# Supplementary material for: A fractal pattern of hierarchical genetic population structure in mixed stocks across fish segregated by dams revealed by genomic resources for curimba Prochilodus lineatus
Source: J Fish Biol. 2025 Nov 23;108(4):1029–46. doi: 10.1111/jfb.70278 (PMC13193354; doi:10.1111/jfb.70278)
Supplement: Supplementary file 1 — Microsatellite DNA sequences and primers presented in the plain text format (txt) for Prochilodus lineatus. The order of columns is ‘Locus’; ‘Original fasta label’; ‘Motif’; ‘Repeats’; ‘5′‐flank’; ‘3′‐flank’; ‘F‐primer’; ‘F‐Tm’; ‘R‐Primer’; ‘R‐Tm’; ‘PCR product’; ‘Product length’; ‘Location’; ‘Scaffold or contig label in the newly presented assembly, when mapped’. This file is available at fisgshare under doi: 10.6084/m9.figshare.26848654. https://doi.org/10.6084/m9.figshare.26848654. Supplementary File 2. List of DNA sequences presented in the fasta format for contigs from the original assembly from where microsatellite loci for Prochilodus lineatus were originally characterized. This file is available at fisgshare under doi: 10.6084/m9.figshare.26848015 https://doi.org/10.6084/m9.figshare.26848015. Supplementary File 3. Prochilodus lineatus population samples, fish IDs and their rearrangements based on the first‐, second‐ and third‐order maximum likelihood estimation (MLE)‐defined clusters. This file is available at fisgshare under doi: 10.6084/m9.figshare.26871031. https://doi.org/10.6084/m9.figshare.26871031. Supplementary File 4. Supplementary tables, including log‐likelihood values of the clustering analysis for panmixia and genetic diversity estimates for Prochilodus lineatus maximum likelihood estimation (MLE)‐defined clusters from the first, second and third orders of hierarchical analysis. This file is available at fisgshare under doi: 10.6084/m9.figshare.27020857. https://doi.org/10.6084/m9.figshare.27020857. Supplementary File 5. Hardy–Weinberg exact tests for maximum likelihood estimation (MLE)‐defined clusters of Prochilodus lineatus from the first, second and third orders of hierarchical analysis. This file is available at fisgshare under doi: 10.6084/m9.figshare.27020869. https://doi.org/10.6084/m9.figshare.27020869. Supplementary Figures 1–5. Supplementary Figures 1–5 are presented in a single portable document format (pdf) fil [file JFB-108-1029-s001.zip › Supplementary File 1/Prochilodus_lineatus_microsatellites_LARGE_UFSJ.txt]

Prol00001 scaffold329203_50184	AGAT	41	tggaaaggaannnnnnnnnnnnnnnnnnnnnnnnnnnnnnnnnnnnnnnnnnnnnnnnnnnnnnnnnnnnnnnnnnnnnnnnnnnnnnnntggaaaggaaaggaaagaaaacaaaagaaaaacgaaaataaaagaaacaaaaaaaactaa	acatacatacatacatactatattgatcccagagggaaattcaagaaaaagaaaaaggaaagaaaaagaagagaagagaagcaggggagcagatttcaggggttaaggtgtagaactgcagtggaacctgtgggtacagtcagcactgat	caaaagaaaaacgaaaataaaagaaaca	61.206	ccctctgggatcaatatagtatgtatgt	60.858	CAAAAGAAAAACGAAAATAAAAGAAACAAAAAAAACTAAAGATAGATAGATAGATAGATAGATAGATAGATAGATAGATAGATAGATAGATAGATAGATAGATAGATAGATAGATAGATAGATAGATAGATAGATAGATAGATAGATAGATAGATAGATAGATAGATAGATAGATAGATAGATAGATAGATAGATAGATAGATACATACATACATACATACTATATTGATCCCAGAGGG	239 0
Prol00002 scaffold665887_74333	TATC	39	tatctatctatctatctatctatctatctccctccctccctccctcccaatgtacaaacctttctacatacctacctacctaccttatttacctttctaccaagtaacctaccaacctatctatgtttaaactcattcaaccggcctacg	tacaaacctttctacatacctacctaccgtatctacctccctatcaagtaacctccaacatatttatctaaccagctacaatactttcctccttatcaaccccatacactttcctacgaacctatgtgtgaggctttcaccctacccaac	tttaaactcattcaaccggcctac	62.545	gttggaggttacttgatagggaggta	61.964	TTTAAACTCATTCAACCGGCCTACGTATCTATCTATCTATCTATCTATCTATCTATCTATCTATCTATCTATCTATCTATCTATCTATCTATCTATCTATCTATCTATCTATCTATCTATCTATCTATCTATCTATCTATCTATCTATCTATCTATCTATCTATCTATCTATCTATCTATCTACAAACCTTTCTACATACCTACCTACCGTATCTACCTCCCTATCAAGTAACCTCCAAC	240 0
Prol00003 scaffold344402_51599	AGAT	38	tctcaaccggctgcagctgtagcaaccggttccgtaccacagacagtatgtagatgtcattccccatctttagaaatgtccttctcctaaactgcacttttagcatatatgtgtacagtgtatgtactgcttattctcctatatatgtaa	agaggcagattgatggtttatccccaggaggtgaccatgcctgaccaggacttctatgcaggacagacacacacacacacacacacacacacagagtacagtgctgcctgtccttcctcagtcagagacagaaagcattatcattctcct	ttccccatctttagaaatgtccttc	62.784	ctcctggggataaaccatcaatct	63.566	TTCCCCATCTTTAGAAATGTCCTTCTCCTAAACTGCACTTTTAGCATATATGTGTACAGTGTATGTACTGCTTATTCTCCTATATATGTAAAGATAGATAGATAGATAGATAGATAGATAGATAGATAGATAGATAGATAGATAGATAGATAGATAGATAGATAGATAGATAGATAGATAGATAGATAGATAGATAGATAGATAGATAGATAGATAGATAGATAGATAGATAGATAGATAGATAGAGGCAGATTGATGGTTTATCCCCAGGAG	273 >scaffold1605 0.0 99
Prol00004 scaffold30859_7256	TAA	34	acaggacgctgttagctaaatagatttggttggtggaccctccaggaccctctgtattttgcatcagactacattgggcatgtgttgaattccaaaagaagaatatgacataaggtgaaattctgaaactatttttataggtagggggag	caaaataacaacaacaataataatactaatactactactactactactaataataataataataataataattattattattattatactcataataataatggtccatttcatagtttaggtttgaggaagtttgtaggtgagaggaaa	tctgaaactatttttataggtaggggga	61.648	tcctctcacctacaaacttcctcaa	62.596	TCTGAAACTATTTTTATAGGTAGGGGGAGTAATAATAATAATAATAATAATAATAATAATAATAATAATAATAATAATAATAATAATAATAATAATAATAATAATAATAATAATAATAATAATAATAATAACAAAATAACAACAACAATAATAATACTAATACTACTACTACTACTACTAATAATAATAATAATAATAATAATTATTATTATTATTATACTCATAATAATAATGGTCCATTTCATAGTTTAGGTTTGAGGAAGTTTGTAGGTGAGAGGA	279 >C2207240 0.0 100
Prol00005 scaffold14603_3348	ATCT	33	tgggatcaataaagtctctatctgtctgtctnnnnnnnnnnnnnnnnnnnnnnnnnnnnnnnnnnnnnnnnnnnnnnnnnnnnnnnnnnnnnnnnnnnnnnnnnnnnnnnnnnnnnnnnnnnnnntctatccatccaatctatccatcca	atttagaattatatattattatattgggtatagcgtcactccaaactatggaattttagtctggaagaccaaaatttggtagaaggacccatatatgacataggttcgttatcattccgatagaggttataaaaatttagcagttttctc	tctatccatccaatctatccatcca	62.779	aaattccatagtttggagtgacgc	62.634	TCTATCCATCCAATCTATCCATCCAATCTATCTATCTATCTATCTATCTATCTATCTATCTATCTATCTATCTATCTATCTATCTATCTATCTATCTATCTATCTATCTATCTATCTATCTATCTATCTATCTATCTATCTATCTATCTATCTATCTATTTAGAATTATATATTATTATATTGGGTATAGCGTCACTCCAAACTATGGAATTT	213 >scaffold23867 0.0 96
Prol00006 scaffold680266_75235	AGAT	29	gatgcatgtgtgctgggtaggacatatttccagaatggaggatcgttgcatggccaaatttgtgccagacggtgaagtcaccactggccactataaaaggtaggcacaaacaaaaaggtaaaaaaattccttgatgcccgtgacataacc	agacagatagaccctgtttgtaaagttaagctgaacatttaggacagcgtatgtaggattcagggttgttgttttttttttttgcctagttctgcttgtagatctaccagagattttcgtaattatgtctccagcagttgacgtggtggc	ggccactataaaaggtaggcacaa	62.558	catacgctgtcctaaatgttcagc	62.155	GGCCACTATAAAAGGTAGGCACAAACAAAAAGGTAAAAAAATTCCTTGATGCCCGTGACATAACCAGATAGATAGATAGATAGATAGATAGATAGATAGATAGATAGATAGATAGATAGATAGATAGATAGATAGATAGATAGATAGATAGATAGATAGATAGATAGATAGATAGATAGATAGACAGATAGACCCTGTTTGTAAAGTTAAGCTGAACATTTAGGACAGCGTATG	234 >C1969643 0.0 99
Prol00007 scaffold35387_8217	TTA	24	cttaggttgcagacagatctgcagaaactacaaagctatcatgctcacatggaatcattcaaaagtcaccttgaaagcaaggctacagggctgtctgaagagctggaggctgcaggtataagtttttcttaagggagagtaatgaaaaat	tttggggcagttgtgggctggaggttagggaaccagccttgtgaccggagggttgctggttcgattccctgagcctacagtaacgactgaggtgcccttgagcaaggcacctaacccccaactgctccccgggcgccgtggatagggctg	tggaggctgcaggtataagttttt	62.356	aaggctggttccctaacctcc	62.858	TGGAGGCTGCAGGTATAAGTTTTTCTTAAGGGAGAGTAATGAAAAATTTATTATTATTATTATTATTATTATTATTATTATTATTATTATTATTATTATTATTATTATTATTATTATTATTTGGGGCAGTTGTGGGCTGGAGGTTAGGGAACCAGCCTT	159 >scaffold9606 0.0 100
Prol00008 scaffold1325_329	TAT	35	ctgagaattaaattccattttggaactattatagtacaagggttgatgcatagataccaaataagggcagaacagctcgaagggcaagatcagacaaacaagcactactactactaccactataacagcaatcactactactactactaa	agaacaggtaataatataacttttttttcttctgaaatgagcgtagtattctataagattacaataagacagaacaaaagaatattaacaggatcaataaataaagaggtaaaattgacactgaaggtgtaatagcacaagtcagttgtt	aagggcaagatcagacaaacaag	61.847	gaatactacgctcatttcagaagaaaaa	61.471	AAGGGCAAGATCAGACAAACAAGCACTACTACTACTACCACTATAACAGCAATCACTACTACTACTACTAATATTATTATTATTATTATTATTATTATTATTATTATTATTATTATTATTATTATTATTATTATTATTATTATTATTATTATTATTATTATTATTATTATTATTATAGAACAGGTAATAATATAACTTTTTTTTCTTCTGAAATGAGCGTAGTATTC	227 0
Prol00009 C30838273_83495	CT	14	gtatgcgccctggagcgatgcctgacacgcataagccatcttctaaaatctccctcttaaccttgttactgctgactctttctctctttccttcctgggtacttctttctttctcctgtcttgttctttttctatattagctcattctcc	ccttctcctccacctcatgtcatttctttctctctctctctgcctcgcctctacctcttatcatttctcttcctctctctctgcttctcctccacctcatataatttttctttctctctgtctgtctttccttccttttgtactttttct	tctttctctctttccttcctgggt	62.958	aaatgacatgaggtggaggagaag	62.884	TCTTTCTCTCTTTCCTTCCTGGGTACTTCTTTCTTTCTCCTGTCTTGTTCTTTTTCTATATTAGCTCATTCTCCCTCTCTCTCTCTCTCTCTCTCTCTCTCTCCTTCTCCTCCACCTCATGTCATTT	127 0
Prol00010 scaffold29256_6842	AT	45	cagaaccagagtggagactacagtaagaacgctcgggataaattaacctctatttaattaccatgtgactgtcttataccttaagtgccactgtgttaataagtatatccccatatatctttatacatacacagacagacacatatgggg	agacctttaaagtgattttgaatacacaccactttatttatctatgtatgtgtgtgtatgtgtatgtatttatttggtgtcaaatattagatgtaatatagtgttagcatttcaatagaacatacctgtggtcaatgtctctgtagtact	cacagacagacacatatggggA	60.833	caggtatgttctattgaaatgctaacac	60.528	CACAGACAGACACATATGGGGATATATATATATATATATATATATATATATATATATATATATATATATATATATATATATATATATATATATATATATATATATATATATAGACCTTTAAAGTGATTTTGAATACACACCACTTTATTTATCTATGTATGTGTGTGTATGTGTATGTATTTATTTGGTGTCAAATATTAGATGTAATATAGTGTTAGCATTTCAATAGAACATACCTG	239 >scaffold195686 0.0 100
Prol00011 scaffold3961_928	TAGA	33	aagcatgaacagctatctgcgtttccgtatacgatatgaaggtcatgcatctgtttgtagaagacggagaagagcttcaataggctgaagtcgtacatcattctgtacacggttttactcaactcaaacaattgccttgtgtgccttttt	tactttattgatcccagagggaaattcaaggcatccagtagcagatatacacagaagtaacacgagaagcacaagacagagtgatacaggtagagtccttagtgtctgtgtaaagtcctttagtgtctgcttaaagtgcttcagtgtctg	agagcttcaataggctgaagtcgt	62.030	tgaatttccctctgggatcaataa	62.873	AGAGCTTCAATAGGCTGAAGTCGTACATCATTCTGTACACGGTTTTACTCAACTCAAACAATTGCCTTGTGTGCCTTTTTTAGATAGATAGATAGATAGATAGATAGATAGATAGATAGATAGATAGATAGATAGATAGATAGATAGATAGATAGATAGATAGATAGATAGATAGATAGATAGATAGATAGATAGATAGATAGATAGATAGATACTTTATTGATCCCAGAGGGAAATTCA	240 >C1284152 0.0 100
Prol00012 scaffold41403_9560	TCA	9	gaactccaactcccagactcctcagctctgatcagtgctgacagggcgcacctgctgggccctgtatacaagcacctgcaaacagaagccctgggttgcacctttgtagaggggtatggtacacttagatatacaacaacaacaacaaca	acatcatcatcatcatcatcatcatcatcatcatcatcatcatcatcatcatcatcatcatcatcatcatcatcatcatcatcatcatcatcatcatcatcatcatcatcatcaaggccttcggaggcttctgactatatccacggctgt	gttgcacctttgtagaggggtatg	63.031	acagccgtggatatagtcagaagc	62.953	GTTGCACCTTTGTAGAGGGGTATGGTACACTTAGATATACAACAACAACAACAACATCATCATCATCATCATCATCATCATCAACATCATCATCATCATCATCATCATCATCATCATCATCATCATCATCATCATCATCATCATCATCATCATCATCATCATCATCATCATCATCATCATCATCATCATCATCATCAAGGCCTTCGGAGGCTTCTGACTATATCCACGGCTGT	233 >scaffold80120 0.0 100
Prol00013 scaffold690406_75849	AC	26	ttggatactctgttcttcactgtttaggacccttacaggaccaccacagtaaaggtattatttgggctgtggatcattctcagcactgcagtgacaatgacgtggtggtggtgtgctagtgtgtgttgtgctggagtgagtggatcagat	atatatatatatatatctttatataaaggcaaataacacgcacactgtgacctactccaggaggacggggacaggccacagagcagagaagattcagaagaattaataattcagggaaagaaagaggggggaatggaatgctggtgacat	gtgctggagtgagtggatcagatA	62.817	cagtgtgcgtgttatttgccttta	63.297	GTGCTGGAGTGAGTGGATCAGATACACACACACACACACACACACACACACACACACACACACACACACACACACATATATATATATATATCTTTATATAAAGGCAAATAACACGCACACTG	122 0
Prol00014 scaffold62810_13828	AGGGA	30	tacagcccggaactccaacccccagaatgccccgggctgatcacccaacaagctgcacctgaggcgctggccatataagcccctaccaaacaaccatctccgttacacctttgtagaggggtagacggtacggtgttagcagggaagggc	gaggagaggagaggagaggagaggttcctaatggagtcctgtgataatccatcccatgcagcttgaacatcctcacacagttcctcagcctgttgtctagtccggatccaggttaatgcgacatcatcaggcaggaaatcagtattcatg	ctttgtagaggggtagacggtacg	62.328	tcacaggactccattaggaacctc	62.884	CTTTGTAGAGGGGTAGACGGTACGGTGTTAGCAGGGAAGGGCAGGGAAGGGAAGGGAAGGGAAGGGAAGGGAAGGGAAGGGAAGGGAAGGGAAGGGAAGGGAAGGGAAGGGAAGGGAAGGGAAGGGAAGGGAAGGGAAGGGAAGGGAAGGGAAGGGAAGGGAAGGGAAGGGAAGGGAAGGGAAGGGAAGGGAGAGGAGAGGAGAGGAGAGGAGAGGTTCCTAATGGAGTCCTGTGA	236 >C2204802 0.0 97
Prol00015 scaffold277859_44784	TCTCT	22	tctgtctatctctctctctatctctgtctttctctctttcttttctctcctgtttctcttcctctgtatctcactgaccaacacctatcagatatcttctccctcattcaccccctttttctcttctctccctctctctctcatgctctc	ttcttcgtttctgtttttttactcgctctcatttttactctgcctttctctgtctatctctctctctgtctatctctgtctttctctctttcttttctctccttaatctcttcctctgtatgtcactgaccaacacctatcagatatctt	gatatcttctccctcattcacccc	63.263	aaggcagagtaaaaatgagagcga	62.742	GATATCTTCTCCCTCATTCACCCCCTTTTTCTCTTCTCTCCCTCTCTCTCTCATGCTCTCTCTCTTCTCTTCTCTTCTCTTCTCTTCTCTTCTCTTCTCTTCTCTTCTCTTCTCTTCTCTTCTCTTCTCTTCTCTTCTCTTCTCTTCTCTTCTCTTCTCTTCTCTTCTCTTTCTTCGTTTCTGTTTTTTTACTCGCTCTCATTTTTACTCTGCCTT	216 0
Prol00016 scaffold62507_13766	AC	21	aggggcattctgctgggtgtggtgggcactgatgtccctgtgtcagagctgttaaagaccatacccaaatataaggtacagagattcacgttcagtgagttcattcttacattgctgaaaagcttggtagttctttaaaacaatgtgtat	gtacgtatgtagttatgtgcgtatgttaactttatttgaattttttaaaaataaatgtggaaaatgtatcccaaaagattaaaaactgaaagcaagtcttctacaaaaagaatggtggctataataaagttgtatccagtcagagtagac	cattgctgaaaagcttggtagttc	61.441	ttttgggatacattttccacattt	60.640	CATTGCTGAAAAGCTTGGTAGTTCTTTAAAACAATGTGTATACACACACACACACACACACACACACACACACACACACACACGTACGTATGTAGTTATGTGCGTATGTTAACTTTATTTGAATTTTTTAAAAATAAATGTGGAAAATGTATCCCAAAA	159 >scaffold170608 0.0 94
Prol00017 scaffold63715_14048	AC	29	gttcatgaggataaagaccagcgggagaattaatatcacatagtaaatgtctagaaatatagaaattttacagtataaatatactagacacacatccttagagctaagcttcatacagcgttacaaacagctggacatgcacacacaccg	agaggaaggctgttaagaggctccacaaagtctggaacacaaataattaaaataatacttttactgtaaacaccaccacaccctctaacctagcatgactgtgcacaactgtgcgtttgtgtgtgtgtggagagacagagagagagagag	gcttcatacagcgttacaaacagc	62.298	ccagactttgtggagcctcttaac	62.610	GCTTCATACAGCGTTACAAACAGCTGGACATGCACACACACCGACACACACACACACACACACACACACACACACACACACACACACACACACACACACACAGAGGAAGGCTGTTAAGAGGCTCCACAAAGTCTGG	136 >C2171304 0.0 100
Prol00018 scaffold5471_1233	TGTC	25	agattcaaaccacgttgctatcaggatgtcgcaagcttccacatgactaaactgctacgacagcaacccttattacatgttcatggccaactacctccttatcctgtctgtgtgtctgtctgtgtgtgtgtctgtctgtctgtctgtgtg	tgtgtgtgtctgtctgtgtgtctgtctgtttttttttttggtttttttttttgaggtgcgacagcaaaagccacagggttagttgcaacaccccacagcagacaaggttgaaccacaaaaacatctcgccttaagatatactttctgggg	cctgtctgtgtgtctgtctgtgtg	63.210	actaaccctgtggcttttgctgt	63.360	CCTGTCTGTGTGTCTGTCTGTGTGTGTGTCTGTCTGTCTGTCTGTGTGTGTCTGTCTGTCTGTCTGTCTGTCTGTCTGTCTGTCTGTCTGTCTGTCTGTCTGTCTGTCTGTCTGTCTGTCTGTCTGTCTGTCTGTCTGTCTGTCTGTCTGTGTGTGTCTGTCTGTGTGTCTGTCTGTTTTTTTTTTTGGTTTTTTTTTTTGAGGTGCGACAGCAAAAGCCACAGGGTTAGT	231 >C2119697 0.0 100
Prol00019 scaffold272828_44237	TAGA	21	agtacacttcattaacatatctaggtggaaaagcatctccatgcagaataaacaacagggttacctgggagtgctgcttccacctggtggtacaaattgtaattacccctaaaatgtggtttcctgtgcaatgcctctgagatagatagg	gagggaaaagatggataaaatgcaaatggacaagttcatgatcacctgggtcttggactacctgtctggaagaccccagtatgtgcggctaggtcagtagcactggagcaacacaggtaactgtgctctccccttttcttttcagtctgc	taaaatgtggtttcctgtgcaatg	63.055	tttgcattttatccatcttttccc	62.330	TAAAATGTGGTTTCCTGTGCAATGCCTCTGAGATAGATAGGTAGATAGATAGATAGATAGATAGATAGATAGATAGATAGATAGATAGATAGATAGATAGATAGATAGATAGATAGATAGATAGAGAGGGAAAAGATGGATAAAATGCAAA	151 >scaffold1495 0.0 100
Prol00020 scaffold7110_1620	AC	22	ttgttgcaagtctgtgcaatgaggtccatggacttctggatctgcttgtgtagtgatctctctctaattcctctgctatgcagagtcttcataagtgcctgaagctcctccacatctgcaaccttccaccagcccatcagcttgtctgca	aaagtctcagtgagtaatgtatatacatactcttcagtcaacactttttcttaagcaattcctatttagtcggtcctgaacaataagaaaaagaatgttgatcttgaccacagcgtgtctgtgggtgtgcaaacacgagcgtcttaccct	taagtgcctgaagctcctccac	63.030	tgcttaagaaaaagtgttgactgaagag	62.511	TAAGTGCCTGAAGCTCCTCCACATCTGCAACCTTCCACCAGCCCATCAGCTTGTCTGCAACACACACACACACACACACACACACACACACACACACACACACAAAGTCTCAGTGAGTAATGTATATACATACTCTTCAGTCAACACTTTTTCTTAAGCA	160 >C2211360 0.0 100
Prol00021 scaffold272770_44233	TC	27	taaccttaaaccagtatgtttcagtgtaataacgtagtgtgtgtgcacgtgcatgtgtgtgtgatcatattgactcttagtgagtgtgaaggccttactcttaagccctcacttataaagctattagtgcaaacttgctcactctctgag	agttttctagaaatctgatttgctctgatgtcattagtgtagaataggcaggatggcatattcaccccgagcgtggcccgcagggctgctttacagagcatttaccacctccctaatccactgcacccgctcagcgcctatagcaggttg	agtgcaaacttgctcactctctga	62.855	atgccatcctgcctattctacact	62.326	AGTGCAAACTTGCTCACTCTCTGAGTCTCTCTCTCTCTCTCTCTCTCTCTCTCTCTCTCTCTCTCTCTCTCTCTCTCTCAGTTTTCTAGAAATCTGATTTGCTCTGATGTCATTAGTGTAGAATAGGCAGGATGGCAT	138 >C2139223 0.0 96
Prol00022 scaffold686593_75614	AC	27	cgtactctagcctttattaatcctttcggcacgcttttgttactgtccctttaagactgatgtattaaaatgggctctggtctgattgctttgtaccgggtctcattcaaaaagctgttcaatttaactttagaacttcatcactcctta	atatatatatttatatatagttttggattcaattttggatccttctcatgtagatcctgccatgggacaccttatatagccatatgctcctgataaattactaaattagtaagcgaaggttaatatggtcatttagcaggacagcagctg	ggtctcattcaaaaagctgttca	60.637	ctacatgagaaggatccaaaattga	60.680	GGTCTCATTCAAAAAGCTGTTCAATTTAACTTTAGAACTTCATCACTCCTTAACACACACACACACACACACACACACACACACACACACACACACACACACACACATATATATATTTATATATAGTTTTGGATTCAATTTTGGATCCTTCTCATGTAG	159 >C535972 0.0 100
Prol00023 scaffold65487_14418	GA	27	gaagagagggaggagaaagaaaagacgcagagctaggagcctgccagcatggagagaggagacacgctagacagtgtagaaaatcgagaggcactgaagctgcctgcagagagagagaaagagagaaggagagaaggagagagagggggg	ggaggaggaaaagagaagaggaggaaaagagaaggcatgagctaggagagagaaaaaagaaaaagaaagaaagaagaaagaaaaaaagaaagaaagaaagaatgagagaaagaaagaaagagaggataagaaaaagaaaaaaagagacca	tagaaaatcgagaggcactgaagc	63.244	tcctcctcttctcttttcctcctc	62.738	TAGAAAATCGAGAGGCACTGAAGCTGCCTGCAGAGAGAGAGAAAGAGAGAAGGAGAGAAGGAGAGAGAGGGGGGGAGAGAGAGAGAGAGAGAGAGAGAGAGAGAGAGAGAGAGAGAGAGAGAGAGAGAGGAGGAGGAAAAGAGAAGAGGAGGA	153 >scaffold188987 0.0 100
Prol00024 scaffold90282_18856	TG	26	acactagtcggataaccagtaaaacaggggtccaacctcagataagaatgacacattttgttctaaactgtagacagtttaagtcaataggtgtaaatgagttactgcaggtgtaaatgaagtaaacatatacacttagcactactcacc	tatacatacatacacaaacacacatacacgcacacactgtcttactgacaagccaatacgcatcaatgtgttcacaaagatttgaagtgtgggctaagtgttggatgatgtatgtgttcaagatgtgaaaacagacctgctgcttcatga	aggtgtaaatgagttactgcaggtgt	61.493	tgtgcgtgtatgtgtgtttgtgta	62.238	AGGTGTAAATGAGTTACTGCAGGTGTAAATGAAGTAAACATATACACTTAGCACTACTCACCTGTGTGTGTGTGTGTGTGTGTGTGTGTGTGTGTGTGTGTGTGTGTGTGTGTGTATACATACATACACAAACACACATACACGCACA	148 >C2206958 0.0 100
Prol00025 scaffold76200_16472	AC	24	ctctagatgagacacaatgtatatgacgaagtgaaaggctagacaccctatctgtcgagagtcaacatgttgtgacatgagcgaactcctgaaggctgctcaggtgtgtaactgcgtaggtctgatttacacatctgtattctctctctc	aagcaagcaaatcttctgcatgcaggtgcaaatgaagaaatagttgagttggtggtgtcgtttggtatgcttggtttttctaaacacatgtttgcactcatttatttttaatacatgactctgaaactttaggaactttaagaacattga	caggtgtgtaactgcgtaggtctg	63.190	cgacaccaccaactcaactatttct	62.736	CAGGTGTGTAACTGCGTAGGTCTGATTTACACATCTGTATTCTCTCTCTCACACACACACACACACACACACACACACACACACACACACACACACACAAGCAAGCAAATCTTCTGCATGCAGGTGCAAATGAAGAAATAGTTGAGTTGGTGGTGTCG	158 >scaffold185950 0.0 100
Prol00026 scaffold61460_13574	CT	72	acttagcacttagcacacttagcactcagtatgtttagtatttctttctctctctttgtctgtctctctctctctctcagggtggatcatgggggggaggagcagatgaaaccaggaatgaagaaatgtaagtacactctctctcgctcg	cactgtgttaatttctcttcttgtgttcagattcctgtgagctcacactcgacccaaacacagcacacagacgtctctctctgtgtgaggagaacagaaaggtggtgcgtgtgggagaggagcagtcgtatcctgatcatccagagagat	agcagatgaaaccaggaatgaaga	63.431	gctcacaggaatctgaacacaaga	62.937	AGCAGATGAAACCAGGAATGAAGAAATGTAAGTACACTCTCTCTCGCTCGCTCTCTCTCTCTCTCTCTCTCTCTCTCTCTCTCTCTCTCTCTCTCTCTCTCTCTCTCTCTCTCTCTCTCTCTCTCTCTCTCTCTCTCTCTCTCTCTCTCTCTCTCTCTCTCTCTCTCTCTCTCTCTCTCTCTCTCTCTCTCTCTCACTGTGTTAATTTCTCTTCTTGTGTTCAGATTCCTGTGAGC	236 >C1287928 0.0 100
Prol00027 scaffold478109_62552	AC	59	tctttccctctgtgtctgtctctctctctctctgtctcggtgggctgctctgaggggtttacagagctgtttttttctgctggaggactgagagtcccactgagggagagagggcattaccgtacatctgtctcattcccacggcaacat	aatctataaagcatgctttaatcctctcaatagaacacatacacacagaccgaacatacagacagatcgacactgtgtgtgtgtaaagagaaagaaaggcagagaaatggaaagaaaaacaaagatgaaaaacatttaaagaaagagtgt	agggcattaccgtacatctgtctc	62.727	gtgtcgatctgtctgtatgttcgg	63.057	AGGGCATTACCGTACATCTGTCTCATTCCCACGGCAACATACACACACACACACACACACACACACACACACACACACACACACACACACACACACACACACACACACACACACACACACACACACACACACACACACACACACACACACACACACACAATCTATAAAGCATGCTTTAATCCTCTCAATAGAACACATACACACAGACCGAACATACAGACAGATCGACAC	231 >C1969995 0.0 100
Prol00028 scaffold165371_30804	TGC	46	gttgttgctgctgctgctgctgctgctgctgctgctgttatgttgttgctgctgttgttgctgctgttatgttgctgcctttgttgttgttgttgttgttgttgttgttgctgctgctgttgttgtttttgttgttgttgtttttgttgt	tgttgctgttgctgttgctgttgctgctgctgctttgaacgttgcatgacattcctggtcatagctttgtatttatagagagcaacacgcctcacagcctcatgctcagtgaactttaagatagtgtaagtgaggctgcaccctgaacgc	gctgctgttgttgtttttgttgtt	62.583	ctatgaccaggaatgtcatgcaac	62.833	GCTGCTGTTGTTGTTTTTGTTGTTGTTGTTTTTGTTGTTGCTGCTGCTGCTGCTGCTGCTGCTGCTGCTGCTGCTGCTGCTGCTGCTGCTGCTGCTGCTGCTGCTGCTGCTGCTGCTGCTGCTGCTGCTGCTGCTGCTGCTGCTGCTGCTGCTGCTGCTGCTGCTGCTGCTGCTGCTGTTGCTGTTGCTGTTGCTGTTGCTGCTGCTGCTTTGAACGTTGCATGACATTCCTGGTCATAG	240 >scaffold171717 0.0 85
Prol00029 scaffold108602_22180	CT	48	ctgtgtcagagcatcacaaggaaaatgcttagtcaacattactgacacttctctctctcttccaccctctctctctctctctctctccctctcttcttctttctctcttcctctctctctctctctcccactctctctctttctctccta	gtcctctttctctcgctctctttctctctaactctgttgctctctcactctgtctgtctctctctctctcgctctctctctctctctcttcttcttctcctctttctctcactctctttctctctaactttgttgctctctcattctgtc	tgtcagagcatcacaaggaaaatg	63.591	gagaaagagagcgagagaaagagga	63.094	TGTCAGAGCATCACAAGGAAAATGCTTAGTCAACATTACTGACACTTCTCTCTCTCTTCCACCCTCTCTCTCTCTCTCTCTCTCCCTCTCTTCTTCTTTCTCTCTTCCTCTCTCTCTCTCTCTCCCACTCTCTCTCTTTCTCTCCTACTCTCTCTCTCTCTCTCTCTCTCTCTCTCTCTCTCTCTCTCTCTCTCTCTCTCTCTCTCTCTCTCTCTCTCTCTCTCTCTCTCTCTCTCTCTCTCTGTCCTCTTTCTCTCGCTCTCTTTCTC	269 >scaffold65669 0.0 100
Prol00030 scaffold125263_24860	AC	40	aacacacatattacagtgtttatagactttggacccctgcccaacaaccacctcattaatacagtactagaatcacaacagcgtgcactcagccagtaagatacagaagtaaacttttggcacatgcgtacaaggtgcatacataaatgt	tcacagcaagccaattatatcacacttacacacccgcacacatttctttctggccagtaaaaaggccagactccccagagagccacagattaactacagccaaagccactaatcctcgactactgacacacacacataaataagtacaca	cacatgcgtacaaggtgcatacat	64.072	gtgtgcgggtgtgtaagtgtgata	64.193	CACATGCGTACAAGGTGCATACATAAATGTACACACACACACACACACACACACACACACACACACACACACACACACACACACACACACACACACACACACACACACACTCACAGCAAGCCAATTATATCACACTTACACACCCGCACAC	151 >C2067705 0.0 85
Prol00031 scaffold436166_59464	TAGGGT	4	aggtgtgtaagtgtgtaggtaggtgtttaggtaggcaggtaggtaggtgtgtaggtagctaggtaggtgtataggtaggtaggtaggtgtgtaggtctgtaggtagtcaggtgtgaagctgctgtttaaagccctaaatcaataggtagg	tagatagggaggtaggtaggtgtgttggtaggtaggtaggtaggtgtgtacgtaggtgtgtaggtgcgtaggtgcgtaggtagtcgggtgtgaagctgctgtttaaagccctaaatctgtcgtgagcggtcactaatggtcgttgtgcat	gtgaagctgctgtttaaagcccta	63.064	ctacctacgcacctacgcacctac	63.282	GTGAAGCTGCTGTTTAAAGCCCTAAATCAATAGGTAGGTAGGGTTAGGGTTAGGGTTAGGGTTAGATAGGGAGGTAGGTAGGTGTGTTGGTAGGTAGGTAGGTAGGTGTGTACGTAGGTGTGTAGGTGCGTAGGTGCGTAGGTAG	145 >C1283534 0.0 100
Prol00032 scaffold507651_64741	GA	30	cgggtgagacggattctcttattaaaggtgcagctgggatctaagctcagagctcctgctgctgctgcactctgattgagctgtctgccttaaagatcaaagagcagctcactctcatctgcccacagtgacggccgggagagagaaggg	agccatgttggaggcagaagagaaagaatgaagaaaaagaaataaaaggataaaggataaggaggcagagacatacaggaagagaagctgggaagaaaatagagtaacccaagaggaaaagatggaggaggagtggggcagaacgagaga	caaagagcagctcactctcatctg	62.947	ttctttctcttctgcctccaacat	62.698	CAAAGAGCAGCTCACTCTCATCTGCCCACAGTGACGGCCGGGAGAGAGAAGGGGAGAGAGAGAGAGAGAGAGAGAGAGAGAGAGAGAGAGAGAGAGAGAGAGAGAGAGAGAGAAGCCATGTTGGAGGCAGAAGAGAAAGAA	141 >C2166108 0.0 100
Prol00033 scaffold641226_72808	TC	27	tgctgtgtcagatcggagcgctgctctccaggctggactcggcggtgtccgtgtgggttgtagtaaactttctgatgctttgtacagatgggaaatgtgaatctctagaggttgctgattctgaacctgaggagtggagctttgctccat	gcgctctggcaggctgtaagtgtgtttttaaagtgaaacatgaaccaaaacccataagcagacacttgtgagtaggcagcagcagcccggcctgactgcagatttactgaggggcatcttcaccggcaagctgctgcataaaccagagca	gctttgtacagatgggaaatgtga	62.412	taaaaacacacttacagcctgcca	62.979	GCTTTGTACAGATGGGAAATGTGAATCTCTAGAGGTTGCTGATTCTGAACCTGAGGAGTGGAGCTTTGCTCCATTCTCTCTCTCTCTCTCTCTCTCTCTCTCTCTCTCTCTCTCTCTCTCTCTCTCTCGCGCTCTGGCAGGCTGTAAGTGTGTTTTTA	158 >scaffold32324 0.0 98
Prol00034 scaffold72647_15843	CA	26	agtgtgtcacacacacattccaaaagctgtctgtcacattctgactcaaacacacacttctagaggtggtgtgccacacaaacacattctgaaaaagctgaccatgacacactcacacaaatgtacaacccgagggaccagcagcatgtc	atgtaatatcagtgaaacaacaggccagtccctaattctcagccagtccttgaagagaaacatccagagcaatgaatacaacttcaacattcattccggaaggaaatcaaatttacacaatttttaccccttagtccacatgtacttggt	acactcacacaaatgtacaacccg	63.181	ttcaaggactggctgagaattagg	63.006	ACACTCACACAAATGTACAACCCGAGGGACCAGCAGCATGTCCACACACACACACACACACACACACACACACACACACACACACACACACACAATGTAATATCAGTGAAACAACAGGCCAGTCCCTAATTCTCAGCCAGTCCTTGAA	148 >scaffold131626 0.0 100
Prol00035 scaffold98994_20518	AC	26	agggaacccaaatgtctttagggtgttgtggtttacattttggagacaagcttgtggactacacaaagaagaaagatcccaacagcatgattgcacacacaggtccctgtggtccctacaatgtggcatatacctggtgtgatcaactaa	gctgtatcaggatgttccaggatgtccagtgaccttttctccccttcctctttccaccttctctccatccatccatttagaagttttcctcagtgtttatcagagagctctttgtgaaagaaagagagaaaatagagaaacaaagaaaga	acaatgtggcatatacctggtgtg	62.962	ggacatcctggaacatcctgatac	62.994	ACAATGTGGCATATACCTGGTGTGATCAACTAAACACACACACACACACACACACACACACACACACACACACACACACACACACGCTGTATCAGGATGTTCCAGGATGTCC	112 >scaffold182527 0.0 100
Prol00036 scaffold80504_17200	TG	25	attttatggggtgaagagttgaacctcatcagccactgataaggataagttgaaagtgtttattcatttgtagataaggcggtagtatttgcttgtttttaaagtgccccccacattccttttataagtcttggggatcagggtcttttc	tttctgtctgtgtctgtgtgcgtttgtactggggggtggcattgaacataaagagcacttctctgcaggcatcccacattctccagggagagaacaagagctattcacggagcaggtctcaaccagcgctccacaccgtccccccatttg	atttgcttgtttttaaagtgcccc	63.497	cagtacaaacgcacacagacacag	63.011	ATTTGCTTGTTTTTAAAGTGCCCCCCACATTCCTTTTATAAGTCTTGGGGATCAGGGTCTTTTCTGTGTGTGTGTGTGTGTGTGTGTGTGTGTGTGTGTGTGTGTGTGTGTGTGTTTCTGTCTGTGTCTGTGTGCGTTTGTACTG	145 >scaffold171757 0.0 100
Prol00037 scaffold561204_68248	TC	22	atgaatggaaagagcaaagggaggggagtggtgtagaccaagcctgggaaacagaagcaatgattcatttgtggacatggggaaagagcctcagaaacccctacactgtataccttttaccttttcacagtctttctctctttatttcgt	tgtcttgctgtcatccatgaagacttataaatgcaactctgtgtttccttgctaatatacaaatgaacctaatattgttttttggatcatgtttaatttcatgtcctttaaattcaaaacctttcgattttgtgagggtttatgcagtca	aagagcctcagaaacccctacact	62.899	tttataagtcttcatggatgacagcaa	62.199	AAGAGCCTCAGAAACCCCTACACTGTATACCTTTTACCTTTTCACAGTCTTTCTCTCTTTATTTCGTTCTCTCTCTCTCTCTCTCTCTCTCTCTCTCTCTCTCTCTCTCTCTGTCTTGCTGTCATCCATGAAGACTTATAAA	142 >scaffold131240 0.0 99
Prol00038 scaffold120780_24090	AG	100	gccgtggcaacataaattcaaggttaccgggcttgcagaagcataactgggtgctccgaggaggcgctgctcaaaattctgctcatggagaaggagcatcaatcaaactgtcgcagattgcaaagtactcataatcagatggaatgcctc	tgagagagagagagagagagagagatcaaaacatgtagacaacaatatcgtcccatatactaacctgtgctagtcacataaactctcttctcctacacaggcaaatgcacgctgagctctgaaatggagctggtcaatttgaggcaatat	ctcataatcagatggaatgcctcA	62.486	ctagcacaggttagtatatgggacga	61.813	CTCATAATCAGATGGAATGCCTCAGAGAGAGAGAGAGAGAGAGAGAGAGAGAGAGAGAGAGAGAGAGAGAGAGAGAGAGAGAGAGAGAGAGAGAGAGAGAGAGAGAGAGAGAGAGAGAGAGAGAGAGAGAGAGAGAGAGAGAGAGAGAGAGAGAGAGAGAGAGAGAGAGAGAGAGAGAGAGAGAGAGAGAGAGAGAGAGAGAGAGAGAGAGAGAGAGAGAGAGTGAGAGAGAGAGAGAGAGAGAGAGATCAAAACATGTAGACAACAATATCGTCCCATATACTAACCTGTGCTAG	296 >scaffold163432 0.0 100
Prol00039 scaffold195149_34882	CT	74	tcgttatatcactccattcctcagccggtatacgacggtaggaagtgggcaggcggggatctccctccagctgttatcgggaaacttctctgcgcattgcctcgagtccttcctgtattctcatatggtcagcgtatcacaacagtagag	acccttgtgaggcactgtggaggcacaacatactgtgctgtgttttgatgatgctgtgtgcacagtggctaatgatgagcaggccattgtgtgtgatatctatctatctgtctgtctgtctgtctgtctgtctgtctgtctatccatcta	cctcgagtccttcctgtattctca	63.098	cacagtatgttgtgcctccacagt	63.526	CCTCGAGTCCTTCCTGTATTCTCATATGGTCAGCGTATCACAACAGTAGAGCTCTCTCTCTCTCTCTCTCTCTCTCTCTCTCTCTCTCTCTCTCTCTCTCTCTCTCTCTCTCTCTCTCTCTCTCTCTCTCTCTCTCTCTCTCTCTCTCTCTCTCTCTCTCTCTCTCTCTCTCTCTCTCTCTCTCTCTCTCTCTCTCTCTACCCTTGTGAGGCACTGTGGAGGCACAACATACTGTG	236 >scaffold184868 0.0 100
Prol00040 scaffold301918_47450	TG	25	tatgccatgctaacaagttgaagtttctgagaaggttggatagaaaacgacccacttgcaaatcaaagaggaaagtcaaatgactgaaagactgaactgaatatatacatatatatacttcatacaggtctttatatatgtatatatata	tattgtcttttgaatactgaggttagggttagggttaaggttacaaagatcaatagaactttatggaagtatagtaagacaaacgttcatgtatgtgtttcagttttcagtgagttcagtttatttcaagtcttattttgcaacatagct	tcaaatgactgaaagactgaactgaa	61.489	ccctaaccctaacctcagtattcaaa	61.901	TCAAATGACTGAAAGACTGAACTGAATATATACATATATATACTTCATACAGGTCTTTATATATGTATATATATATGTGTGTGTGTGTGTGTGTGTGTGTGTGTGTGTGTGTGTGTGTGTGTGTGTATTGTCTTTTGAATACTGAGGTTAGGGTTAGGG	159 >scaffold442 0.0 99
Prol00041 scaffold271937_44137	AC	24	gaaagaggatcaggcttggagatggagctctgataatggcagacaaccaccaatacagaacaatcagccaggacatgacagcccatagactggtccaattactcctctctctaatcaatatcacactcacacaggatagttatcagtgga	tgatagcgcaccggatattaggcccgtatagtatagctataggctacatgttggcttgtatgattttacatgctctgacatgttattaatcatacacaaactgtacgcttgtagatgtaaagctactacaagcttttctcatgacattgc	cagcccatagactggtccaattac	63.022	actatacgggcctaatatccggtg	63.300	CAGCCCATAGACTGGTCCAATTACTCCTCTCTCTAATCAATATCACACTCACACAGGATAGTTATCAGTGGAACACACACACACACACACACACACACACACACACACACACACACACACTGATAGCGCACCGGATATTAGGCCCGTATAGT	152 >scaffold87122 0.0 99
Prol00042 scaffold290809_46258	GA	24	tgtgcagaagtcagagaccactttttaacctatcctgttttaataacatgcttattttaaagggctcatatcctctatttctcttgtattgttatatggttgctatggtgttgctaagctgttgctttgggatcccatgtggttgttagg	cagcataaatcaagtcaagtcaagtcagacaaagtcaggaggcttttactgtcattccatccttgtacagtggagagaacttatgttcctccattaacaaggtgcaacatggaaatagtgatttactgtctcctaattatgaacagagta	atggtgttgctaagctgttgcttt	63.383	ggaatgacagtaaaagcctcctga	62.910	ATGGTGTTGCTAAGCTGTTGCTTTGGGATCCCATGTGGTTGTTAGGGAGAGAGAGAGAGAGAGAGAGAGAGAGAGAGAGAGAGAGAGAGAGAGACAGCATAAATCAAGTCAAGTCAAGTCAGACAAAGTCAGGAGGCTTTTACTGTCATTCC	152 >scaffold121644 0.0 88
Prol00043 scaffold523046_65768	TC	24	ctacattttgaaaaggccagcacatttgtgcaaagagggaagagaaagtgcctgaccttttggaaagacgatacctgtttcccttttctctctcttttccctccctcactctctcattcttgccttcactctttttctctcttgtctttt	tttttctctttctcttcaattcacacattcttttttttctttctcttgctcttccacattccagctctctttaaatttctatctttccctatcttccactcccactcacaccttctctttctctccctccttctttctctgatttccttc	ccctccctcactctctcattctt	62.306	tgtggaagagcaagagaaagaaaa	61.676	CCCTCCCTCACTCTCTCATTCTTGCCTTCACTCTTTTTCTCTCTTGTCTTTTTCTCTCTCTCTCTCTCTCTCTCTCTCTCTCTCTCTCTCTCTCTCTCTCTTTTTCTCTTTCTCTTCAATTCACACATTCTTTTTTTTCTTTCTCTTGCTCTTCCACA	158 0
Prol00044 scaffold181266_33087	GA	32	gtgtgtgcactaatagcagtgtgactccccagacggttcagtgataatccgcacacacacacacacacacacacagtgcatagtgcaccccagagtctatggtataactgtgagctcacttactttaaatgtatgacagagagagagagg	ggcgtcagaaaaaacagagtttgtaaaaagtaatgtatgtaaatgtatgcataaataagagagttaagaaaacagaataaaacagggatgtacaagtgaaagagaaaatgaagggcagaaaggaaagaggaaaagccaatacattttgaa	tgcaccccagagtctatggtataa	61.892	ttttctctttcacttgtacatccctg	61.948	TGCACCCCAGAGTCTATGGTATAACTGTGAGCTCACTTACTTTAAATGTATGACAGAGAGAGAGAGGGAGAGAGAGAGAGAGAGAGAGAGAGAGAGAGAGAGAGAGAGAGAGAGAGAGAGAGAGAGAGAGAGGCGTCAGAAAAAACAGAGTTTGTAAAAAGTAATGTATGTAAATGTATGCATAAATAAGAGAGTTAAGAAAACAGAATAAAACAGGGATGTACAAGTGAAAGAGAAAA	239 >C1369124 0.0 99
Prol00045 scaffold138348_26890	GA	23	tcagaagagctaggagggagatgagagcaacagacaaagaggatgagagagagagagaagagaacaagaaaaagggagagtgagagagagtcatagggagagagacagagagaggataagatgaaaagtggagggtgaaagagtaaaaat	aagagagagagagcgagagcgagcgtggagagagaaaaagacaccaggactgaaacaggagaaaacaaaggagttaatgagagaagagtgaaaaagggatgctgaaagagacagatggacagaaatagacatatatatagagagagggag	ggataagatgaaaagtggagggtg	62.170	cctgtttcagtcctggtgtctttt	62.906	GGATAAGATGAAAAGTGGAGGGTGAAAGAGTAAAAATGAGAGAGAGAGAGAGAGAGAGAGAGAGAGAGAGAGAGAGAGAGAGAAAGAGAGAGAGAGCGAGAGCGAGCGTGGAGAGAGAAAAAGACACCAGGACTGAAACAGG	142 >scaffold55981 0.0 100
Prol00046 scaffold8637_1961	GT	24	ctttctaaccattctatacactgtgcatggaagcaaaacatatatgcatcctctttctgtcaggatcagcgtggctttgggttatttgtaacaatatagttaacaatggatatgggcatttccggacatgtagctgttttgttttgttta	gcgtgcgtatgtgtgcgtgtgtgtgtgtgtgtagtactcaccacacctttgtgacatttcatttgtgcatttttacattttctcccatgttcataagagactttggaacatgcttttgttacattttggtcataggaatttctagtaatg	cggacatgtagctgttttgttttg	62.867	gaaatgtcacaaaggtgtggtgag	62.933	CGGACATGTAGCTGTTTTGTTTTGTTTAGTGTGTGTGTGTGTGTGTGTGTGTGTGTGTGTGTGTGTGTGTGTGTGTGCGTGCGTATGTGTGCGTGTGTGTGTGTGTGTAGTACTCACCACACCTTTGTGACATTTC	136 >scaffold174858 0.0 100
Prol00047 scaffold102882_21213	CT	24	tctctctttccctctctggttgtcagagtgggtttctcctctcacccatatcacacatcttctactgtactcacacccagtccgtcatttagcacatcggcctcatgtgatgcaacgttctggaacgcaattaatgaatgcatcttcctc	ttcattctctcttccaccaactatctccctctctctctatgtctctctctctctccactttgctctcttgctcctttttaaaacctgagtaatgcagcgcaccattaattctcagcatcagtgcccataattgacttttctctgacatga	acgcaattaatgaatgcatcttcc	63.349	agcaagagagcaaagtggagagag	62.821	ACGCAATTAATGAATGCATCTTCCTCCTCTCTCTCTCTCTCTCTCTCTCTCTCTCTCTCTCTCTCTCTCTCTCTTTCATTCTCTCTTCCACCAACTATCTCCCTCTCTCTCTATGTCTCTCTCTCTCTCCACTTTGCTCTCTTGCT	146 0
Prol00048 scaffold27083_6277	TC	23	caccacacacagacacatactcctcctatctgtgcttctctttacagcttttttttttcaatctctctctctctctctctttctcattctctctctacctcatctcatccttgcccctgactggcttcttgtttttattctgggctgtgg	ggatccctgagtgtgaacctactttgcatacacttggtattcctggcaggcgagaggagatgggggcgaaaaaaaagggagaggaagaaatatgaaaaacaatttaacaataataatgacgctgatgataaaattaattatgccctggga	ggcttcttgtttttattctgggct	63.016	cctgccaggaataccaagtgtatg	63.848	GGCTTCTTGTTTTTATTCTGGGCTGTGGTCTCTCTCTCTCTCTCTCTCTCTCTCTCTCTCTCTCTCTCTCTCTCGGATCCCTGAGTGTGAACCTACTTTGCATACACTTGGTATTCCTGGCAGG	124 >scaffold188968 0.0 100
Prol00049 scaffold93967_19556	AG	23	acagacaacacttaatagcattaaaatgccttattggactccaatcccacctttcactgaacatgcattcttttcatactgtttaaagcacactttcaaacggcaagacactaagcttagagggtgaaaatgaataaaggggagagagaa	gcgctgcagttgaagcgataaaatgagcggttgaagaaatgacttttcatggccgtattaagttcgaattagacccagtctgagctgaatcgtcgaaatgaaactttctcaacttattcaaaagtgaagccaaatagctcatgagctttt	gtttaaagcacactttcaaacggc	63.170	gtcatttcttcaaccgctcatttt	62.731	GTTTAAAGCACACTTTCAAACGGCAAGACACTAAGCTTAGAGGGTGAAAATGAATAAAGGGGAGAGAGAAAGAGAGAGAGAGAGAGAGAGAGAGAGAGAGAGAGAGAGAGAGAGAGGCGCTGCAGTTGAAGCGATAAAATGAGCGGTTGAAGAAATGAC	159 >scaffold153268 0.0 100
Prol00050 scaffold150067_28568	AC	23	atctactgnttttgtgtggcctattacatcattttattattcaccatgtcctattgtttttgtgacccccacaattagcttcttgttattatactcacatagtaatttatctactgcatttaacccatctgtgaagtaacacacatgcct	attcactcacacaagggagcaatacagacacataccccaggactggtttcctaaccttcagcccacgacttccctgacagtttatggcattactatacacatgtcattgtttgttgttttgtttatagactatgggtaagatgtttagta	catctgtgaagtaacacacatgcct	62.546	gtgtctgtattgctcccttgtgtg	63.067	CATCTGTGAAGTAACACACATGCCTACACACACACACACACACACACACACACACACACACACACACACACATTCACTCACACAAGGGAGCAATACAGACAC	102 0
Prol00051 C30816867_83444	AAAT	6	tcctggtcatttaattaatataatgttattagtaattaacattcttaatgcaatattagttcaaatatatcattattgtttttataaagatgttcatgggtgtcccaaccacaggattaaaaacataaggagtgaaatgtaatatgattg	aaaagtactaacaataaaaaataacagttttttaaatgaagagtaatgttacggtggcagtctgcaactatgtttttatgttttgtgtttgaagttttattaatattaatgtgtcacaaactgaaatcacgctgctctctactgtaacga	gtcccaaccacaggattaaaaaca	63.214	ctgccaccgtaacattactcttca	62.541	GTCCCAACCACAGGATTAAAAACATAAGGAGTGAAATGTAATATGATTGAAATAAATAAATAAATAAATAAATAAAAGTACTAACAATAAAAAATAACAGTTTTTTAAATGAAGAGTAATGTTACGGTGGCAG	133 0
Prol00052 C30830237_83479	TGGA	6	atgtataatatggatggactggggtgcaaatttgtggatagatggatgttttgctggatggatgaatgaatcaatggatggcttggtagatggatggattgctggatagacggattggtagatggattggtggattgattgatggattac	tagattccaggatgaatggatggatggatagataaatggttggattggtcgatgagtggatggatgaatgaatgtattgttggatggatagattgttggagaaaagaatgaatggctgatctttacattttccaaaatattgtttaactt	attgctggatagacggattggtag	62.620	cattcattcatccatccactcatc	62.674	ATTGCTGGATAGACGGATTGGTAGATGGATTGGTGGATTGATTGATGGATTACTGGATGGATGGATGGATGGATGGATAGATTCCAGGATGAATGGATGGATGGATAGATAAATGGTTGGATTGGTCGATGAGTGGATGGATGAATGAATG	151 0
Prol00053 scaffold705714_76826	AGAT	33	atcccgggcaatcatctcaatgctcgtagaaaagaacagaaaaccttttcttttgccaagcagaggggagcgctttaagactattgcctgtgtcacttaagcatgtcctatatacatgacagagagagaataggtttaaaatgatcagtc	actttattgatcccgaaggaaatttagcagccagtagcagtttaaaaaaaaaaaaacagtacagtaaaacaaatacaaatttaaaaataaaaacagtgttgtgcggtaaggaaaacctaaatgggtcggtaccggcagcagtattattaa	attgcctgtgtcacttaagcatgt	62.132	tgctactggctgctaaatttcctt	62.571	ATTGCCTGTGTCACTTAAGCATGTCCTATATACATGACAGAGAGAGAATAGGTTTAAAATGATCAGTCAGATAGATAGATAGATAGATAGATAGATAGATAGATAGATAGATAGATAGATAGATAGATAGATAGATAGATAGATAGATAGATAGATAGATAGATAGATAGATAGATAGATAGATAGATAGATAGATAGATACTTTATTGATCCCGAAGGAAATTTAGCAGCCAGTAGCA	239 >C1608592 0.0 99
Prol00054 scaffold220572_38278	AGAT	40	aagctgtatgggatggattatcacaggacaccattaggaacctctacagctccataccgagacgtctagctgacaccataatgagaaatactaattctgtatgtgtagctcaataaatagatagatagatagatagacagatagatagac	actttattaatcactgtagtagatttgacatgacagcaagaagtcaaagtagaaaaactcaaagtggttgctaagggaagaatgagggatgaataaacaacgcatacaggagtgcgggtcagtatggctgtggattagagttagggatct	cgagacgtctagctgacaccataa	62.856	ttgacttcttgctgtcatgtcaaa	62.073	CGAGACGTCTAGCTGACACCATAATGAGAAATACTAATTCTGTATGTGTAGCTCAATAAATAGATAGATAGATAGATAGACAGATAGATAGACAGATAGATAGATAGATAGATAGATAGATAGATAGATAGATAGATAGATAGATAGATAGATAGATAGATAGATAGATAGATAGATAGATAGATAGATAGATAGATAGATAGATAGATAGATAGATAGATAGATAGATAGATAGATAGATAGATAGATAGATACTTTATTAATCACTGTAGTAGATTTGACATGACAGCAAGAAGTCAA	300 >scaffold81100 0.0 97
Prol00055 C30814733_83435	AAG	8	caggaggaaagagaccaggaggatgaagagaaagaggagtgtgagaaagaaaagagtaattacaagaaaagtgaaaagggatatgaagagaaacagaagaaacaaaagcattaaagacaaagaagaaaaagatgaagaaaaaagaaaaaa	aaaaaggcaaaataagacaagcaaaagaagaaaatgatgaaggaaagaagataaggcaaaaaaggaaagaaaagaaaatattaagaagacagtgatagacagaggaagaagaagacaatatagaaaaaagaacaaataaaaaagaagaca	caagaaaagtgaaaagggatatgaag	60.670	ttcttttgcttgtcttattttgcc	60.912	CAAGAAAAGTGAAAAGGGATATGAAGAGAAACAGAAGAAACAAAAGCATTAAAGACAAAGAAGAAAAAGATGAAGAAAAAAGAAAAAAAAGAAGAAGAAGAAGAAGAAGAAGAAAAAGGCAAAATAAGACAAGCAAAAGAA	141 0
Prol00056 scaffold340989_51315	CACT	47	ctcactcacnnnnnnnnnnnnnnnnnnnnnnnnnnnnnnnnaccctcactcactcactccctcacccacacactctctcactcactcactcactcactcaatcactcacaaactcactcactcactcactcactcacccactcactcaca	cacacactcactgtttgagcttgggcccagagaactcggcggtgtttgtgtatataatggacgtacagcttcctcatgtgtaatggaggttcagtgtgcagtgttctaatcctgagcccatgtgtgtctataactatctacaggatggtt	actcactcacccactcactcacaC	62.938	ggcccaagctcaaacagtga	63.633	ACTCACTCACCCACTCACTCACACACTCACTCACTCACTCACTCACTCACTCACTCACTCACTCACTCACTCACTCACTCACTCACTCACTCACTCACTCACTCACTCACTCACTCACTCACTCACTCACTCACTCACTCACTCACTCACTCACTCACTCACTCACTCACTCACTCACTCACTCACTCACTCACTCACTCACTCACTCACTCACACACTCACTGTTTGAGCTTGGGCC	238 0
Prol00057 scaffold141983_27397	ATA	55	cacatcatgattcctactgtttaaataaaagttgattgactgaatgttcaattcaattcaactttatcatcattatacctatacagggttgtacagtataatgaaacacagtcaggctccttctccagagcagtataagaatagatgtgt	aacagttcagtgtataataataataataaaaataataataataactataaaagtgcattgcctgaaggaaacgtgggatggttgcgcagcttgctcagtgaggaacaaaggataagtaaacgagtgtgtgtcagtataactgtagattag	aatgaaacacagtcaggctccttc	63.027	ttccttcaggcaatgcacttttat	63.138	AATGAAACACAGTCAGGCTCCTTCTCCAGAGCAGTATAAGAATAGATGTGTATAATAATAATAATAATAATAATAATAATAATAATAATAATAATAATAATAATAATAATAATAATAATAATAATAATAATAATAATAATAATAATAATAATAATAATAATAATAATAATAATAATAATAATAATAATAATAATAATAATAATAATAATAATAATAAACAGTTCAGTGTATAATAATAATAATAAAAATAATAATAATAACTATAAAAGTGCATTGCCTGAAGGAA	286 >scaffold151675 0.0 100
Prol00058 scaffold331804_50430	AGAT	10	aagcggtattaggacataatgtacccaggaggagttttagaggataggaggatggaatgagtggaagtggttactggaatatcaccaaacacacggaacggcagacagaaatgtgtattactgggtcttactcatgactaagcaagatag	ngaatgtgtatcactgggtcttactcatgactaagctagatagagatagatagatagatagatagatagacagatagatagatannnnnnnnnnnnnnnnnnnnnnnnnnnnncagacagacggatagatagatagatagatagatacat	ggaatatcaccaaacacacggaac	63.655	catgagtaagacccagtgatacacattc	63.146	GGAATATCACCAAACACACGGAACGGCAGACAGAAATGTGTATTACTGGGTCTTACTCATGACTAAGCAAGATAGAGATAGATAGATAGATAGATAGATAGATAGATAGATAGATNGAATGTGTATCACTGGGTCTTACTCATG	144 >scaffold70668 0.0 99
Prol00059 scaffold332086_50457	ATAG	10	ttttcccaatagtacagaaaggtagcctacaaaggatgaacacatatgttacaatagttaaaaggaaaatagaaattatttatatcatgatgttagacaatacatgtactaactgtcttgcataatttatagcttcttgggtgcttccac	atnnnnnnnnnnnnnnnnnnnnnnnnnnnnnnnnnnnnnnnnnnnnnnnnnnnnnnnnnnnnnnnnnnnnnnnnnnnnnnnnnnnnntttcacatattgcagcagccaaaacagtaatgagcaatattagaaaatgtacataaataaaga	ttatagcttcttgggtgcttccac	62.839	tactgttttggctgctgcaatatg	63.400	TTATAGCTTCTTGGGTGCTTCCACATAGATAGATAGATAGATAGATAGATAGATAGATAGATAGATNNNNNNNNNNNNNNNNNNNNNNNNNNNNNNNNNNNNNNNNNNNNNNNNNNNNNNNNNNNNNNNNNNNNNNNNNNNNNNNNNNNNNTTTCACATATTGCAGCAGCCAAAACAGTA	180 >C2161220 0.0 100
Prol00060 C30763019_83250	ATTC	6	ttcattcattcactcattcataagtcttcaaagttgcttatccctctgggtcaccggaggtgctgtagcccatcccagcgctcatagggtgcaggcaggaaacaccctggacagaccatcaatctacagggcaaatagatataaaagtga	cttttctgagttgcttatacttctgggtcaccggggtgctacagcccatcccagtggttatagggtaaaggcaggaaacaccctggacaggccatcaatctacagggcaaacagatgtaaaagtgagtgagtgagttcattcattcgttc	accctggacagaccatcaatctac	62.680	cggtgacccagaagtataagcaac	63.142	ACCCTGGACAGACCATCAATCTACAGGGCAAATAGATATAAAAGTGAATTCATTCATTCATTCATTCATTCCTTTTCTGAGTTGCTTATACTTCTGGGTCACCG	104 >C1580756 0.0 100
Prol00061 scaffold45_5	AC	15	cacaggtcaccagattgcctgttcccatggttacgatcaaaacaagagcaggtccgcagcacagtggagagcctctgtttcatcctgcctgcacgctcagcgacacaagcagtgaatgagagcagctccaggcatctcagacacacatat	agagcacactgaagcggctctccaattccagtctccagagagaaagagataacagaggctttggccctgtttgtgtacaatatttatttgatcaacagaacataatggaaatagatgacagaggccatctagatactgtgacaacactgc	gacacaagcagtgaatgagagcag	63.640	tttctctctggagactggaattgg	63.085	GACACAAGCAGTGAATGAGAGCAGCTCCAGGCATCTCAGACACACATATACACACACACACACACACACACACACACACAGAGCACACTGAAGCGGCTCTCCAATTCCAGTCTCCAGAGAGAAA	124 >C1447987 0.0 100
Prol00062 scaffold69_6	TG	13	tagataagtctgttgtgtatttattctttacacactgattggtagtacaaccatcttttgctgtaataacagcgtttagccttttcatacgcatgttccggctttgcactctgtttggaagtgttttttcttgctcagcacttctgatta	tcctggatattacgtatgtaaagtttatggcatttataaaacactgattctgtcatcatgtaagcagtaatagcactaattagaaagaacgtcattgtagtatctgataacagaaaatatcagcaaaaaatgaatcagaaaagtgcacca	tgcactctgtttggaagtgttttt	62.222	tgcttacatgatgacagaatcagtg	61.437	TGCACTCTGTTTGGAAGTGTTTTTTCTTGCTCAGCACTTCTGATTATGTGTGTGTGTGTGTGTGTGTGTGTGTCCTGGATATTACGTATGTAAAGTTTATGGCATTTATAAAACACTGATTCTGTCATCATGTAAGCA	138 >scaffold73158 0.0 100
Prol00063 scaffold69_8	TATC	8	tgggattagatggtaagtaagcagccagttcttgaagttgacggcaggctacttccggcgccgctgtgggtggcagcctttccagtagctccgtctttttgtgtactgttttagcttttttttgctaaatttccttcgggatcaataaag	taggcatagagtcaaactgtaaggcttgtggggcactcccaatcagcaatctacccaccaatagtagaacaaaatgctgacaggacattggatgcccaaggataggccaactaaagttattctatctggtacatactggaagaaaggcaa	tttttgctaaatttccttcgggat	63.089	caatgtcctgtcagcattttgttc	62.948	TTTTTGCTAAATTTCCTTCGGGATCAATAAAGTATCTATCTATCTATCTATCTATCTATCTATCTAGGCATAGAGTCAAACTGTAAGGCTTGTGGGGCACTCCCAATCAGCAATCTACCCACCAATAGTAGAACAAAATGCTGACAGGACATTG	154 >scaffold73158 0.0 100
Prol00064 scaffold70_11	CT	20	tctctcnnnnnnnnnnnnnnnnnnnnnnnnnnnnnnnnnnnnnnnnnnnnncctaatacacacatacacctctctctctcctgtctcccatacccgaccccacctttcttcctctctttctctctctcattctctctaatacaaatacac	nnnnnnnnnnnnnnnnnnnnnnnnnnnnnnnnnatacacacctcttagctgtcagtgaggtggtcagtctgtgtaccagctgacgcaggggaggaactgtatcctgattgagtgaggggctctgcaggccttttccttcagtgtattcac	cccacctttcttcctctctttctc	62.958	ccacctcactgacagctaagaggt	63.244	CCCACCTTTCTTCCTCTCTTTCTCTCTCTCATTCTCTCTAATACAAATACACCTCTCTCTCTCTCTCTCTCTCTCTCTCTCTCTCTCTCTCTNNNNNNNNNNNNNNNNNNNNNNNNNNNNNNNNNATACACACCTCTTAGCTGTCAGTGAGGTGG	155 >scaffold117939 0.0 100
Prol00065 scaffold84_13	GA	17	gagccctgtgcgcacttgcgcgtgcgtgcgtgtgtatgtgtatgcggagaactgagcagagctgtagctcttatgcagcctcctcgctgatgcgtcgctgtccagtggagctcgagctttcgccctcttctcgctctgaccagagagagg	nnnnnnnnnnnnnnnnnnnnnnnnnnnnnnnnnnnnnnnnctgcacgaggtggctgaaatggtacctgaatttaacggctctgaaggagctctattagataaccacaccaggacacctcactcagaattgtaggctttacggggaacagt	ccctcttctcgctctgacca	62.992	agagctccttcagagccgttaaat	63.020	CCCTCTTCTCGCTCTGACCAGAGAGAGGGAGAGAGAGAGAGAGAGAGAGAGAGAGAGAGAGANNNNNNNNNNNNNNNNNNNNNNNNNNNNNNNNNNNNNNNNCTGCACGAGGTGGCTGAAATGGTACCTGAATTTAACGGCTCTGAAGGAGCTCT	155 >scaffold87719 0.0 100
Prol00066 scaffold84_14	TCTG	8	tgacctaaaacactgtcctgtagcgtctaacggcccaaaacaactcacccactcctcctttatgccccatattgcctttagcatcattctgtaatatttgcgatcccttaatctctgaacccgttctagttcagccctgcaacttttttt	tctnnnnnnnnnnnnnnnnnnnnnnnnnnnnnnnnnnnnnnnnnnnnnnnnnnnnnnnnnnnnnnnnnnnnnnnnnnnnnnnnnnnnncgctgcatgtacctcttcgaacaactcgaggctgtacgtgttgtcgtcgtcggcgaagaaca	tttgcgatcccttaatctctgaac	62.815	agttgttcgaagaggtacatgcag	61.896	TTTGCGATCCCTTAATCTCTGAACCCGTTCTAGTTCAGCCCTGCAACTTTTTTTTCTGTCTGTCTGTCTGTCTGTCTGTCTGTCTGTCTNNNNNNNNNNNNNNNNNNNNNNNNNNNNNNNNNNNNNNNNNNNNNNNNNNNNNNNNNNNNNNNNNNNNNNNNNNNNNNNNNNNNNCGCTGCATGTACCTCTTCGAACAACT	200 >scaffold87719 0.0 100
Prol00067 scaffold85_15	AACA	11	agagtgatcttaggcatagttatggttgctaggctatcaaggatcagtcgaggtaatgaatttgctacagcgtcaccttgagccagaccagtgctcagctctagttagttaggagtaccaaagtcagaagcgcttttttgtttgtattat	ttannnnnnnnnnnnnnnnnnnnnnnnnnnnnnnnnnnnattttctagacagtataatgaaattaccgggtttgacattcaggggtccaaaagataaataagggctctgattggtcccacttagaccacttatactttagaacaccatgt	ttaggagtaccaaagtcagaagcg	61.114	caaacccggtaatttcattatactgtc	61.963	TTAGGAGTACCAAAGTCAGAAGCGCTTTTTTGTTTGTATTATAACAAACAAACAAACAAACAAACAAACAAACAAACAAACAAACATTANNNNNNNNNNNNNNNNNNNNNNNNNNNNNNNNNNNNATTTTCTAGACAGTATAATGAAATTACCGGGTTTG	160 >scaffold188130 0.0 100
Prol00068 scaffold108_20	ATGA	6	actgaagtttaccctgcaagggcagtcaccttacaggcttcattcattcactcactcactcactcattcattcaagccacatgtcctcctgccatccacccagtaagagctggaatagactacagtgacccaaaaggacaggtggcttag	ctgtaagtaactggtaaaccattcagtatagacagacagatggacagacagaggaacagacagacactgatgatcctggtggaaatctactgcaaatttgacgcagcttcacacaaaactcccaaaagtggaccggacatgggctgcatg	tccacccagtaagagctggaatag	62.907	ttcctctgtctgtccatctgtctg	63.017	TCCACCCAGTAAGAGCTGGAATAGACTACAGTGACCCAAAAGGACAGGTGGCTTAGATGAATGAATGAATGAATGAATGACTGTAAGTAACTGGTAAACCATTCAGTATAGACAGACAGATGGACAGACAGAGGAA	136 >C1888369 0.0 100
Prol00069 scaffold109_21	ATTC	9	acagcttagtcacccagcctgggatatacactcaaccctatatactctctttgtacactcacatatacatctggccctcagtgctatgtagaagaagttttcttttggattaaagctgatcttcacctgggccttttgtagcttttccct	atnnnnnnnnnnnnnnnnnnnnnnnnnnnnnnnnnattcgggaggccctcatgtaatgccgctgtctgatccagacatactttgtttagtcgcttacagaaacacagtaacagttttttatcctcagtgcaaccattctgttccctataa	attaaagctgatcttcacctgggc	63.906	atcagacagcggcattacatgag	63.614	ATTAAAGCTGATCTTCACCTGGGCCTTTTGTAGCTTTTCCCTATTCATTCATTCATTCATTCATTCATTCATTCATTCATNNNNNNNNNNNNNNNNNNNNNNNNNNNNNNNNNATTCGGGAGGCCCTCATGTAATGCCGCTGTCTGAT	148 >scaffold168149 0.0 100
Prol00070 scaffold110_23	CA	12	ctatctctccccagcctctcgccactgagtgactaaggggccgtgtatagcatgctcacatcccatagcatcagccaattaacacactctctctcatacacccaagctctctctttgcctctctctctctctctctctctctctctctct	tttgcttttatacaatgttggggttaatacatgtcacatatgtattatatttactgtgaactgtatgtaacaaactactttaatgtatgcaaacaaacaacacacagacacatgtataaactgatgagccaaaacatcataaacactcac	gcatcagccaattaacacactctc	62.219	tgtgacatgtattaaccccaacatt	61.422	GCATCAGCCAATTAACACACTCTCTCTCATACACCCAAGCTCTCTCTTTGCCTCTCTCTCTCTCTCTCTCTCTCTCTCTCTCTCACACACACACACACACACACACATTTGCTTTTATACAATGTTGGGGTTAATACATGTCACA	145 >scaffold193474 0.0 100
Prol00071 scaffold128_34	CA	19	ccaatgtgctgtcagatttacgtgcaatagagcaataattcctcctggcagtgaaggaaaagactacatttgaggtttttaggtatataggcctgctttggaataaacatcaaaggtcccataaaagtgctggaaagaagaaagcacgcg	nnnnnnnnnnnnnnnnnnnnnnnnnnnnnnnnnnnnggtcagtttctgactcactataaacatctgaatgttccaatggaaatactataatttgatagagggacagctggaccaaacagaattttaaaatagccagagctgaagcacatc	cccataaaagtgctggaaagaaga	62.811	ccattggaacattcagatgtttatagtg	62.855	CCCATAAAAGTGCTGGAAAGAAGAAAGCACGCGCACACACACACACACACACACACACACACACACACACANNNNNNNNNNNNNNNNNNNNNNNNNNNNNNNNNNNNGGTCAGTTTCTGACTCACTATAAACATCTGAATGTTCCAATGG	150 >scaffold26469 0.0 100
Prol00072 scaffold128_35	TG	19	aataagtatttaagtgtaacaaaaacacaagtgtgacacaagtgtgtgttttcaatacctggtggggacatgttagcacactcacgcagtattttgtttatcagaaggctccgctgatatgggatccacacccatgagagagtctgtcta	nnnnnnnnnnnnnnnnnnnnnnnnnnnnnnnnnnnnnnnnnnnnnnnnnnnnnnnnnnnnnnnnnnnnnnnnnnnnnncacaggacagccagagacactaaagtaaatcagcgctattctgccactaatccaaacacttttctatgagct	gcacactcacgcagtattttgttt	62.584	tttagtgtctctggctgtcctgtg	62.944	GCACACTCACGCAGTATTTTGTTTATCAGAAGGCTCCGCTGATATGGGATCCACACCCATGAGAGAGTCTGTCTATGTGTGTGTGTGTGTGTGTGTGTGTGTGTGTGTGTGTGNNNNNNNNNNNNNNNNNNNNNNNNNNNNNNNNNNNNNNNNNNNNNNNNNNNNNNNNNNNNNNNNNNNNNNNNNNNNNNCACAGGACAGCCAGAGACACTAAA	215 >scaffold26469 0.0 100
Prol00073 scaffold136_36	ATTC	7	cccgagataaataagtatttcaaaatagcagctttataaaataaaatattattttctttgaatgtaagtttgcagttttggagcatttctattggtgcattcatcatgaaattttcacatgaagtacagcttatgaatattcattcattt	ctctttttaaacccactcattcttccctgggttgcagggaaatgccctgcacagaccattgcaggttcaaatgatatgtaaaaattaatactgaattcaaattgagactcttggttatttctggggggcttgatttgacttttgctttag	gttttggagcatttctattggtgc	63.046	ccagggaagaatgagtgggttta	63.498	GTTTTGGAGCATTTCTATTGGTGCATTCATCATGAAATTTTCACATGAAGTACAGCTTATGAATATTCATTCATTTATTCATTCATTCATTCATTCATTCATTCCTCTTTTTAAACCCACTCATTCTTCCCTGG	134 >scaffold187386 0.0 100
Prol00074 scaffold139_37	AC	16	tggtgactgcagaaacaagggctgcgtgtatgtgtgtaaatgagaatgactgtggataaaggcctttcacagcctagagtaaatcaaccattaatcactcaggtctctgacacagcaccaagaggacacgatccctgagctgagctatgt	cctcttcctctttctgtgctggcttgtgttttcatctatggtgtatctttctctttctggtgtatctatcctcccttcccttctcctaccaggtcccctccctttctatccttctcttcctctctttctctgtctcactctctctataat	atcactcaggtctctgacacagca	63.641	caccatagatgaaaacacaagcca	63.265	ATCACTCAGGTCTCTGACACAGCACCAAGAGGACACGATCCCTGAGCTGAGCTATGTACACACACACACACACACACACACACACACACCCTCTTCCTCTTTCTGTGCTGGCTTGTGTTTTCATCTATGGTG	132 >scaffold195348 0.0 100
Prol00075 scaffold139_38	AC	18	aggcactagaaaacatacaactgcatcattcaatatcaattgatcaatggccaatgaccaagtttttgtgcattgaacgaatatttacaggtatgaaaactactttaaagatttttttaccaaaaataccttttatttaagagcacacaa	annnnnnnnnnnnnnnnnnnnnnnnnnnnnnnnnnnnnnnnnnaacactagttattctcttacaagaaacaaagactttttcttcagtctaacaacggctcacactcagactcaaactgacacccatccacacccacaagcacacacaca	atgaccaagtttttgtgcattgaa	62.744	gagtgtgagccgttgttagactga	62.961	ATGACCAAGTTTTTGTGCATTGAACGAATATTTACAGGTATGAAAACTACTTTAAAGATTTTTTTACCAAAAATACCTTTTATTTAAGAGCACACAAACACACACACACACACACACACACACACACACACACANNNNNNNNNNNNNNNNNNNNNNNNNNNNNNNNNNNNNNNNNNAACACTAGTTATTCTCTTACAAGAAACAAAGACTTTTTCTTCAGTCTAACAACGGCTCACACTC	240 >scaffold195348 0.0 100
Prol00076 scaffold139_39	CA	16	acacacacacannnnnnnnnnnnnnnnnnnnnnnnnnnnnnnnnnnnnnnnnnaacactagttattctcttacaagaaacaaagactttttcttcagtctaacaacggctcacactcagactcaaactgacacccatccacacccacaag	agcacagagttgacgagttgtttacagcagctacactcccatctatacagactcccattcacacactgcatgcaaacacacacacaaagaccgaaaacaactgagtgtgcatcacacacacacagggctatgctgtaatttgtgagagtg	tttcttcagtctaacaacggctca	62.426	tgggagtgtagctgctgtaaacaa	63.184	TTTCTTCAGTCTAACAACGGCTCACACTCAGACTCAAACTGACACCCATCCACACCCACAAGCACACACACACACACACACACACACACACACAAGCACAGAGTTGACGAGTTGTTTACAGCAGCTACACTCCCA	135 >scaffold195348 0.0 100
Prol00077 scaffold139_40	CA	19	gctgtgggtatttgggacagctggtatgcgagactgcagtttcctgggcttaaacacaaagagaaacacactccagctcagcactgagaagcagctcaccgctttcacacacatgccatgcagcaaagcctcatgaattatacatacgcg	nnnnnnnnnnnnnnnnnnnnnnnnnnnnnnnnnnnnnnnnnnnnnnnnnnnnnnnnnnnnnnnttactagtaaacctgcttttcacatgtcggggagaggacagctcggaggatgggaacagctcacctgtgaggatatgtgtgtcagca	atgcagcaaagcctcatgaatta	63.064	atatcctcacaggtgagctgttcc	62.915	ATGCAGCAAAGCCTCATGAATTATACATACGCGCACACACACACACACACACACACACACACACACACACANNNNNNNNNNNNNNNNNNNNNNNNNNNNNNNNNNNNNNNNNNNNNNNNNNNNNNNNNNNNNNNTTACTAGTAAACCTGCTTTTCACATGTCGGGGAGAGGACAGCTCGGAGGATGGGAACAGCTCACCTGTGAGGATAT	210 >scaffold195348 0.0 100
Prol00078 scaffold144_42	AC	19	tataattatccatatatagtatcgttatataacacctcagaatcaaaaaatgataaccttgtcttattaatcaaataactaggaattctgtgagaaaaatgaaaatcttatttcctattagattatgctatgtaatatataatcatttat	annnnnnnnnnnnnnnnnnnnnnnnnnnnnnnnnnnntgtgcagtgtacccctacacgcacttaactttcagaaaaaagcctaacatgccactgtgccataatctccgcccttgcccagtggcccaaatttaatccatcttttgatccgc	ggaattctgtgagaaaaatgaaaatct	61.263	tctgaaagttaagtgcgtgtaggg	61.828	GGAATTCTGTGAGAAAAATGAAAATCTTATTTCCTATTAGATTATGCTATGTAATATATAATCATTTATACACACACACACACACACACACACACACACACACACACANNNNNNNNNNNNNNNNNNNNNNNNNNNNNNNNNNNNTGTGCAGTGTACCCCTACACGCACTTAACTTTCAGA	180 >C2169938 0.0 100
Prol00079 scaffold146_43	AC	14	atgcagctgcaggcatttttatctttccagatgtgttctctgaactcagatctactcacactgaatccttcaagaatctgttttaaaataatgtcagttgtttttacatcactgcccccagatcaccaccaccacccaccaataaaccat	gcacacacaaatagaaagcaccatcaaatactaaatcgggttactgggtcagtcttcagtgaacggaacacaaacacacacttaaccatgtaaacgcaccacataacgttcaacagatcatagaccaaacacacattcagtacaaagtat	tcagttgtttttacatcactgccc	62.426	cgttcactgaagactgacccagta	62.824	TCAGTTGTTTTTACATCACTGCCCCCAGATCACCACCACCACCCACCAATAAACCATACACACACACACACACACACACACACACGCACACACAAATAGAAAGCACCATCAAATACTAAATCGGGTTACTGGGTCAGTCTTCAGTGAACG	150 >scaffold101634 0.0 100
Prol00080 scaffold170_46	TC	16	ttattgttattgatgttttaaatggcatggtctgatctatttcctcactagattgaatttgcatctttgcataaagttgactgaactgaccatgtttcaatgacgtagatgtattttaagaaaaataaacagcatgtgacatgtcaagtg	atcacaggctgagggagcttgtaagtgtaatggctggaagagccagaatccacctccaactccaccccctccaacccctcccagaacagaacagccaatcactgttaatctgcttgagccttgtaggagttgcagtcacccgttaggtaa	tgcataaagttgactgaactgacca	63.072	ttacacttacaagctccctcagcc	63.044	TGCATAAAGTTGACTGAACTGACCATGTTTCAATGACGTAGATGTATTTTAAGAAAAATAAACAGCATGTGACATGTCAAGTGTCTCTCTCTCTCTCTCTCTCTCTCTCTCTCTCATCACAGGCTGAGGGAGCTTGTAAGTGTAA	145 >scaffold51888 0.0 100
Prol00081 scaffold170_47	TATC	6	aattgactttagctttccagatttataggcgtttaattggccttaattggcctaatagacctcaattggcatgtggcaaccataatgttgacaaatatatattttttatacatttcttaacctcaagacatgttgacacatctatctatt	tagatagatacatagatagatatctaataaagagactagttcaacttgattagatttacacattttcccatttatggtacagtagttgtggccggagttaataatatgtagtgaggcgttgttgcagaaggatccagaattcaaagaaag	tcttaacctcaagacatgttgacaca	62.120	cggccacaactactgtaccataaa	62.256	TCTTAACCTCAAGACATGTTGACACATCTATCTATTTATCTATCTATCTATCTATCTATCTAGATAGATACATAGATAGATATCTAATAAAGAGACTAGTTCAACTTGATTAGATTTACACATTTTCCCATTTATGGTACAGTAGTTGTGGCCG	154 >scaffold51888 0.0 100
Prol00082 scaffold172_48	TAAGA	8	cacattgagaccctaatgagtaaaaaagtccagaaatacttccacagaataattctagactaattttgaaacagttagggttaaaagtaaaagttaaagatgacaatttttaaaaaaatatttttcaaataccaaaggtgtttggagtac	taannnnnnnnnnnnnnnnnnnnnnnnnnnnnnnnnnnnnnnnntagtcccacaggaaatttacagtgttacagcagcaaagggatagcaagttactttaaaaattagacaggtgaacagaaaaacaatataaacattataaataataaa	aaaaagtccagaaatacttccacagaa	61.734	tatccctttgctgctgtaacactg	62.656	AAAAAGTCCAGAAATACTTCCACAGAATAATTCTAGACTAATTTTGAAACAGTTAGGGTTAAAAGTAAAAGTTAAAGATGACAATTTTTAAAAAAATATTTTTCAAATACCAAAGGTGTTTGGAGTACTAAGATAAGATAAGATAAGATAAGATAAGATAAGATAAGATAANNNNNNNNNNNNNNNNNNNNNNNNNNNNNNNNNNNNNNNNNTAGTCCCACAGGAAATTTACAGTGTTACAGCAGCAAAGGGATA	255 >scaffold112956 0.0 100
Prol00083 scaffold182_50	AC	21	cacagcagcctgacagacagatctgagcaagggcagcactcgtacataagctcctacacacgccctcacacatacgcatgcatgctcacacatacgacaaacgcaaaatgtcacgagcactggagctatcctacatagatacaaatcttt	nnnnnnnnnnnnnnnnnnnnnnnnnnnnnnnnnnnnnnnnnnnnnnnnnnnaaaaaacaaggacagcaccatttccaatgcggatcatcacttgttctcctttgataatttattcatggcctgggaggaaaaaaaaatacagaaacataa	acgagcactggagctatcctacat	62.641	ggaaatggtgctgtccttgtttt	63.540	ACGAGCACTGGAGCTATCCTACATAGATACAAATCTTTACACACACACACACACACACACACACACACACACACACACACNNNNNNNNNNNNNNNNNNNNNNNNNNNNNNNNNNNNNNNNNNNNNNNNNNNAAAAAACAAGGACAGCACCATTTCC	156 >scaffold185714 0.0 100
Prol00084 scaffold182_52	CA	18	tgcacgcagatatttcatagaattgaaacaactgtcagcacatttccctgcatattagcccagcaagagacgcagcaggcttgagagcctagtcaggtgcatgtaccagagaatttggtatgctattagccataaggaaaaaaaagagcg	cnnnnnnnnnnnnnnnnnnnnnnnnnnnnnnnnnnnnnnnnnnatcatttctcattggcattcgagtactgcaggcaacagtagggagctaataagagaaagcgaaatagggtgatgataaacatgttgccatgacggcacaggcgtaag	caggtgcatgtaccagagaatttg	62.945	actcgaatgccaatgagaaatgat	63.129	CAGGTGCATGTACCAGAGAATTTGGTATGCTATTAGCCATAAGGAAAAAAAAGAGCGCACACACACACACACACACACACACACACACACACACNNNNNNNNNNNNNNNNNNNNNNNNNNNNNNNNNNNNNNNNNNATCATTTCTCATTGGCATTCGAGT	160 >scaffold153928 0.0 100
Prol00085 scaffold182_53	AC	20	cactcattcagtcttgttaaaaaatactttcatcactctcccactctctcctatttcttccgctgctgtcactcgaacagcaaagctcccaccacacacaaagacagagtgtcattttaatcaatctacacactgactcaggtcagtaca	nnnnnnnnnnnnnnnnnnnnnnnnnnnnnnnnnnnnnnnnnnnnnncccaaacaccctgcacacagtctgaggtcaggtgggggcatgactgtatcaggcacacacacagagacacacacgcacaggcacacaaagacacacacactgtg	caaagacagagtgtcattttaatcaatc	60.617	gactgtgtgcagggtgtttg	60.203	CAAAGACAGAGTGTCATTTTAATCAATCTACACACTGACTCAGGTCAGTACAACACACACACACACACACACACACACACACACACACACACNNNNNNNNNNNNNNNNNNNNNNNNNNNNNNNNNNNNNNNNNNNNNNCCCAAACACCCTGCACACAGTC	160 >scaffold153928 0.0 100
Prol00086 scaffold187_55	AAAG	7	cttcgtctagctgccaagacaaaagacgggaatcaatattttatgaaaacttatttttctcatatttttgcctgtgtcatgtttgtcatgttcacatgactcctacatccacctgggagaaagggggggaagtgatgaggtaataatgta	atgatagaaatgagaacagaaaagcattaataaagcagaaaacaagaaaaaagtgaaaggtagaaaggtaataaaaccaaaaaagaggaagaaatagacgaagaaagcagagaacaagaaaaggagggaagtaatgaggttcacatgact	cctgtgtcatgtttgtcatgttca	63.072	ctgctttattaatgcttttctgttctca	62.275	CCTGTGTCATGTTTGTCATGTTCACATGACTCCTACATCCACCTGGGAGAAAGGGGGGGAAGTGATGAGGTAATAATGTAAAAGAAAGAAAGAAAGAAAGAAAGAAAGATGATAGAAATGAGAACAGAAAAGCATTAATAAAGCAG	146 >scaffold145528 0.0 100
Prol00087 scaffold189_58	TG	12	tatccgttttggctcttcgctgtctgcgtatttatttccatcatttatttcatatctttcattgctgacacaaacttccagcttgtctgtaacgaggcccagaggagggggcatctccacggtgacggatggtgtgtatgtgtgcgtgtt	gttattatgagagtgtgaggagtaataacagcctgaggcaagtaccaaagaaaactgcatttgaccctgagtccacagtattactatcatttccctatgctgctcatatacttttatgttatgccataatgtaatatgcataattgttta	acttccagcttgtctgtaacgagg	63.146	tggtacttgcctcaggctgttatt	63.251	ACTTCCAGCTTGTCTGTAACGAGGCCCAGAGGAGGGGGCATCTCCACGGTGACGGATGGTGTGTATGTGTGCGTGTTTGTGTGTGTGTGTGTGTGTGTGTGGTTATTATGAGAGTGTGAGGAGTAATAACAGCCTGAGGCAAGTACCA	148 >C2214402 0.0 100
Prol00088 scaffold189_59	TTA	11	aatacagtgttttagtttgctttgttttatttcatttcttctactgatgtattagatgtatttaaatgaatcacatgcatgctggagttttcatcattattagctcttgttaaaaaaggctatgaaagatggagtaaaaataaagctttt	nnnnnnnnnnnnnnnnnnnnnnnnnnnnnnnnnnnnnnnnnnnnnnnnnnnnnnnnnnnnnnnnnnnncctgctgtggctcatctctcgataatgaatagttggatgatttttgtgtttcagctgccaatttttttttttctgtcacacg	gctatgaaagatggagtaaaaataaagc	60.259	cattatcgagagatgagccacag	61.140	GCTATGAAAGATGGAGTAAAAATAAAGCTTTTTTATTATTATTATTATTATTATTATTATTATTANNNNNNNNNNNNNNNNNNNNNNNNNNNNNNNNNNNNNNNNNNNNNNNNNNNNNNNNNNNNNNNNNNNNCCTGCTGTGGCTCATCTCTCGATAATG	160 >C2214402 0.0 100
Prol00089 scaffold189_60	TCAA	7	gtgatgtcagttcattgctgtggtgtgaactgcagatgtataccaggaagtaattttctattacaggctcacaaaaggcatatggtttaggtgctgtttactgtagtttaaaattgttctaagtgaggaacggcaatgagtgattatcag	tcgatcaattaatccaacaatgaaaaattacttgtatcatgctttttacaacttttcccaaagaagctttacagaaaagcagtttacagaaaaattaaaagaataaaaagaatgaaaaaataaggaaaggaggctttggagagatgcaag	ttgttctaagtgaggaacggcaat	63.239	ttgggaaaagttgtaaaaagcatga	62.941	TTGTTCTAAGTGAGGAACGGCAATGAGTGATTATCAGTCAATCAATCAATCAATCAATCAATCAATCGATCAATTAATCCAACAATGAAAAATTACTTGTATCATGCTTTTTACAACTTTTCCCAA	126 >C2214402 0.0 100
Prol00090 scaffold205_61	AC	12	aatgtatgtgaagacatagacagagatacacactcagatagagggacagcaacagagacatatatagagagtacaagagaacccacaggcctgcagcatggacaaagggccattacaaagaccttaatcagcacatgtatacaccatact	cccaccccaccccacacacatacatacattcacatagtgtttctttaggctggttccaaaaggtaacactctccctttctctcctctaatcctatgttatccctccatctcctctatcattctgtgtctcccacaaactctctcacagtt	caaagggccattacaaagacctta	62.531	tgttaccttttggaaccagcctaa	63.023	CAAAGGGCCATTACAAAGACCTTAATCAGCACATGTATACACCATACTACACACACACACACACACACACACCCCACCCCACCCCACACACATACATACATTCACATAGTGTTTCTTTAGGCTGGTTCCAAAAGGTAACA	140 >scaffold194716 0.0 100
Prol00091 scaffold212_64	CT	15	tgaattcccttcctgtaactgtcagtgtgaaagggcatgtctgaaatgggcccagatgaaagcctttctaatctggtctgaggtaaagtatttaacacctgggtcattacttacagcctgctgcacagcttccttaatcattatagcaga	tttagagacactttctctttttctttctcttctctctctctttctgtctctctcaattctcccatgtttctacctcacacttcccccttgctctctctcaattccccatctctttctctccctcgctctctctctctctctctctctctc	ctgctgcacagcttccttaatcat	63.987	ggaagtgtgaggtagaaacatggg	63.111	CTGCTGCACAGCTTCCTTAATCATTATAGCAGACTCTCTCTCTCTCTCTCTCTCTCTCTCTCTTTTAGAGACACTTTCTCTTTTTCTTTCTCTTCTCTCTCTCTTTCTGTCTCTCTCAATTCTCCCATGTTTCTACCTCACACTTCC	147 >scaffold12894 0.0 100
Prol00092 scaffold212_65	CT	16	tctctctctctctctctctctctcttttagagacactttctctttttctttctcttctctctctctttctgtctctctcaattctcccatgtttctacctcacacttcccccttgctctctctcaattccccatctctttctctccctcg	ttcacacagttacacacagaaacacacagtttgtttttcttctcactctcactctctctccctctcaatgtctctctccctctctctctccctctctctctctctctctctctctnnnnnnnnnnnnnnnnnnnnnnnnnnnnnnnnnnn	gtttctacctcacacttccccctt	62.983	tgtgtgtttctgtgtgtaactgtgtg	62.243	GTTTCTACCTCACACTTCCCCCTTGCTCTCTCTCAATTCCCCATCTCTTTCTCTCCCTCGCTCTCTCTCTCTCTCTCTCTCTCTCTCTCTCTTTCACACAGTTACACACAGAAACACACA	120 >scaffold12894 0.0 100
Prol00093 scaffold235_70	TG	15	acctgcacgactaaccttagactttttttttttctttactaactgaccagatatttcttcatcacgtatcntttactaactgaccagatatttcttcatcacgcatcaggtgttcaggctcttatatatatatatatatatatgtatgta	tagtagcagtatatggaaaaaccggtaacagtgactggcagttattggttattgttttcaatattgcgtataattgtgaattcttgtcctttttttcatacttctgtgcttgccttgcaatccagtgtcaatcagaggaagatggctttc	gaccagatatttcttcatcacgca	62.515	agtcactgttaccggtttttccat	62.116	GACCAGATATTTCTTCATCACGCATCAGGTGTTCAGGCTCTTATATATATATATATATATATGTATGTATGTGTGTGTGTGTGTGTGTGTGTGTGTGTGTAGTAGCAGTATATGGAAAAACCGGTAACAGTGACT	135 >C2056767 0.0 100
Prol00094 scaffold299_71	TGT	9	ctatcacagttaatgtgacagcacgcagatttagggtaaggtgagctcctgttttctggggtttatgtactgctctccttcagggtggttctgtggcaaattacccaagtaatgcggaaaaaattataataagccgtatcattttcaatc	tggtgaaaagatttctctgtaaaagagatctcagttaatgcattgccacactatgaaatcagttctgctatctgttagcagtcagccaacatgaggctcgttgaatatggtgcaacataccaatagaagttattcagttgtacataaact	aaattacccaagtaatgcggaaaaa	62.845	agtgtggcaatgcattaactgaga	63.078	AAATTACCCAAGTAATGCGGAAAAAATTATAATAAGCCGTATCATTTTCAATCTGTTGTTGTTGTTGTTGTTGTTGTTGTTGGTGAAAAGATTTCTCTGTAAAAGAGATCTCAGTTAATGCATTGCCACACT	132 >scaffold111640 0.0 100
Prol00095 scaffold300_72	CA	13	ggggccctttgagatcacataggattattagagattgtgggtttcatgattactggattatctactagctaatcatacattacaaatttaagtgcacgtgttagtgcatgatacttttgacaccgtttaaatcaccaggagatgtacact	ctaacacacaggtatctgcaaaataagattttagttatggttcaatgcaaacataccgagacaaacagatttaatcagtaacacaatcccacacacacacacacacacacacacacacacacacacacacnnnnnnnnnnnnnnnnnnng	ttaagtgcacgtgttagtgcatga	62.801	gtttgtctcggtatgtttgcattg	62.758	TTAAGTGCACGTGTTAGTGCATGATACTTTTGACACCGTTTAAATCACCAGGAGATGTACACTCACACACACACACACACACACACACACTAACACACAGGTATCTGCAAAATAAGATTTTAGTTATGGTTCAATGCAAACATACCGAGACAAAC	155 >scaffold195938 0.0 100
Prol00096 scaffold300_74	TC	12	cttcactcccaacccctattcctctcattctctttttctcctctctccagattactcacccatgttccgttgattaagctttactgcgaatatgatttcaatgtcattcaataagccacggataaactcttcatccatccatccatccat	tgtttcatctcttaaggtcaaaaacacagaaaactgatgatcagaatacctggaagccctagacatcacaagttacattacatcattagttcacaggactgacagtgcagcttctaatataatgtcatggcatgcaggtgagctatggag	acggataaactcttcatccatcca	63.000	acttgtgatgtctagggcttccag	63.023	ACGGATAAACTCTTCATCCATCCATCCATCCATTCTCTCTCTCTCTCTCTCTCTCTCTGTTTCATCTCTTAAGGTCAAAAACACAGAAAACTGATGATCAGAATACCTGGAAGCCCTAGACATCACAAGT	130 >scaffold195938 0.0 100
Prol00097 scaffold300_76	TAGA	9	tcttggtatcactggatttgattgttgtctattgttgtctttcccatggatagttagttaaaaagcccagctttcccaacccggactcacaaaaaacaagctgttcaaaagtggttccaaaagcaatgcaaaaataacttaattagtctt	tagnnnnnnnnnnnnnnnnnnnnnnnnnnnnnnnnnnnnnnnnnnnnnnnnnnnnnaataaataaaggtgcatgaatgtgcataaatgtgcaaggggcacagatatcagtagctaatgactgaattaacataataaacatgtgcattttt	tccaaaagcaatgcaaaaataactt	62.127	catttatgcacattcatgcacctt	63.076	TCCAAAAGCAATGCAAAAATAACTTAATTAGTCTTTAGATAGATAGATAGATAGATAGATAGATAGATAGATAGNNNNNNNNNNNNNNNNNNNNNNNNNNNNNNNNNNNNNNNNNNNNNNNNNNNNNAATAAATAAAGGTGCATGAATGTGCATAAATG	159 >scaffold195938 0.0 100
Prol00098 scaffold303_79	TAA	10	atgatctctgacttggtcagcaaggtacaaccatcaaaataacacctgctctatggtggtcctgagggggtcctgaccgttgaggaacagggtgaaaggtgggctaatggacagcatgtgtatttacaaggacgtgcctttgataaagtg	tgaagtagtacttcataactgaaaatgtaagctacaaaaatcagaactattacatgttcagagctgcgctggagtggcactgctgtgttacagtggtttggtgcagttcgatcatgctgagagaggccagtgctgaggcagcatcactgt	aaggacgtgcctttgataaagtgT	62.341	gcgcagctctgaacatgtaatagt	61.967	AAGGACGTGCCTTTGATAAAGTGTAATAATAATAATAATAATAATAATAATAATGAAGTAGTACTTCATAACTGAAAATGTAAGCTACAAAAATCAGAACTATTACATGTTCAGAGCTGCGC	122 >scaffold191436 0.0 100
Prol00099 scaffold321_86	AGAC	10	caaacaaaggggtctaaatacacggcctaattggaaacagatttcaggtgtgggagtgggcggagctaggggaagcaggaaaaagctgtgctaaaacaaaagtaaccagagggggcgttgtgagacacaaacaggaagaggcagacagat	aaatgtaacactggggcagttctagcaggacaggaatgtcacagactaaaagactgagcctgttctactgcctgtgcacatttatggtgactgcatagatatgtgtttgattttatacacctgttagcaatgggtgtggctgaaacacct	gaagcaggaaaaagctgtgctaaa	63.158	gctagaactgccccagtgttacat	62.851	GAAGCAGGAAAAAGCTGTGCTAAAACAAAAGTAACCAGAGGGGGCGTTGTGAGACACAAACAGGAAGAGGCAGACAGATAGACAGACAGACAGACAGACAGACAGACAGACAGACAGACAAATGTAACACTGGGGCAGTTCTAGC	145 >scaffold144887 0.0 100
Prol00100 scaffold354_95	TCAA	7	tgacataaccctacataaacgtttattaatgcttcttccagtcattcgctatcaagattatatttgcaaattttgatcaaagtctactaaagtagcctttctgacacactacatcattttggatttaatttataagcatttctgtatgtt	tnnnnnnnnnnnnnnnnnnnnnnnnnnnnnnnnnnnnnnnnnnnnnnnnnnnnnnnnnnnnnnnnnnnnnnnnnnnnnnnnntgagtctgtgaactgggaatctaacttcatagtttcgaggaagtgttccaaaatcttctctggagttc	tttctgacacactacatcattttgga	61.926	aagattttggaacacttcctcgaa	62.397	TTTCTGACACACTACATCATTTTGGATTTAATTTATAAGCATTTCTGTATGTTTCAATCAATCAATCAATCAATCAATCAATNNNNNNNNNNNNNNNNNNNNNNNNNNNNNNNNNNNNNNNNNNNNNNNNNNNNNNNNNNNNNNNNNNNNNNNNNNNNNNNNNTGAGTCTGTGAACTGGGAATCTAACTTCATAGTTTCGAGGAAGTGTTCCAAAATCTT	220 >C2209238 0.0 100
Prol00101 scaffold382_104	GT	11	tgtgactcatatatcaacagggtgggttttaagcgtaacccactcagcctctaaaaacaacactcctgctctgataagatgctgacactcactaattacttcatgactacaggtattttttgttgagcagagtaattttatccacagcag	cgggagggagtgctgatggaaaactctttttatgctgcgttcgtgtctgagctgactgacactcagtccatgaaagcaaaggaaatgaggctcctaaaatcaagagagagagagatattgtgttttgtactctgtactctcacttttttg	cctgctctgataagatgctgacac	62.518	cgcagcataaaaagagttttccat	62.759	CCTGCTCTGATAAGATGCTGACACTCACTAATTACTTCATGACTACAGGTATTTTTTGTTGAGCAGAGTAATTTTATCCACAGCAGGTGTGTGTGTGTGTGTGTGTGTCGGGAGGGAGTGCTGATGGAAAACTCTTTTTATGCTGCG	147 >scaffold138460 0.0 100
Prol00102 scaffold388_110	TAA	9	caagttagcacaactttgctatttaagctacggtagtccaaggcatgcaggtgaagtttttgtacttagatatgtgatttgctaaattgtttaaagaagtcaaagaagaagtcgaagaagaagtcgaagagccctatgtgtttggatccc	caacagtaacatatgcatattaacattatggctcttcggcctgcaacatcatttgactgggctaatgttgtaacattttatttcacatgacaagctctgggtttccaggacaagctgatggcatatttacaaagtgaattgaccagtgta	aagtcgaagagccctatgtgtttg	62.933	aggccgaagagccataatgttaat	63.214	AAGTCGAAGAGCCCTATGTGTTTGGATCCCTAATAATAATAATAATAATAATAATAACAACAGTAACATATGCATATTAACATTATGGCTCTTCGGCCT	99 >scaffold938 0.0 100
Prol00103 scaffold391_111	CA	12	gcagtaggctgcactatgtacagcgcctgggagaagttggggttaggtactttgcccaagggcacttcagtcgtctttcagtcgtctttcagttcagggaatcgaacaagcaactcactggtcactaggctagttccctaaccacacacg	ctagtgaacacgaactatggggcagtaagcacatgtgcctggagcagtgggtagccctatccacggcaccccgtagcagttggggataggtgctttgcccaagggcacttcagtcgtgtcctttcggttgagagaatcgaaccagtgacc	cagtcgtctttcagttcagggaat	63.010	acatgtgcttactgccccatagtt	63.060	CAGTCGTCTTTCAGTTCAGGGAATCGAACAAGCAACTCACTGGTCACTAGGCTAGTTCCCTAACCACACACGCACACACACACACACACACACACACTAGTGAACACGAACTATGGGGCAGTAAGCACATGT	132 >C287520 0.0 100
Prol00104 scaffold410_112	TG	12	attaaactctttctcctcgttgccttattccattgatgtgtcctatcgccaaataaagaaagcaagatgaagagaggaagacaatcattgagagcgaataattaatattattaatataaccctgcgtatatatatatgtgtatatgtgtc	nnnnnnnnnnnnnnnnnnnnnnnnnnnnnnnnnnnnnnnnnnnnnnnnnnnnnnnnnnnnnnnnnnnnnnnnnnnnnnnggaatataagtgtgtaataaaaaggcaatttacagcgaaaatcgacgaatgatcgtccatttaaactcacc	agaggaagacaatcattgagagcg	63.230	atcattcgtcgattttcgctgta	62.950	AGAGGAAGACAATCATTGAGAGCGAATAATTAATATTATTAATATAACCCTGCGTATATATATATGTGTATATGTGTCTGTGTGTGTGTGTGTGTGTGTGTGNNNNNNNNNNNNNNNNNNNNNNNNNNNNNNNNNNNNNNNNNNNNNNNNNNNNNNNNNNNNNNNNNNNNNNNNNNNNNNNGGAATATAAGTGTGTAATAAAAAGGCAATTTACAGCGAAAATCGACGAATGAT	234 >C2213166 0.0 100
Prol00105 scaffold410_113	TAT	14	aaggtttaactgcactgaatttggaattcaagctgaaaggttccaagagcaaaaaaaagctagattcttacgatgtttactttatggttttattaacgcttttctagcgttggtgaaggagccgaaactactgctctataggccctgaac	nnnnnnnnnnnnnnnnnnnnnnnnnnnnnnnnnnnnnnnnnnnnnnnnnnnnnnnnnnnnnnnnnnnnnnnnnnnnnnnnnnnnnnnnnnnnnnnnnnnnnnnnnnnnnnnnnnnnnnaccagtcagctgagtaagccgttttgttcgcc	ccgaaactactgctctataggccc	63.504	aacggcttactcagctgactggt	63.692	CCGAAACTACTGCTCTATAGGCCCTGAACTATTATTATTATTATTATTATTATTATTATTATTATTATTATNNNNNNNNNNNNNNNNNNNNNNNNNNNNNNNNNNNNNNNNNNNNNNNNNNNNNNNNNNNNNNNNNNNNNNNNNNNNNNNNNNNNNNNNNNNNNNNNNNNNNNNNNNNNNNNNNNNNNNACCAGTCAGCTGAGTAAGCCGTT	212 >C2213166 0.0 100
Prol00106 scaffold449_120	GAAT	8	ctggagatgctaatgtggctatatagatgtgactgaatgtgtaggtttgtgtgtttgccctgcaatgatgtttcctgccatccgcccagtgagagctgggttaggttcttgcacctgacgcaacccagaaggataagtggcttagaaaaa	gtttttggtctaagttgctgtgtggaattccctcctggttgattccaaacttccttaatagatgtgctcagtctctcactgtgcaggccattttgatgatattgaccccagggcgggctgggtcattgggtgcagcctagtaatgagagt	agtgagagctgggttaggttcttg	62.296	tccacacagcaacttagaccaaaa	63.057	AGTGAGAGCTGGGTTAGGTTCTTGCACCTGACGCAACCCAGAAGGATAAGTGGCTTAGAAAAAGAATGAATGAATGAATGAATGAATGAATGAATGTTTTTGGTCTAAGTTGCTGTGTGGA	121 >C1941415 0.0 100
Prol00107 scaffold463_126	AG	13	atagacgctcacactgctgtcctcatttttccagtcctcagttcccagcaaagatgctgaggtcacttcctgcctggcggacactcagaactagcacctctgaatgtgttctgaaagatgagcgaaagagacaaagagaaagagaaacgc	ggaggcatgaaaaaattgggagcaatatgaaagttaagccttagatgtcctgccagtggagtaacactttggcaagactgtctctccatttctctctcatatactcactctctgcctagaacacagatctgtggaaaacagccagttctt	tgtgttctgaaagatgagcgaaag	62.945	aaagtgttactccactggcaggac	62.935	TGTGTTCTGAAAGATGAGCGAAAGAGACAAAGAGAAAGAGAAACGCAGAGAGAGAGAGAGAGAGAGAGAGAGGGAGGCATGAAAAAATTGGGAGCAATATGAAAGTTAAGCCTTAGATGTCCTGCCAGTGGAGTAACACTTT	142 >scaffold39197 0.0 100
Prol00108 scaffold480_128	CT	16	ctctctctctctctgtaattcattgtgaagctctctctctctccttctataattcagagtgaagctctctctctctctctctctctctctgtaattcattgtgaagctctctctctccctctctctctctataattcagggtgaagctcg	tcgtataccattgcaatctgacacttgtttccaggttgtacctattagaggtgatgtgtctactagtgtataaacaggtactcggtctctcagtcttaagagcttatgaagatcaaagggagtgaaaggaatacctgtcctgaggggctg	tctataattcagggtgaagctcgC	62.937	ggtacaacctggaaacaagtgtca	62.397	TCTATAATTCAGGGTGAAGCTCGCTCTCTCTCTCTCTCTCTCTCTCTCTCTCTCTTCGTATACCATTGCAATCTGACACTTGTTTCCAGGTTGTACC	97 >scaffold25393 0.0 100
Prol00109 scaffold498_129	GT	17	tttttcctcagcacagtagagcaaagactacctttccggaataatctcatacatcttattaaagaccacctgaaatccatagtgaataaacccgttgaggttttatgtaaatcagcataacagcatcttctgattcagaaacacagatac	ttgtttccctggtgagtttaatatcacacatgtcaactatgtcacatatttgaccttttcatctcaaaaacatcatgtacatttgcacatcatgtacataccaacagatgggttggtgtcaaacgcataaacctcacatttgcttaatgc	ccatagtgaataaacccgttgagg	62.811	tgtgtgatattaaactcaccagggaa	62.836	CCATAGTGAATAAACCCGTTGAGGTTTTATGTAAATCAGCATAACAGCATCTTCTGATTCAGAAACACAGATACGTGTGTGTGTGTGTGTGTGTGTGTGTGTGTGTGTTTGTTTCCCTGGTGAGTTTAATATCACACA	138 >C2157094 0.0 100
Prol00110 scaffold527_140	CTTT	7	aaaagctgaccttagactgctgcagcattcttgtccaatacataagtaacaggatgagatgcctacatatgtccgtttccttgtacatcctttccttttttgtgtgggtgtatgcaccaaaacagttttttttcctttcttccttccttc	cttnnnnnnnnnnnnnnnnnnnnnnnnnnnnnnnnnnnnnnnnnnnnnnnnnnnnnnnnnnnnnnnnnnnttaacaggggctgcttttgcttcttaggttccataaatggtctgtatggacaagggagtcaataggattccaattgattt	tttttcctttcttccttccttcC	61.174	aacctaagaagcaaaagcagcc	61.201	TTTTTCCTTTCTTCCTTCCTTCCTTTCTTTCTTTCTTTCTTTCTTTCTTTCTTNNNNNNNNNNNNNNNNNNNNNNNNNNNNNNNNNNNNNNNNNNNNNNNNNNNNNNNNNNNNNNNNNNNTTAACAGGGGCTGCTTTTGCTTCTTAGGTT	150 >scaffold48837 0.0 100
Prol00111 scaffold541_143	ATCT	9	taaacctaacatctgattaattgcttttctttcttctcctgtaccgcaatgtcattaagccacaaatctttttttaacatgcttcaacgtatttctaataaataggaaagtcagaaatataatcttatgtaatctaaatagaatcaatta	atnaaacagacaccacaatctgtttaatcacttctccttcttctcctgtaccacagcgttattaagctattattattattattaggatgcagtatatatgacttatgnnnnnnnnnnnnnnnnnnnnnnnnnnnnnnnnnnnnnnnnnnn	ctgtaccgcaatgtcattaagcc	62.860	aacgctgtggtacaggagaagaag	63.146	CTGTACCGCAATGTCATTAAGCCACAAATCTTTTTTTAACATGCTTCAACGTATTTCTAATAAATAGGAAAGTCAGAAATATAATCTTATGTAATCTAAATAGAATCAATTAATCTATCTATCTATCTATCTATCTATCTATCTATCTATNAAACAGACACCACAATCTGTTTAATCACTTCTCCTTCTTCTCCTGTACCACAGCGTT	208 >scaffold162727 0.0 100
Prol00112 scaffold549_144	AC	15	cacagctcaagctgaaggagacacactgaaccagactgacctacagatacataccttcagcaggaggagagagagaggtacacatatcagccagcacttccagcatcgtccctctggtgaccaaacaggggttttgtctgaaagggagaa	ttacttacttacatagagcgaaaagcaagctcatttacacagctcatttcctcctctttgctggcantagagtgaaaagcaagctcatttacacagctcatttcctcctctttgctggcagtgtaatatgaaaaattatgcactcactca	gagaggtacacatatcagccagca	62.743	gtgtaaatgagcttgcttttcgct	63.079	GAGAGGTACACATATCAGCCAGCACTTCCAGCATCGTCCCTCTGGTGACCAAACAGGGGTTTTGTCTGAAAGGGAGAAACACACACACACACACACACACACACACACTTACTTACTTACATAGAGCGAAAAGCAAGCTCATTTACAC	148 >scaffold81440 0.0 100
Prol00113 scaffold561_146	TTTA	8	gtgtcttcctgtaggtttatgggaaaaccattgacggccagcagacgatcattgcctgcatcgaaggccatcagtttcaacccaaaaacttctggtaacataattttggatgtctgttttgcttatagttagtgtttgtttgtttatttg	aactaactgaaaacatgcgacttctgcccttgatgtttatgttgactttatggcaaaactgggaggcttcctgtttccgagtgcactttaataaactttcttgaatgcacactgctggtgatgaagcagtagagtagcacaaagttattt	ccatcagtttcaacccaaaaactt	62.508	tcaacataaacatcaagggcagaa	62.832	CCATCAGTTTCAACCCAAAAACTTCTGGTAACATAATTTTGGATGTCTGTTTTGCTTATAGTTAGTGTTTGTTTGTTTATTTGTTTATTTATTTATTTATTTATTTATTTATTTAAACTAACTGAAAACATGCGACTTCTGCCCTTGATGTTTATGTTGA	160 >C2193145 0.0 100
Prol00114 scaffold566_149	AG	14	aaggtgagcggtcagtgcaggtgcagttaccttgccccgatgtagagcgtgcggttgaccttgaggacggtctgaatgtacagtggctcctgccgtgtataggagcgatgagctcggcccagaaacacaggatagcgcctagcaactgga	gtacagcagagggtcagttctgtgggcggagctgctggacggcgtgttctgattcgatgttattataattggtctgtttgtttcccctgctgatttacatactacacagcaacacagcctctgtctatatgaagcccctcatacgtgctt	acacaggatagcgcctagcaact	63.588	atgtaaatcagcaggggaaacaaa	62.922	ACACAGGATAGCGCCTAGCAACTGGAAGAGAGAGAGAGAGAGAGAGAGAGAGAGGTACAGCAGAGGGTCAGTTCTGTGGGCGGAGCTGCTGGACGGCGTGTTCTGATTCGATGTTATTATAATTGGTCTGTTTGTTTCCCCTGCTGATTTACAT	154 >scaffold128498 0.0 100
Prol00115 scaffold576_152	TC	19	acacacgactcgtggagactggtgctgctactttgttgtataaaagttatcattcagtatcatggcagtgtacactgaaggcttagtttaaatgctctaaatgttatttaacatctcctcccagcttagagtgtttaccgattccaacat	nnnnnnnnnnnnnnnnnnnnnnnnnnnnnnnnnnnnnnnnnnnnnnnnnnnnnnnnnnnnnnnnnnnnnnnnnnnnnnnnnnnnnnnnnnnggttcagggtgaacgcccctccacaggggagtgagctgttcttgctgcagcctgacccg	ctcccagcttagagtgtttaccga	63.028	aagaacagctcactcccctgtg	63.017	CTCCCAGCTTAGAGTGTTTACCGATTCCAACATTCTCTCTCTCTCTCTCTCTCTCTCTCTCTCTCTCTCTCNNNNNNNNNNNNNNNNNNNNNNNNNNNNNNNNNNNNNNNNNNNNNNNNNNNNNNNNNNNNNNNNNNNNNNNNNNNNNNNNNNNNNNNNNNNGGTTCAGGGTGAACGCCCCTCCACAGGGGAGTGAGCTGTTCTT	205 >scaffold26160 0.0 100
Prol00116 scaffold576_153	TG	20	atgatgagagatattagagataaaagatattagagataaagagacagatgtgagagtgatgtgtgtgtgtgtttggggaggttgtaattgtaattagttagaaagaaacatgtgagtccttgacctcttctgcctcaagagagtgcaggt	nnnnnnnnnnnnnnnnnnnnnnnnnnnnnnnnnnnnnnnnnnnnnnnnnnnnnnnactcagctgtcttagacaccattagtagtaaaagtgctaggcttttagcactgctaaagccactgagcccatctgacaccagcatcttcattacc	atgtgagtccttgacctcttctgc	63.241	ggtaatgaagatgctggtgtcaga	62.609	ATGTGAGTCCTTGACCTCTTCTGCCTCAAGAGAGTGCAGGTTGTGTGTGTGTGTGTGTGTGTGTGTGTGTGTGTGTGTGTGNNNNNNNNNNNNNNNNNNNNNNNNNNNNNNNNNNNNNNNNNNNNNNNNNNNNNNNACTCAGCTGTCTTAGACACCATTAGTAGTAAAAGTGCTAGGCTTTTAGCACTGCTAAAGCCACTGAGCCCATCTGACACCAGCATCTTCATTACC	231 >scaffold26160 0.0 100
Prol00117 scaffold576_155	TTACG	6	aactacggtacgggtaattaacaagcagtgtgtaactctaagacggcaacaaaatgcttctgaagccacactttaaccaaccacatgcttgacaaaatgaggaatttaaatgcatcttttagattgtttaaaaaatactaattttgagct	tttatgaattcttctgtgggtgtttatgccagttgcaaagcagttttctgattactgcctgactcagttcccattatctaatttacctttaagtgcacataaacctgctgaacagattactgactatttgtgctatatgtttaatatttg	aagccacactttaaccaaccacat	62.946	aactggcataaacacccacagaag	63.554	AAGCCACACTTTAACCAACCACATGCTTGACAAAATGAGGAATTTAAATGCATCTTTTAGATTGTTTAAAAAATACTAATTTTGAGCTTTACGTTACGTTACGTTACGTTACGTTACGTTTATGAATTCTTCTGTGGGTGTTTATGCCAGTT	152 >scaffold26160 0.0 100
Prol00118 scaffold579_156	TG	11	gaagtcgtggatacacccacatgtatctaaacacaaaatgaaaaaagccagggctcctgagaatggagacgggagttgagaggagggtagggtagagggggtgcgtttagatgagagacaatagagtgataacgagacagtgtgtgtatc	gaagaggggaatactgtgtgtgggcgagggcgcgagagataaaagagagaaaaagaaagagaacaaaaaaaaaaaaagagagcaggagagagagagagagagacagaaaggtaaaaaaaaaaagagtgcgaaaagagaattacaaagaga	gttgagaggagggtagggtagagg	62.762	ttctctcttttatctctcgcgcc	63.332	GTTGAGAGGAGGGTAGGGTAGAGGGGGTGCGTTTAGATGAGAGACAATAGAGTGATAACGAGACAGTGTGTGTATCTGTGTGTGTGTGTGTGTGTGTGGAAGAGGGGAATACTGTGTGTGGGCGAGGGCGCGAGAGATAAAAGAGAGAA	149 >scaffold49883 0.0 100
Prol00119 scaffold581_159	AG	20	attaatactaacaaactataatgggtttctataaccaccactgtaataaaacctcattaaatttatctaaaatccatcattttgcatccaacttttgaattttgaagacattttgaaaaatgtttggaagttcagtgcccacattgcccc	annnnnnnnnnnnnnnnnnnnnnnnnnnnnnnnnnnnnnnnnnnnnnnnnnnnnnnnnnnnnnnnnnnnnnnnnnnnnnnnnnnnnnnntaaagagagagaaatcatttgattcagtaacaaaaatggcaaccagctactaaaaggattt	aaaaatgtttggaagttcagtgcc	62.633	agctggttgccatttttgttactg	63.557	AAAAATGTTTGGAAGTTCAGTGCCCACATTGCCCCAGAGAGAGAGAGAGAGAGAGAGAGAGAGAGAGAGAGAGAGANNNNNNNNNNNNNNNNNNNNNNNNNNNNNNNNNNNNNNNNNNNNNNNNNNNNNNNNNNNNNNNNNNNNNNNNNNNNNNNNNNNNNNNNTAAAGAGAGAGAAATCATTTGATTCAGTAACAAAAATGGCAACCAGCT	212 >C2177096 0.0 100
Prol00120 scaffold589_161	AC	20	ggcagcacctttcaactgcaccatacttttctggtgctatgttaaacattttaaccctattgcccccctaaatagacatatacaacaggtctctcaacatagagttaaacaatagagtattaaacaatagatcctgcaaagccccagcaa	nnnnnnnnnnnnnnnnnnnnnnnnnnnnnnnnnnnnnnnnnnnnnnnnnnnnnnnnnnnnnnnnnnnnnnnnnnnnncatactttcttcttcttctttttaggtgtgattccatttctgtaaattgtccacattgctaaaatgtatggat	taaacaatagatcctgcaaagccc	62.641	ccatacattttagcaatgtggacaa	62.065	TAAACAATAGATCCTGCAAAGCCCCAGCAAACACACACACACACACACACACACACACACACACACACACNNNNNNNNNNNNNNNNNNNNNNNNNNNNNNNNNNNNNNNNNNNNNNNNNNNNNNNNNNNNNNNNNNNNNNNNNNNNNCATACTTTCTTCTTCTTCTTTTTAGGTGTGATTCCATTTCTGTAAATTGTCCACATTGCTAAAATGTATGG	218 >scaffold13245 0.0 100
Prol00121 scaffold609_168	GA	11	agtgacgaagctgcagcttacatcacctttctcaagagccagtcagagagcggagagcagagagaaggagatgctataaacagctcctgttgttactctgatctcagggagcaagggggaggggaggggaggtagtgagggtgggagagt	aggagggaatgtggggagatgcagagaagacaaatggaaagaaacctgagaatgtgttagtcaccctgatactgaatttgggcatggtctgtttttagactgtcttctctcctcctcaagaatgtatttctgttttactttatgatctgt	ttactctgatctcagggagcaagg	63.212	tccatttgtcttctctgcatctcc	63.975	TTACTCTGATCTCAGGGAGCAAGGGGGAGGGGAGGGGAGGTAGTGAGGGTGGGAGAGTGAGAGAGAGAGAGAGAGAGAGAAGGAGGGAATGTGGGGAGATGCAGAGAAGACAAATGGA	118 >scaffold195960 0.0 100
Prol00122 scaffold609_169	ATCT	10	ctctgcaagaaccgcagtgatgtcagaaaacccattaaataatttaataattacctattaatttttatgcagctgacgtatttgtttctctgggagtgttgcgtacaacattgcaccatttttttccaaccaagatgatctatcaagatg	atnnnnnnnnnnnnnnnnnnnnnnnnnnnnnnnnnnnnnnnnnnnnnnnnnnnnnnnnnnnnnnnnnnnnngcctcacccagctcacacatgataaaatctatgtttattcgtcagttctactttatatctattttatctattattgtat	tttccaaccaagatgatctatcaaga	62.219	catgtgtgagctgggtgagg	62.776	TTTCCAACCAAGATGATCTATCAAGATGATCTATCTATCTATCTATCTATCTATCTATCTATCTATCTATNNNNNNNNNNNNNNNNNNNNNNNNNNNNNNNNNNNNNNNNNNNNNNNNNNNNNNNNNNNNNNNNNNNNNGCCTCACCCAGCTCACACATG	160 >scaffold195960 0.0 100
Prol00123 scaffold609_171	TTTC	10	gaaacatgaccagtcagaagaatcctcaaacattccaaaagagggtcaaacagtttactgttactcttctccccctccctctctctctctctcttcactttttatttctctctccacactctttcccctttttgcttcctctctgctcat	ttnnnnnnnnnnnnnnnnnnnnnnnnnnnnnnnnnnnnnnnnntctatttgtctttgtcttgtttcctcacctttctttctttcccttcccctctctattcctctttctctcttcccctcatacactaacgtgccacaggccactactac	ctctccacactctttccccttttt	63.172	ggtgaggaaacaagacaaagacaaa	62.821	CTCTCCACACTCTTTCCCCTTTTTGCTTCCTCTCTGCTCATTTTCTTTCTTTCTTTCTTTCTTTCTTTCTTTCTTTCTTTCTTNNNNNNNNNNNNNNNNNNNNNNNNNNNNNNNNNNNNNNNNNTCTATTTGTCTTTGTCTTGTTTCCTCACC	153 >scaffold64327 0.0 100
Prol00124 scaffold614_172	TCAA	7	acatcttagaccttcccagctctgtttcccattcccatccaagtcaatcaaaagatttttttaaattactttaccataattttaacaaacatttataaaatctttatttaaagggactgtgaggcaaagtggtgcccaaaaaagctgtct	taaatcttctaagctgcttatgggttgctggagcctatcccagtgctcattcaggggaagacctggacccaacctggacaagctgtcagtccatcactcggcacacaacctactacatgtctatcacctttacctgactacatgtctttg	ttaaagggactgtgaggcaaagtg	63.743	gataggctccagcaacccataag	63.221	TTAAAGGGACTGTGAGGCAAAGTGGTGCCCAAAAAAGCTGTCTTCAATCAATCAATCAATCAATCAATCAATAAATCTTCTAAGCTGCTTATGGGTTGCTGGAGCCTATC	110 >scaffold179839 0.0 100
Prol00125 scaffold619_173	AT	13	nnnnnnnnnnnnnnnnnnnnnnnnnnnnnnnnnnnnnnnnnnnnnnnnnnnnnnnnnnnnnnnnnnnnnnnnnnnnnntatggattgttaagattttgtactctaatttaatttgtactcttatttcatgtttgtaacaatggataatga	aaagaaagggtaatattagcagcacaatagtgcactatggatgtaatggcccccttaaaacttggttcatgccaagtcatttcctattatttcttataagcctttaagtaattacagtaagcctaaataatggtggagtaatttgagctc	tttcatgtttgtaacaatggataatgaA	61.688	ataggaaatgacttggcatgaacc	62.510	TTTCATGTTTGTAACAATGGATAATGAATATATATATATATATATATATATATAAAGAAAGGGTAATATTAGCAGCACAATAGTGCACTATGGATGTAATGGCCCCCTTAAAACTTGGTTCATGCCAAGTCATTTCCTAT	140 >C2200584 0.0 100
Prol00126 scaffold698_177	CA	15	cacgcacacagacgcacgcacgcaagcgcacacgcacagacacgcgcgcacacgcacagacacgcgcgcacacacaaacacacgcagacacgcacgcacgcgcacagacaaacacgcacgcacacgcgcacataaacacagacacgcacg	gacagacacacacacacaaacagacacacacacgcgcgcgcgcgcgcgcgcaaacacgcggctgatcagagcgtactgcagtggggacgtttatagtagctcttgttccttattctaagtggaacagatccgacagcatgtcataacagc	cacataaacacagacacgcacg	62.529	agctactataaacgtccccactgc	61.973	CACATAAACACAGACACGCACGCACACACACACACACACACACACACACACAGACAGACACACACACACAAACAGACACACACACGCGCGCGCGCGCGCGCGCAAACACGCGGCTGATCAGAGCGTACTGCAGTGGGGACGTTTATAGTAGCT	153 >scaffold136388 0.0 100
Prol00127 scaffold698_178	CGCA	6	gtaatctgaattcagacggcacaattagtaagtcaaacggtgcaacagcttaaataattctgacagggaatatggaagcgctaaataacactaactatatttaatagataaaataacacacgcgcgcgcacacacagacacgcgcgcgcg	cacagacgcacgcacgcaagcgcacacgcacagacacgcgcgcacacgcacagacacgcgcgcacacacaaacacacgcagacacgcacgcacgcgcacagacaaacacgcacgcacacgcgcacataaacacagacacgcacgcacaca	taagtcaaacggtgcaacagctta	63.090	gtgtctgcgtgtgtttgtgtgt	62.137	TAAGTCAAACGGTGCAACAGCTTAAATAATTCTGACAGGGAATATGGAAGCGCTAAATAACACTAACTATATTTAATAGATAAAATAACACACGCGCGCGCACACACAGACACGCGCGCGCGCGCACGCACGCACGCACGCACGCACACAGACGCACGCACGCAAGCGCACACGCACAGACACGCGCGCACACGCACAGACACGCGCGCACACACAAACACACGCAGACAC	231 >scaffold136388 0.0 100
Prol00128 scaffold715_179	GT	20	tcagctatctttctaatacactggtgaaaaactgatgaattacttttcaaggattgatgtcaacacggacacacggttgtgtgccaggtggaaatttctgccctggttcccttttacaggattgggagatttggtgctatagcaatgatg	nnnnnnnnnnnnnnnnnnnnnnnnnnnnnnnnnnngtcatagcagcttgaagaaaaatgtctattagagagagatcaaacagcagagagcagctattacacgtttttttgacccattgcactgttcagatttctatcagtggaggtcgcc	cttttacaggattgggagatttgg	62.095	ctctaatagacatttttcttcaagctgc	61.297	CTTTTACAGGATTGGGAGATTTGGTGCTATAGCAATGATGGTGTGTGTGTGTGTGTGTGTGTGTGTGTGTGTGTGTGTGTNNNNNNNNNNNNNNNNNNNNNNNNNNNNNNNNNNNGTCATAGCAGCTTGAAGAAAAATGTCTATTAGAG	149 >scaffold162841 0.0 100
Prol00129 scaffold715_180	CT	20	aattcacgagctcaccaaaaaaggaaaagcagctcgtttagtctagggtcaaatcacagtgtgtaaatggctgtgtgaaaccgcaaaagtcatatgccttatttatagatatcagagaacagtttcaaatgtatatctcctactcataaa	natgtgtgaaaccgcaaaagtcatatgccttatatatagatatcagagaacagtttcaaatgtcgaataaatagattctatggcacttctaacatgtatatctcctactcataaactctctctctctcnnnnnnnnnnnnnnnnnnnnnn	agcagctcgtttagtctagggtca	62.848	tatgacttttgcggtttcacacat	62.758	AGCAGCTCGTTTAGTCTAGGGTCAAATCACAGTGTGTAAATGGCTGTGTGAAACCGCAAAAGTCATATGCCTTATTTATAGATATCAGAGAACAGTTTCAAATGTATATCTCCTACTCATAAACTCTCTCTCTCTCTCTCTCTCTCTCTCTCTCTCTCTCTCTNATGTGTGAAACCGCAAAAGTCATA	188 >scaffold162841 0.0 100
Prol00130 scaffold792_202	ATACAA	4	ttacacaccatacaagcatttatagcctgctcaatcttgtgcaatgccatctgcaggccctgaagttaataccatcttaaacattcaagataactcatttttgtttggtgagcttacataattatgttagattaagtttagcttaagtag	attaaaaaataaaaaataaaaacagcgttgtgcagtatgaaaaacccaaatgggtaggtaccagcagcagtattattatagtacaggtcactaacgataaatatataaatatctctcactttgcagggaggcaagaaatatatactggaa	caggccctgaagttaataccatct	61.817	ctgcacaacgctgtttttattttt	61.629	CAGGCCCTGAAGTTAATACCATCTTAAACATTCAAGATAACTCATTTTTGTTTGGTGAGCTTACATAATTATGTTAGATTAAGTTTAGCTTAAGTAGATACAAATACAAATACAAATACAAATTAAAAAATAAAAAATAAAAACAGCGTTGTGCAG	156 >C2193495 0.0 100
Prol00131 scaffold797_203	AG	12	tgacttactgaaaccactgtcctcctctttagttccgtcaatggttccatctgcttggagctgcaaatggaagccctgccgactatacagcttcgtcacgatccccttcagctggggctctgaggaacagagagatagagagagacagac	annnnnnnnnnnnnnnnnnnnnnnnnnnnnnnnnnnnnnnnnnnnnnnnnnnntgagacaggcaaagctgtggtggattgtggcttgtgattgcctctagctgcaggcttagcagggtcctccatgcttcagaggtttgagcctgtaata	gggctctgaggaacagagagataga	63.608	ctagaggcaatcacaagccacaat	63.769	GGGCTCTGAGGAACAGAGAGATAGAGAGAGACAGACAGAGAGAGAGAGAGAGAGAGAGAGANNNNNNNNNNNNNNNNNNNNNNNNNNNNNNNNNNNNNNNNNNNNNNNNNNNNTGAGACAGGCAAAGCTGTGGTGGATTGTGGCTTGTGATTGCCTCTAG	160 >scaffold189496 0.0 100
Prol00132 scaffold797_206	GATG	6	tatctcctctctgaaagttccctgcaagtgttaaggcaccacatgtgtatgttacataagttctcctcgtcccctcccgcctgaggagtgcgaggtgactggggctgcgcctggatctgtctatgtctgcttttaaatatgtatgttata	agtagatagatagatagatagatagatagatagatagatagatnnnnnnnnnnnnnnnnnnnnnnnnnnnnnnnnnctagtacatctgctttacaaaacaaaagggacagcgtagacagagaagcgtgagtcacacggtaaaccctctgc	gcctggatctgtctatgtctgctt	63.146	ctgtctacgctgtcccttttgttt	62.943	GCCTGGATCTGTCTATGTCTGCTTTTAAATATGTATGTTATAGATGGATGGATGGATGGATGGATGAGTAGATAGATAGATAGATAGATAGATAGATAGATAGATAGATNNNNNNNNNNNNNNNNNNNNNNNNNNNNNNNNNCTAGTACATCTGCTTTACAAAACAAAAGGGACAGCGTAGACAG	185 >scaffold189496 0.0 100
Prol00133 scaffold808_209	TC	13	tctgcatatctttcgttccttgtgagcccacactttctttacttccttccctcttttcctttccactacctccccacccccttgtatgctctgtatccctccctcctgttttccttcctttattgaccaagttgacgccatcactttcag	tgtctctctctgtctctctgtctctctgtctcctctgtgaagcattaggtcatggccttctgttctgttctgtctgtctgctcaacattagctgaaatggacagatgacacccgccctctgtctcttccctctctatttctctttctcct	ctccctcctgttttccttccttta	63.058	catgacctaatgcttcacagagga	62.712	CTCCCTCCTGTTTTCCTTCCTTTATTGACCAAGTTGACGCCATCACTTTCAGTCTCTCTCTCTCTCTCTCTCTCTCTCTGTCTCTCTCTGTCTCTCTGTCTCTCTGTCTCCTCTGTGAAGCATTAGGTCATG	132 >scaffold135262 0.0 100
Prol00134 scaffold834_215	AAAT	6	acacctgatgctgcttttatggttcaaaagaatatgaaaataactcaacttgactttgaccttttttccccaaatgattcccagggtcaagacttttgacactagttatggtgtatttcacaaactgctgtgctgcgagatcagaatcaa	aatagaaattttggctaaatgctatacatgtttgattccagccactcaacttttagctcttatagtctttattgtctaaacaactgttacatcaacatccattagctgagttcaagtcatgactgttgaaaagcacagtgaaacctttag	ggtgtatttcacaaactgctgtgc	62.989	gagctaaaagttgagtggctggaa	63.142	GGTGTATTTCACAAACTGCTGTGCTGCGAGATCAGAATCAAAAATAAATAAATAAATAAATAAATAATAGAAATTTTGGCTAAATGCTATACATGTTTGATTCCAGCCACTCAACTTTTAGCTC	124 >scaffold133611 0.0 100
Prol00135 scaffold839_216	AAAT	6	ccaaagacttgcaaaacagcaaagacacattgatgctgctctggtggctcacgttagcccaacatcttatcatatgttgtttttccattaatttgtcacccatttgtatatactaaaccaggattaatcattcactttttgctaagctta	aaacaagaaagtgtacaaaagaaatcaaaagtctctcatattggtgattcagacataagagtgcaaaaacaatgtgctttgtaatttataagccatgtctcacacaagtccttagccagttacaccctatttgtgtaaaagaagaaataa	tttccattaatttgtcacccatttg	62.919	tgcactcttatgtctgaatcacca	61.945	TTTCCATTAATTTGTCACCCATTTGTATATACTAAACCAGGATTAATCATTCACTTTTTGCTAAGCTTAAAATAAATAAATAAATAAATAAATAAACAAGAAAGTGTACAAAAGAAATCAAAAGTCTCTCATATTGGTGATTCAGACATAAGAGTGCA	158 >scaffold193892 0.0 100
Prol00136 scaffold840_217	TG	13	caccactgtccgttctgcgcacctaaagtgtaccatcctaatgagttacatcacgtgcaacaccatgtgctgttttactgttactgttcttaaatgtttattaggttttcttgtgtgtcgttgatacccagaaggatgagcggtttagat	tagcctgtctttgtttggtagcctatcttttgtaatataaactgcaccaaaaataagttttttttctgtgcagggcaaggatgtcttggctgttaacagttttgtgannnnnnnnnnnnnnnnnnnnnnnnnnnnnnnnnnnnnnnnnnn	gtcgttgatacccagaaggatgag	63.217	taggctaccaaacaaagacaggct	62.548	GTCGTTGATACCCAGAAGGATGAGCGGTTTAGATTGTGTGTGTGTGTGTGTGTGTGTGTGTAGCCTGTCTTTGTTTGGTAGCCTA	85 >scaffold8924 0.0 100
Prol00137 scaffold892_223	ACA	8	ggcgcaaaattcccaattaagtggacagcccctgaagccatcaatttcggcaccttcagcatcaagtcagatgtctggtcctttggtgtgcttctgacagagattgtgacatatggaagagtaccatatccaggtaacgcagagtatctt	ataataataataatattaataattacgatatatttacgataactattgggaataaagtcattggtacccactcttgtctctttttcactctaatcttattggctttaagccagcaagttgcctgttcttttattagagctaaaggttatt	tgtgcttctgacagagattgtgac	61.800	gggtaccaatgactttattcccaa	62.204	TGTGCTTCTGACAGAGATTGTGACATATGGAAGAGTACCATATCCAGGTAACGCAGAGTATCTTACAACAACAACAACAACAACAACAATAATAATAATAATATTAATAATTACGATATATTTACGATAACTATTGGGAATAAAGTCATTGGTACCC	157 >scaffold24799 0.0 100
Prol00138 scaffold903_225	ATT	13	ataacaacccgtctccaccgccagactctgaccttgaggtactgaatctcagccagatttacacagctcggaaagaaaacgggtctaactccattgatctcttaaacctattaagagcttttcattgctcatgcctggtattatataata	atattagcatgtattcaaaaacctagaatcacttgtgaacatgtatacaaacaacaatcacaagagcttatttatttcttcatttgtctgttgcaatgtacatgtattacagtgttaatgcagtgtcaggtattccagtgtgttgttcaa	ttaagagcttttcattgctcatgc	61.964	tgttcacaagtgattctaggtttttga	62.276	TTAAGAGCTTTTCATTGCTCATGCCTGGTATTATATAATAATTATTATTATTATTATTATTATTATTATTATTATTATTATATTAGCATGTATTCAAAAACCTAGAATCACTTGTGAACA	120 >scaffold168756 0.0 100
Prol00139 scaffold905_226	AC	13	ctgtaatgttttttgggaaaaacctgatttgttgcagtattgcaatacatataccatcagagctcagatccattatcagagacaaaatcacaggctatgaaaacctgaagccatttaagtgcccatgcacaaacacagacacagacacag	annnnnnnnnnnnnnnnnnnnnnnnnnnnnnnnnnnnnnnnnnnnntctggagctgaagactaacctccacaatctcataagcttgtatttaaacaatgttaaatttaattttctatatttaattttaaaatgtgacccatctgcagcac	gcacaaacacagacacagacacag	63.119	agattgtggaggttagtcttcagctc	62.533	GCACAAACACAGACACAGACACAGACACACACACACACACACACACACACANNNNNNNNNNNNNNNNNNNNNNNNNNNNNNNNNNNNNNNNNNNNNTCTGGAGCTGAAGACTAACCTCCACAATCT	126 >scaffold194834 0.0 100
Prol00140 scaffold905_230	AC	20	cacctacacaaaactaagtgcacacgcatattcacaccacctacattatttgcatgacagaaacaactacctttgacattcacaaaagtccctttgtagcttgtgggtatgtctccttttgcttaaaaggtagcatgacaagactcctgt	annnnnnnnnnnnnnnnnnnnnnnnnnnnnnnnnnnnnnnnnnnnnnnnnnnnnnnnnnnnnnnnnnnnnnnnnnnnnnnnnnnnnnnnnnnnnnnnnnnnnnnnnnnnnnnnnnnnnnnntcatgctcaggtttcactctcgcccatcc	ttgtgggtatgtctccttttgctt	63.129	cgagagtgaaacctgagcatga	62.806	TTGTGGGTATGTCTCCTTTTGCTTAAAAGGTAGCATGACAAGACTCCTGTACACACACACACACACACACACACACACACACACACACACANNNNNNNNNNNNNNNNNNNNNNNNNNNNNNNNNNNNNNNNNNNNNNNNNNNNNNNNNNNNNNNNNNNNNNNNNNNNNNNNNNNNNNNNNNNNNNNNNNNNNNNNNNNNNNNNNNNNNNNNTCATGCTCAGGTTTCACTCTCG	233 >scaffold194834 0.0 100
Prol00141 scaffold908_231	AATA	6	aagattgaagctagaaacaaagagcttgtcaaccacctgtagaacccatgtaccaagcacatgaccccagccataattcaagtgacagtctggcatgttaaactgtgtacgttcaagaaaaaaaaaggtacactaatttgttcttaatac	aaaatactgaaaatctgaaaaatcgcaattagatattttgaccaatcattcagccctacctacaaacctatccttttatataggctatatactgttggtcccttaaaaaaaaaagacagacattacagtagaaaattaattataatgaaa	tcaagtgacagtctggcatgttaaa	63.072	agggctgaatgattggtcaaaata	62.912	TCAAGTGACAGTCTGGCATGTTAAACTGTGTACGTTCAAGAAAAAAAAAGGTACACTAATTTGTTCTTAATACAATAAATAAATAAATAAATAAATAAAAATACTGAAAATCTGAAAAATCGCAATTAGATATTTTGACCAATCATTCAGCCCT	154 >scaffold1058 0.0 100
Prol00142 scaffold913_233	TC	12	ctgtgtctgagaagtacatctcatgagagagcacacattcagtgactgtgtgatagagacagacatataaacacacacaagcctttgtccttgtactcgtatcaatgtccttacccctctgtacttaccctgctctctccaatctctctt	tnnnnnnnnnnnnnnnnnnnnnnnnnnnnnnnnnnnnnnnnnnnnnnnnnnnncacccgatgcgttctctcagctcctcacctgtccgtactgctctcgcggctacaagcgctacacgtctctgaaggagcacataaagtacaggcatga	accctgctctctccaatctctctt	63.190	agcagtacggacaggtgaggag	63.031	ACCCTGCTCTCTCCAATCTCTCTTTCTCTCTCTCTCTCTCTCTCTCTCTNNNNNNNNNNNNNNNNNNNNNNNNNNNNNNNNNNNNNNNNNNNNNNNNNNNNCACCCGATGCGTTCTCTCAGCTCCTCACCTGTCCGTACTGCT	143 >scaffold195083 0.0 100
Prol00143 scaffold932_238	AG	14	ctatctgaccccctgtttggagcatacacattaataaaaacaaaaagacgtccagaaaccctcgctctaagcatgagcaccccccgctacaaactcgttaaaagacaatacagtcacttcagaggacagagagaaaagaatgccaacccc	ctccccctcccaccataaactccactcagacatggtgtccacatcactatgcgtctcttgtaagaaacacacatgtaattttttgagactgaaaagttcagagaacagggcctgtttactcctgtcccggaaaccattaacatttaaaga	gaggacagagagaaaagaatgcca	63.217	caagagacgcatagtgatgtggac	63.177	GAGGACAGAGAGAAAAGAATGCCAACCCCAGAGAGAGAGAGAGAGAGAGAGAGAGAGCTCCCCCTCCCACCATAAACTCCACTCAGACATGGTGTCCACATCACTATGCGTCTCTTG	117 >scaffold3631 0.0 100
Prol00144 scaffold970_244	AG	15	aggggacgatggaggcgcttactgtgggcgaggtgcctggggtttgtataaacttccaattttcactttcacctcacgctaaaccacctccgcccacaccctccacttgccactctttcatttgctggtgttaattagagagagggaaac	atcacactgtacaagttatgggcagcttgtggacaatgtagatcaagttcacnnnnnnnnnnnnnnnnnnnnnnnnnnnnnnnnnnnnnnnnnnnnnnnnnnnnnnnnnnnnnnnnnnnnnnnnnnnnnnnnnnnnnnnnnnnnnnnnnn	acttgccactctttcatttgctg	62.843	tgatctacattgtccacaagctgc	63.623	ACTTGCCACTCTTTCATTTGCTGGTGTTAATTAGAGAGAGGGAAACAGAGAGAGAGAGAGAGAGAGAGAGAGAGAGATCACACTGTACAAGTTATGGGCAGCTTGTGGACAATGTAGATCA	121 >C1716163 0.0 100
Prol00145 scaffold972_245	TTTGA	5	gatctaataataattgggcgaattttctattaattcgagaaacacattttatttaatgtcacttggatggcatccatgccggttaactggagaaattatggcataaggatgcattataggtggacaataagctggtggaggaagacatag	ccggagatgaccgtgtctagtaaaaccctttccacactctgagcaccgatatggtttctcttctgtatgagtgcgctggtgtttcttgaagttacttgctcctctaaaactctgtccacactcggaacagcgatacggtttctctcctgt	ataggtggacaataagctggtgga	63.022	cagcgcactcatacagaagagaaa	63.074	ATAGGTGGACAATAAGCTGGTGGAGGAAGACATAGTTTGATTTGATTTGATTTGATTTGACCGGAGATGACCGTGTCTAGTAAAACCCTTTCCACACTCTGAGCACCGATATGGTTTCTCTTCTGTATGAGTGCGCTG	138 >scaffold121099 0.0 100
Prol00146 scaffold1003_250	AATA	9	nnnnnnnnncagtctgtgaggtccatctgtgcacatgcttggagcagggagaggaatctggtgtctgtacacttaccagccatcaaaacccacagcaataagtgaacaagtcctccacagagaacatacttccttacaaatactcagtat	aaactagtactgtatagcggtttatattagataattatattttacaaattatgtttatatatacatcatattttacactttatgttgtattttattcccagtgtgttaaatttaataatgtatatattagaattaatttaaacttatttt	aaacccacagcaataagtgaacaa	61.926	tttaacacactgggaataaaatacaaca	61.008	AAACCCACAGCAATAAGTGAACAAGTCCTCCACAGAGAACATACTTCCTTACAAATACTCAGTATAATAAATAAATAAATAAATAAATAAATAAATAAATAAAACTAGTACTGTATAGCGGTTTATATTAGATAATTATATTTTACAAATTATGTTTATATATACATCATATTTTACACTTTATGTTGTATTTTATTCCCAGTGTGTTAAA	211 >scaffold171820 0.0 100
Prol00147 scaffold1018_251	TTC	10	actgacccacactcctctaagtgtcgtttattcatctctcgttcctcccatagactctcgttcattttcaagcaacacattagcaatcaactagcaacaagcttgagctgcccaatcactcgtcagtctgacttcacctttccaatcttt	ttggttgagagattttttgtctactgactactcccactaatactttcatggtattgacaccgttccgactctggaatgctcagtctgattgggaatggtgtgcttatgtatagctttttgatccaatgtacttttttttaaattcacggt	tcagtctgacttcacctttccaatc	63.012	ggaacggtgtcaataccatgaaag	63.747	TCAGTCTGACTTCACCTTTCCAATCTTTTTCTTCTTCTTCTTCTTCTTCTTCTTCTTCTTGGTTGAGAGATTTTTTGTCTACTGACTACTCCCACTAATACTTTCATGGTATTGACACCGTTCC	124 >scaffold187412 0.0 100
Prol00148 scaffold1023_253	CACT	7	gaggaaaacaggacatctggaggaaacccccacacacagggagaacatgccaactccaaacagagaagaccctgcatgctccagccggcaaccgaacccaggcactcactcactcactcactcactcacccagtcactcactcactcgcc	cannnnnnnnnnnnnnnnnnnnnnnnnnnnnnnnnnnnnnnnnnnnnnnnnnnnnnnnnnnnnnnnnnnnnnnnnnnnncagtcactctcgcacccagtcactcacttgtccactcactcacttactctctcatccagtcactcactcac	atgccaactccaaacagagaagac	63.027	aagtgagtgactgggtgcgag	62.802	ATGCCAACTCCAAACAGAGAAGACCCTGCATGCTCCAGCCGGCAACCGAACCCAGGCACTCACTCACTCACTCACTCACTCACCCAGTCACTCACTCACTCGCCCACTCACTCACTCACTCACTCACTCACTCANNNNNNNNNNNNNNNNNNNNNNNNNNNNNNNNNNNNNNNNNNNNNNNNNNNNNNNNNNNNNNNNNNNNNNNNNNNNNCAGTCACTCTCGCACCCAGTCACTCACTT	240 >scaffold95092 0.0 100
Prol00149 scaffold1031_256	CT	15	cctgccatgagatcactgtgggaacagatttagacggttacagagtgtgtctgagagcctgtgttcattttttttctcctctctttttctttgtccagcccccaattctgtttttagggagtatgataacaacagaccagtcctccagtc	nnnnnnnnnnnnnnnnnnnnnnnnnnnnnnnnnnnnnnnnnnnnnnttgtaatagtttggtaaagattggcaggtgtgttgttgaatcctattgggtcaggatgtagacagccaatcaccattctagactggaagcagttaacaggaagt	tgataacaacagaccagtcctcca	63.026	cctgacccaataggattcaacaac	62.897	TGATAACAACAGACCAGTCCTCCAGTCCTCTCTCTCTCTCTCTCTCTCTCTCTCTCTNNNNNNNNNNNNNNNNNNNNNNNNNNNNNNNNNNNNNNNNNNNNNNTTGTAATAGTTTGGTAAAGATTGGCAGGTGTGTTGTTGAATCCTATTGGGTCAGG	158 >C2135475 0.0 100
Prol00150 scaffold1031_257	AG	14	aagcacacttgtgtgtccatgtgactaagagacagatacaaggaagggaaaaaaaaaataaaagaggagagaaagaggagacagaagctaaaagtaggatagagagagagagagnccagagaaagaggagacagaagctaaaagtaggat	aatgtgttgcagcccagtgatagctgaataaacactaagctttacaaacacaaagtcatgtaaagctgaaaaaaatatatatattgttgagtcatcctgtgaggcctaaaatagtaattcagggtttttcaccctgccagtcatacgtca	gaggagagaaagaggagacagaagc	62.581	ttattcagctatcactgggctgc	62.747	GAGGAGAGAAAGAGGAGACAGAAGCTAAAAGTAGGATAGAGAGAGAGAGAGNCCAGAGAAAGAGGAGACAGAAGCTAAAAGTAGGATAGAGAGAGAGAGAGAGAGAGAGAGAGAGAATGTGTTGCAGCCCAGTGATAGCTGAATAA	146 >C2135475 0.0 100
Prol00151 scaffold1060_261	TG	15	gtcactgaagtgatgacctgaaaatcagtactaaagggtgattggacccttattcccttagcaacaaactaactctaaaaggattcagagttaggcagaactttcttttaagtgtaaactgtgtgcagtgtagccacaggtccaacgagc	tttcgggacacagacctaacctggttgtttttcttggggtcagcactggatctgtgaggtttgataacctggaccaaggctccactgtgtcttgctggcatataactttaccctttcttagtctctctctttatcagtatcaaccccagt	tgtaaactgtgtgcagtgtagcca	62.904	aacaaccaggttaggtctgtgtcc	62.705	TGTAAACTGTGTGCAGTGTAGCCACAGGTCCAACGAGCTGTGTGTGTGTGTGTGTGTGTGTGTGTGTGTTTCGGGACACAGACCTAACCTGGTTGTT	97 >scaffold134349 0.0 100
Prol00152 scaffold1095_268	GT	17	aatatgtttagcgagcagacaacagatcaaagctcatctcggttagtgagcgtctgtggctttgcgtgtgcgtgtggtcaagggaagtggcggaaaacgaaaacaaacacgcaaagtgagcgtcagcactttgggagagggtgtgtatga	ttannnnnnnnnnnnnnnnnnnnnntgtgtgctggtatctgggttgagtggtgttgttctgggatgagcagggcaccaatgatgggcaagtttgatttgctcattattacggggcctagttatttgagccaggctgggggtgggctccgc	aaaacgaaaacaaacacgcaaagt	63.072	agaacaacaccactcaacccagat	63.236	AAAACGAAAACAAACACGCAAAGTGAGCGTCAGCACTTTGGGAGAGGGTGTGTATGAGTGTGTGTGTGTGTGTGTGTGTGTGTGTGTGTGTTTANNNNNNNNNNNNNNNNNNNNNNTGTGTGCTGGTATCTGGGTTGAGTGGTGTTGTTCT	151 >scaffold15324 0.0 100
Prol00153 scaffold1110_270	ATTT	7	ctattaattattcatttgtagaaattaatgatggtgatagtgtgatgcaattttggcaaaaaatgcaatgcattttgccatttttgaatcacaataccaaatgttacagtatcagtacagaatcagaaaataatgtaagatatctgcaac	attaggccattcaacaaaaaagttgttgttctcctaaaagacaacagtacacgtggaaatgttttcctaaaacgtatttctttaaaatacattttaattggaaaacatgcatgaagtatttcacatgagtgtttggcaagcaggtgttat	gccatttttgaatcacaataccaa	62.032	ttccacgtgtactgttgtcttttagg	62.668	GCCATTTTTGAATCACAATACCAAATGTTACAGTATCAGTACAGAATCAGAAAATAATGTAAGATATCTGCAACATTTATTTATTTATTTATTTATTTATTTATTAGGCCATTCAACAAAAAAGTTGTTGTTCTCCTAAAAGACAACAGTACACGTGGAA	160 >scaffold195945 0.0 100
Prol00154 scaffold1111_271	AG	19	catctgctctttaccttcccctccgtcacccacactgcctgcgtctgctgctgccgaatacatgccttcacactgccgtaccacgcatcattgactgagttcagatcaatagcagctaacataacaaacagcagaggggaaaaaagcaaa	nnnnnnnnnnnnnnnnnnnnnnnnnnnnnnnnnnnnnnnnnnnnnnnnnnnnnnnnnnnnnnnnnnnnnnnnnggggtgaaagatgcagaaagatgaggtacaaaagaaagataacataaagagacaaaaagaaaggggggagataaagg	taccacgcatcattgactgagttc	63.506	ctcatctttctgcatctttcaccc	63.431	TACCACGCATCATTGACTGAGTTCAGATCAATAGCAGCTAACATAACAAACAGCAGAGGGGAAAAAAGCAAAAGAGAGAGAGAGAGAGAGAGAGAGAGAGAGAGAGAGAGNNNNNNNNNNNNNNNNNNNNNNNNNNNNNNNNNNNNNNNNNNNNNNNNNNNNNNNNNNNNNNNNNNNNNNNNNGGGGTGAAAGATGCAGAAAGATGAG	208 >scaffold63278 0.0 100
Prol00155 scaffold1142_279	AG	11	aacatgatgaacaagcagatgcagctgatagaaagtcgtcttttatcttttgttatgagatgataactaagttagttcaaatgccttgcattgatgttggtttaggatgtgtagagtaggcagtagattacaaaaggagaaggattaaac	ctgagggaggtagttctctttaaaatttgagcaacagcctctaaaaacctctctgcaccttcctgccaggcttataatgttcttctcagcgatcaatgcggtgaaaaatgacccatgaaagtggacagaaagtcgtgtgaagtgtggtga	ttgcattgatgttggtttaggatg	63.046	caggaaggtgcagagaggttttta	63.015	TTGCATTGATGTTGGTTTAGGATGTGTAGAGTAGGCAGTAGATTACAAAAGGAGAAGGATTAAACAGAGAGAGAGAGAGAGAGAGAGCTGAGGGAGGTAGTTCTCTTTAAAATTTGAGCAACAGCCTCTAAAAACCTCTCTGCACCTTCCTG	152 >scaffold166316 0.0 100
Prol00156 scaffold1146_282	AG	14	attactgtatgtgtcaacccagcggggggactgtttgctcatcgtggtttctgtgcagacgtccctcggcctgccagatattgtgacacagcagattgtgtgcttggcttgtgagctgtcggcttctgaacgcgcctcgtttcctcagcc	gacagggagaggataataacctcataaacagtgcgaagaatgcaatttactccccactgggcataaatcaaccgcacaagtcctcctgactagaacagcggatcccgggtcgcgtaaaccatttatcactttcgccgcggcgagtgctaa	gccagatattgtgacacagcagat	62.639	ggagtaaattgcattcttcgcact	62.854	GCCAGATATTGTGACACAGCAGATTGTGTGCTTGGCTTGTGAGCTGTCGGCTTCTGAACGCGCCTCGTTTCCTCAGCCAGAGAGAGAGAGAGAGAGAGAGAGAGAGGACAGGGAGAGGATAATAACCTCATAAACAGTGCGAAGAATGCAATTTACTCC	159 >scaffold138069 0.0 100
Prol00157 scaffold1146_284	GAAA	8	agggagagagagagagtggcagggagggggagggggaggggggaaagggggagagggggggtggggaagggagggagaaggaaaaactaagaggggagagagatgcagggatgaaagtaaggacgaaacgagagggggcaaaaagacagt	ataatggaggaataaatggaataaagcgagaagggggaaatatgcagagaggcatacagacaaaaagaagagagggaaagactgagagaaagagaaattgagagaatgaggggagggaggaagtgaaggaaggagacaaagctacagaga	tgaaagtaaggacgaaacgagagg	63.015	tgtatgcctctctgcatatttccc	63.541	TGAAAGTAAGGACGAAACGAGAGGGGGCAAAAAGACAGTGAAAGAAAGAAAGAAAGAAAGAAAGAAAGAAAATAATGGAGGAATAAATGGAATAAAGCGAGAAGGGGGAAATATGCAGAGAGGCATACA	129 >scaffold140078 0.0 100
Prol00158 scaffold1151_285	CA	19	caaaacagggattaaatttccttttatattatttctgaatcagaacaataaacaccaaatgtcaaaagcactttgttattcaacattacctttaacagcatcataaacagaaatccaagtgcaaatgaacagttcttacaccggcacgcg	cnnnnnnnnnnnnnnnnnnnnnnnnnnnnnnnnnnnnnnnnttcattgttagtatttagtattcacaaggtacaaacaaacactacacaatttcattgcatgcacacagatctacacttacacattctgtcacacacaaccacatccagt	tgcaaatgaacagttcttacaccg	63.386	tgtgtagtgtttgtttgtaccttgtgaa	62.904	TGCAAATGAACAGTTCTTACACCGGCACGCGCACACACACACACACACACACACACACACACACACACACNNNNNNNNNNNNNNNNNNNNNNNNNNNNNNNNNNNNNNNNTTCATTGTTAGTATTTAGTATTCACAAGGTACAAACAAACACTACACA	158 >C2202252 0.0 100
Prol00159 scaffold1156_287	TC	16	tagactacactgtgttttaatcttaattattttagatctttgaatattactgtgattaaaataaataaataaaaagaccattaaggcttaaccaggttaaattagatctctagattactctttttttgttttgctttgtcattctctcta	ttttacacattaatatatatgtggaaatatatatatttaacaatatatgttaatcaatcgataggagggtgtgaaacgctacatatagaaacatttcgaggaggttcatgccaaattcatttggtcagcgtgttcgaaatggacaacaca	tttttgttttgctttgtcattctctc	62.000	atatgtagcgtttcacaccctcct	62.228	TTTTTGTTTTGCTTTGTCATTCTCTCTATCTCTCTCTCTCTCTCTCTCTCTCTCTCTCTCTTTTACACATTAATATATATGTGGAAATATATATATTTAACAATATATGTTAATCAATCGATAGGAGGGTGTGAAACGCTACATAT	146 >scaffold99089 0.0 100
Prol00160 scaffold1162_288	AC	21	nnnnnnnnnnnnnnnnnnnnnnnnnnnnnnnnnnnnnnnnnnnnnnnnnnnnnnnnnnnnnnnnnnnnnnnnnnnnnnnnnnnnnnnnnnnnnnnnnnnnnnnnnnncacgtgtgtgtgtgtctcacagcatgcagcatatacactcgat	nnnnnnnnnnnnnnnnnnnnnnnnnnnnnnngagtggtgtaaggctggtctggtaagcatttgaagtcgagcgtggtaatnnnnnnnnnnnnnnnnnnnnnnnnnnnnnnnnnnnnnnnnnnnnnnnnnnnnnnnnnnnnnnnnnnnnnn	tcacagcatgcagcatatacactc	62.458	acttcaaatgcttaccagaccagc	62.949	TCACAGCATGCAGCATATACACTCGATACACACACACACACACACACACACACACACACACACACACACNNNNNNNNNNNNNNNNNNNNNNNNNNNNNNNGAGTGGTGTAAGGCTGGTCTGGTAAGCATTTGAAGT	136 >scaffold191557 0.0 100
Prol00161 scaffold1167_290	ATCT	10	ctatttatagtttatagataacagttaaaaatactgctgccggtaccgacccatttaggtttttcatactgcacaaccctgtttttatttttttatttgtatttgtatttgtatctgtgctgtttttgtgaaaccgctaccgctacattc	nnnnnnnnnnnnnnnnnnnnnnnnnnnnnnnnnnnnnnaaggattctaccaaggggattgaccatatatcagtcatactgttagggaaagttattggctaggggcagataatgattaccaagttggaccacatgggggcgccaatcactg	tgctgtttttgtgaaaccgctac	63.501	gtcaatccccttggtagaatcctt	62.769	TGCTGTTTTTGTGAAACCGCTACCGCTACATTCATCTATCTATCTATCTATCTATCTATCTATCTATCTATCTNNNNNNNNNNNNNNNNNNNNNNNNNNNNNNNNNNNNNNAAGGATTCTACCAAGGGGATTGAC	135 >scaffold34520 0.0 100
Prol00162 scaffold1170_291	TG	21	acaacacagcatctactgtagaagctcagcagtgaataaaagcttattcctgaacaactcctgtctgacatacaagcactcctgtctaaaatacattcagaattaattgcagaactccttgtgttggggtctgtacaatgtgttgtacct	nnnnnnnnnnnnnnnnnnnnnnnnnnnnnnnnnnnnnnnnnngaaagaaaaattatgaattcatttccttctttgttttcagttttagacaaaagtgtatcagacttagtgtgaaggtcttacacgtctgaaaaatgctacttggtgtag	gtgttggggtctgtacaatgtgtt	62.185	aaaactgaaaacaaagaaggaaatgaa	61.676	GTGTTGGGGTCTGTACAATGTGTTGTACCTTGTGTGTGTGTGTGTGTGTGTGTGTGTGTGTGTGTGTGTGTGNNNNNNNNNNNNNNNNNNNNNNNNNNNNNNNNNNNNNNNNNNGAAAGAAAAATTATGAATTCATTTCCTTCTTTGTTTTCAGTTTT	158 >scaffold42083 0.0 100
Prol00163 scaffold1175_292	AGTCA	5	tgggagagtttgaagttgagcagcgagtgtgcggctccccgtactagtactttggtccagacctaccaagaccgggacacattgagtccaagtcgagaccaagacttttagtagtcgagaccaagaagttgagaaggttgagaccaggag	caccaataagagtccctggacaaaactcctaacactacattggcctacctgtaatatgattaaccttgtacgtcactctggataagagactcagctaaacactgtaaatagtcctgtcctcctcgggtcaacaccagacaagacaggcaa	tcgagaccaagaagttgagaaggt	62.793	ttttgtccagggactcttattggt	62.186	TCGAGACCAAGAAGTTGAGAAGGTTGAGACCAGGAGAGTCAAGTCAAGTCAAGTCAAGTCACACCAATAAGAGTCCCTGGACAAAA	86 >C2081045 0.0 100
Prol00164 scaffold1234_306	TTTC	8	aaatattttttaaattaaagtgtatatttatttatttatttatttattatttttggagtcaaatatgatagttttttaaatgtttatttgttcatctatatacgtatttatttatggggtggagacaaataagattttggtctttctttt	tttttttctttctttctttcttttcttctttactcttggttacatgtgcgtgctttcagatgtaatgggctatcacgtggagcagtttaaggcgtcttatgtttaaatatccggttttgtattttggcctctaaatgtgtaaataatctt	cgtatttatttatggggtggagaca	62.158	agcacgcacatgtaaccaagagta	63.100	CGTATTTATTTATGGGGTGGAGACAAATAAGATTTTGGTCTTTCTTTTTTTCTTTCTTTCTTTCTTTCTTTCTTTCTTTCTTTTTTTCTTTCTTTCTTTCTTTTCTTCTTTACTCTTGGTTACATGTGCGTGCT	134 >C2123787 0.0 100
Prol00165 scaffold1245_309	TG	11	gcccttctatgtaatttagcaaaatgacatgcattcagtatcaatgacatgcaggtaatgaatatatcttccagaataatatgtaagtatgctaacaaattgcagcttcccagtcaactacatatatatatatagatatgtatacatata	caataacatgtacatttgtatagtttcttattgtattttttacccaacaatagatattttatttattttctgtaattttgtttattttgtaacttgcactgtagtctacatcttgttctttgtctgttctgctgctattctgctgtaata	aattgcagcttcccagtcaactac	62.949	gcagaatagcagcagaacagacaa	63.091	AATTGCAGCTTCCCAGTCAACTACATATATATATATAGATATGTATACATATATGTGTGTGTGTGTGTGTGTGTGCAATAACATGTACATTTGTATAGTTTCTTATTGTATTTTTTACCCAACAATAGATATTTTATTTATTTTCTGTAATTTTGTTTATTTTGTAACTTGCACTGTAGTCTACATCTTGTTCTTTGTCTGTTCTGCTGCTATTCTGC	218 >scaffold93802 0.0 100
Prol00166 scaffold1247_310	AC	12	tgatagagataagttattgtcgtggcctttgtggggaaccttgcacaatacagattgctgtgaaaattccagagggcaaagctctaagaacatgagagggtgacctgaaccagttctgaagcctggtcttacattgtgttggggcctgat	atttacacataaactgttgatcagtctgaataatgtttattgctgtcagcatatgtgtgtgtgtatatgtgtttgtgtgtgcgtgtgcgtgtttaactctacagttagtcagggcaacagctccccagagagacaatctgtagaaacaag	aagcctggtcttacattgtgttgg	63.554	gtagagttaaacacgcacacgcac	63.126	AAGCCTGGTCTTACATTGTGTTGGGGCCTGATACACACACACACACACACACACACATTTACACATAAACTGTTGATCAGTCTGAATAATGTTTATTGCTGTCAGCATATGTGTGTGTGTATATGTGTTTGTGTGTGCGTGTGCGTGTTTAACTCTAC	158 >scaffold195123 0.0 100
Prol00167 scaffold1290_313	ATAG	8	caggtacatttagtcagactaatatcactgaacatactgttgcatcatagttatgctggaaaatccaaatagaggaaggaaataaactggtctaaacagtgttctgtttcaggactgcgaagttcaaatatccctcaagtcttactctac	annnnnnnnnnnnnnnnnnnnnnnnnnnnnnnnnnnnnnnnnnnnnnnnnnnnnnnnnnnnnnntacagtatgaaacctgtacagtacagtatgaatgccatcactgcctgccatgtttcccaaataacaagccgaagctgcgtctgtgc	actgcgaagttcaaatatccctca	63.231	cttgttatttgggaaacatggcag	63.725	ACTGCGAAGTTCAAATATCCCTCAAGTCTTACTCTACATAGATAGATAGATAGATAGATAGATAGATAGANNNNNNNNNNNNNNNNNNNNNNNNNNNNNNNNNNNNNNNNNNNNNNNNNNNNNNNNNNNNNNNTACAGTATGAAACCTGTACAGTACAGTATGAATGCCATCACTGCCTGCCATGTTTCCCAAATAACAAG	201 >scaffold195040 0.0 100
Prol00168 scaffold1307_318	TAGA	10	tctatttgtattgcatgtttacagaattattcctaagaatcaccaaaatgtttatggataccatataagccataccatataccatataaccatataagcacaaccttaggtttccaggtagcagccccacctagagatgtagaaccacag	tannnnnnnnnnnnnnnnnnnnnnnnnnnnnnnnnnnnnnnnnnnnnnnnnnnnnnnnnnnnnnnnnnnnnnnnnnatactgtttgttcttatcagcttttctttacccacagctagtcaagtataactagtatttaccattttcaacca	cagccccacctagagatgtagaac	62.497	agctgtgggtaaagaaaagctgat	61.750	CAGCCCCACCTAGAGATGTAGAACCACAGTAGATAGATAGATAGATAGATAGATAGATAGATAGATAGATANNNNNNNNNNNNNNNNNNNNNNNNNNNNNNNNNNNNNNNNNNNNNNNNNNNNNNNNNNNNNNNNNNNNNNNNNNATACTGTTTGTTCTTATCAGCTTTTCTTTACCCACAGCT	184 >C2215126 0.0 100
Prol00169 scaffold1309_319	GAATCA	4	ttcataacagtacatgtgtaatgaggtttatttcctcttttacacatatatttagccttggcgatccatgtgtctggacgagactggcctgtaaatgggggaactggagaatttgctatatacaaaccattatgatatttatgtttcaat	gnnnnnnnnnnnnnnnnnnnnnnnnnnnnnnnnnnnnnnnnnnnnnnnnnnnnnnnnnnnnnnnnnnnnnnnnnnnnnnnnnnnnnnnnnnnnnnnnnnnnnnnnnnnnnnnnnnnnnnnagaaaacaagacaggacaggaggacgggtg	gtaaatgggggaactggagaattt	62.585	tcctcctgtcctgtcttgttttct	62.677	GTAAATGGGGGAACTGGAGAATTTGCTATATACAAACCATTATGATATTTATGTTTCAATGAATCAGAATCAGAATCAGAATCAGNNNNNNNNNNNNNNNNNNNNNNNNNNNNNNNNNNNNNNNNNNNNNNNNNNNNNNNNNNNNNNNNNNNNNNNNNNNNNNNNNNNNNNNNNNNNNNNNNNNNNNNNNNNNNNNNNNNNNNNAGAAAACAAGACAGGACAGGAGGA	228 >scaffold59063 0.0 100
Prol00170 scaffold1319_325	TCTA	7	gttaacaattaataatactgcttccggtacctacccatttaggtttttcatattgcacaacgttgttttcattttttttatttgtgtttgtatttgtatctgtgctgtttttgtgaaaactatcaatcaatcagtcaatcaatcaatcag	tctnnnnnnnnnnnnnnnnnnnnnnnnnnnnnnnnnnnnnnnnnnnnnnnnnnnnnnnnnnnnnnnnnnnnnnnnnnnnnnnnnnnncatacaggtaccagttcacctgcttgttgaatattcctttcactcttattttaggttgtcacg	caatcaatcagtcaatcaatcaatca	62.210	attcaacaagcaggtgaactggta	62.103	CAATCAATCAGTCAATCAATCAATCAGTCTATCTATCTATCTATCTATCTATCTATCTNNNNNNNNNNNNNNNNNNNNNNNNNNNNNNNNNNNNNNNNNNNNNNNNNNNNNNNNNNNNNNNNNNNNNNNNNNNNNNNNNNNNCATACAGGTACCAGTTCACCTGCTTGTTGAAT	174 >C2201234 0.0 100
Prol00171 scaffold1325_327	TC	14	gcttgatgcagctgtcagccagtgattgatgagtatcatcatttaaagtgtaaaagaaaacgtctctgtgaaggcagacatgatgaactgccgcctgctggctctccctgagacacgctcgacgttttcttccctcccctctccttgcat	nnnnnnnnnnnnnnnnnnnnnnnnnnnnnnnnnnnnnnnnnnnnnnnnnnnnnnnnnnnnnnnnnnnnnnnnnnnnnnnnnnacttactcccctcctctccttcctccatctctcttttccactgtccttgccagagtgggggagaagtc	ctgtgaaggcagacatgatgaact	62.829	ggaaaagagagatggaggaaggag	62.948	CTGTGAAGGCAGACATGATGAACTGCCGCCTGCTGGCTCTCCCTGAGACACGCTCGACGTTTTCTTCCCTCCCCTCTCCTTGCATTCTCTCTCTCTCTCTCTCTCTCTCTCTCNNNNNNNNNNNNNNNNNNNNNNNNNNNNNNNNNNNNNNNNNNNNNNNNNNNNNNNNNNNNNNNNNNNNNNNNNNNNNNNNNNACTTACTCCCCTCCTCTCCTTCCTCCATCTCTCTTTTCC	234 >scaffold109664 0.0 100
Prol00172 scaffold1325_328	GT	15	acatatccagcgctgaacacctgtttctaattcatcctttcatgtactgagaacagattaccatcattatgggtatatggaggaatgttagacgcatatgtaaaagtggccattttgatgtcctggttaaaggggagggtatatgtgagc	gnnnnnnnnnnnnnnnnnnnnnnnnnnnnnnnnnnnnnnnnnnnnnnatggcagccactgacaggctggttgagccctctgttctgcactgactcctgctgggagacgagggccagacatcaggcctaacttcagccagctgttctccgt	cctggttaaaggggagggtatatg	62.873	caggagtcagtgcagaacagagg	63.726	CCTGGTTAAAGGGGAGGGTATATGTGAGCGTGTGTGTGTGTGTGTGTGTGTGTGTGTGTGNNNNNNNNNNNNNNNNNNNNNNNNNNNNNNNNNNNNNNNNNNNNNNATGGCAGCCACTGACAGGCTGGTTGAGCCCTCTGTTCTGCACTGACTCCTG	157 >scaffold109664 0.0 100
Prol00173 scaffold1326_330	AC	20	ccaagccaggccgggcaggacagagctaccacctgctccagcaacagctgctctccacgtctctgtcctctttgccccacccgctcagcttagctcaggattgcccaacaaccgcctgcctgctgctacctgccgccaaggccccacaga	annnnnnnnnnnnnnnnnnnnnnnnnnnnnnnnnnnncagccccccaagcacagagaggacaagtaggtcccccaaccaataaccgaaagtgtaaagacctagagttcaacataatttctaaaacttaataccacaatgttttatgaatt	ctcaggattgcccaacaacc	62.762	tgtcctctctgtgcttgggg	63.743	CTCAGGATTGCCCAACAACCGCCTGCCTGCTGCTACCTGCCGCCAAGGCCCCACAGAACACACACACACACACACACACACACACACACACACACACANNNNNNNNNNNNNNNNNNNNNNNNNNNNNNNNNNNNCAGCCCCCCAAGCACAGAGAGGACA	159 >scaffold139731 0.0 100
Prol00174 scaffold1331_333	TG	20	taagagaacaaatgtgttgcagagacactgatggctgccctttccagcctgaatgttagagcttttcatgtgcgtggtgcttctttactctcagatgtgtgtcgtacatgcctctttttagcaaattctgtaagcagaaggttgaattac	tnnnnnnnnnnnnnnnnnnnnnnnnnnnnnnnnnnnnnnnnnnnnnnnnnnnnnnnnnnnnnnnnncatgtaaccccttttattctataggtagcacaggcaaatcctctttgtgaattcttagtacatagctatgattctgcccatcag	tgtgtgtcgtacatgcctcttttt	62.972	acaaagaggatttgcctgtgctac	62.949	TGTGTGTCGTACATGCCTCTTTTTAGCAAATTCTGTAAGCAGAAGGTTGAATTACTGTGTGTGTGTGTGTGTGTGTGTGTGTGTGTGTGTGTGTGTNNNNNNNNNNNNNNNNNNNNNNNNNNNNNNNNNNNNNNNNNNNNNNNNNNNNNNNNNNNNNNNNNCATGTAACCCCTTTTATTCTATAGGTAGCACAGGCAAATCCTCTTTGT	209 >scaffold11495 0.0 100
Prol00175 scaffold1331_334	CT	20	gaaagcagtggccgcctttgccgagagggaactgacatcctacaggttttagcattctgttctcctgctgggaggaacacaggtttgcaaggacacagacttcacctgtcaatatatcacagtgactgggcccggccagccaaatgctgc	nnnnnnnnnnnnnnnnnnnnnnnnnnnnnnnnnnnnaacctctgtcgttctctcttccagctcacttacttttccctctctctgtccttccctctctccctgtctcttactctctctttctctcctccggttcagtgcattcatcggagg	aggacacagacttcacctgtcaat	61.357	tggaagagagaacgacagaggtt	61.671	AGGACACAGACTTCACCTGTCAATATATCACAGTGACTGGGCCCGGCCAGCCAAATGCTGCCTCTCTCTCTCTCTCTCTCTCTCTCTCTCTCTCTCTCTCTNNNNNNNNNNNNNNNNNNNNNNNNNNNNNNNNNNNNAACCTCTGTCGTTCTCTCTTCCA	160 >scaffold11495 0.0 100
Prol00176 scaffold1332_336	GA	15	tggatcaaagtgcacacaccgggggctgaagaaaataaaaggcagctgtgcttcggtgttcttagtagggtgtaggtcacccattgtaggagaggcattttctggaaaaatgattgcacacagagagacagagaaagagagagagatagc	aacacagtgaaacagtagtagtagttgttatttactttgtatgtgtatgtagattaacactgtggtttagggttacatattatgttgattatagtgcatttgttaagctggtgctcctccttactgctcagcaacaacttgcattggtaa	aatgattgcacacagagagacaga	61.237	tgtaaccctaaaccacagtgttaatct	60.445	AATGATTGCACACAGAGAGACAGAGAAAGAGAGAGAGATAGCGAGAGAGAGAGAGAGAGAGAGAGAGAGAGAAACACAGTGAAACAGTAGTAGTAGTTGTTATTTACTTTGTATGTGTATGTAGATTAACACTGTGGTTTAGGGTTACA	149 >C2206112 0.0 100
Prol00177 scaffold1351_341	TC	13	caacactgagcatgtcatctgagttcaaaccacttatgcctcaggattctccctctagtacccttgtatactcttgggcacttgtatctctctctttctctctctctctctctctctctctctctctctctntacttgtatctctctctt	gctcgctctctttcctgtcacacatgtacttcatcaaagccgagtgaaatattgatggtatcttcaaactggtaccacttgcacatagtggtacagataaagatctaaacatcgttagcctttgcgacatggctgagtatgatggagtga	cccttgtatactcttgggcacttg	63.125	cggctttgatgaagtacatgtgtg	63.826	CCCTTGTATACTCTTGGGCACTTGTATCTCTCTCTTTCTCTCTCTCTCTCTCTCTCTCTCTCTCTCTCTCTNTACTTGTATCTCTCTCTTTCTCTCTCTCTCTCTCTCTCTCTCTCGCTCGCTCTCTTTCCTGTCACACATGTACTTCATCAAAGCCG	158 >C1820113 0.0 100
Prol00178 scaffold1368_343	TAA	8	aagctgtgtaccggtttgccctctttgctttgtcaaatgaaaactttcaaatgcgccagcaaagactttgcgtgcgatctgtcactatgcactatgaatcgtgtctgttgtggtggtattcctagtaaaatgggtgatttttaataatct	tgataataatcatattacaggaatctgttggttgcattgtaacataagccaacaaaaaggaaagccacagacaaattatgccagcaaattgtggtccgtttatatcccaaaaaaagacattgcaaactgtcatgtcatttttattatatc	atcgtgtctgttgtggtggtattc	62.291	ttgtctgtggctttcctttttgtt	63.234	ATCGTGTCTGTTGTGGTGGTATTCCTAGTAAAATGGGTGATTTTTAATAATCTTAATAATAATAATAATAATAATAATGATAATAATCATATTACAGGAATCTGTTGGTTGCATTGTAACATAAGCCAACAAAAAGGAAAGCCACAGACAA	151 >scaffold78803 0.0 100
Prol00179 scaffold1390_345	CT	15	gccaggggagctgctctgaagaacaattgcctcctttttcctcctctctcttgctctttctttcaccctctctctcttttcatgagcctcactttcacatgtcgctgttgtgaagcaaaagaggcttatgacacactaattaccctctcc	ggtttgtgtgttgtttacactctgtctgaggtcataagggtaattattgtttgtttatttttggaatttgaggtgttgaaaggaattacttctgtgttccttctctgtctttagagtgttctctctgtcctccatcctctcgtttgttcc	ttgtgaagcaaaagaggcttatgac	62.958	cctttcaacacctcaaattccaaa	63.403	TTGTGAAGCAAAAGAGGCTTATGACACACTAATTACCCTCTCCCTCTCTCTCTCTCTCTCTCTCTCTCTCTCTGGTTTGTGTGTTGTTTACACTCTGTCTGAGGTCATAAGGGTAATTATTGTTTGTTTATTTTTGGAATTTGAGGTGTTGAAAGG	156 >scaffold178502 0.0 100
Prol00180 scaffold1394_350	GA	12	gctctgctgctgaaatatgaagcaggggctgaggcaagctagacaattattagaaatgcagtaacagaccctgacagagctgtgaaatcgagagaccaccctggtcacagttcaaaacaaccattaaagtggagttggggggtggagagt	aaatggcttaagagccaacacagcagcctgtacatgacatcgcattagagggtcacttaatcagaaacagacagcagtattttgtgaatttacaaatgtgtctttattctgtcattggtaggaaatgtaatcctaataacagaaaatcat	ctgacagagctgtgaaatcgagag	62.827	atgtcatgtacaggctgctgtgtt	63.098	CTGACAGAGCTGTGAAATCGAGAGACCACCCTGGTCACAGTTCAAAACAACCATTAAAGTGGAGTTGGGGGGTGGAGAGTGAGAGAGAGAGAGAGAGAGAGAGAAAATGGCTTAAGAGCCAACACAGCAGCCTGTACATGACAT	144 >scaffold20126 0.0 100
Prol00181 scaffold1397_351	TTGA	6	aggaaccctttcctgttccagcatgactgcgttttgtgcacgaagccacacatgtctgtacattatcctttttctttgtatgacaaactgattttttgtgaagctgctttgagacaacgttggttgtaaaaagcgctatataaataaatt	catggtctgaggagtttgggcttgagcctggacaccctcaccccattgaacacctttaggatggactgtgagccagacctcctcatccgtccagtgcccgaccacacgaacggtctttcactgaacgaacacaaattcacacaggtgcac	tttgtgaagctgctttgagacaac	62.972	gctcacagtccatcctaaaggtgt	62.925	TTTGTGAAGCTGCTTTGAGACAACGTTGGTTGTAAAAAGCGCTATATAAATAAATTTTGATTGATTGATTGATTGATTGACATGGTCTGAGGAGTTTGGGCTTGAGCCTGGACACCCTCACCCCATTGAACACCTTTAGGATGGACTGTGAGC	153 >scaffold28457 0.0 100
Prol00182 scaffold1449_356	TG	19	tagttctaaataacatgtacagngtgtgtatgtaagtctgcaggcatttcagtcacagttcagtggccattaatttaatgtacatgtgctttatagttctaaataacatgtacagtagctgtgtttgtcttttttcttgtaaataaaata	tnnnnnnnnnnnnnnnnnnnnnnnnnnnnnnnnnnnnnnnnnnnnnnnnnnnnnnnnnnnnnnnnnnnnnnntggcgcccttcatagggctttattatcccatgccttctacaagtggaatgtacatgtgatataatgtgagggctgttt	catgtacagtagctgtgtttgtcttttt	61.144	tgggataataaagccctatgaagg	61.564	CATGTACAGTAGCTGTGTTTGTCTTTTTTCTTGTAAATAAAATATGTGTGTGTGTGTGTGTGTGTGTGTGTGTGTGTGTGTGTNNNNNNNNNNNNNNNNNNNNNNNNNNNNNNNNNNNNNNNNNNNNNNNNNNNNNNNNNNNNNNNNNNNNNNNTGGCGCCCTTCATAGGGCTTTATTATCCCA	184 >scaffold195814 0.0 100
Prol00183 scaffold1449_357	CT	19	gcattgtcaggagacacagaaaggctggtgacgcgggaaatgccagtgatccacacagaaatgaagactataacatatgaggccctccaggtacacactcctatacagtacacagccatgcatgctaaaatagtatagctatggtttttc	aaatgtagaactatttttcatttgtattgtgtttcatagatatttttgtcaaaatattcagagacatcaagcatgctccatttaaatgtataaaccagagaaggatatgtgcatgtgcaagttgggtctggtcattttgtcagcatgtgg	acacagccatgcatgctaaaatagt	63.093	ggagcatgcttgatgtctctgaat	64.007	ACACAGCCATGCATGCTAAAATAGTATAGCTATGGTTTTTCCTCTCTCTCTCTCTCTCTCTCTCTCTCTCTCTCTCTCTAAATGTAGAACTATTTTTCATTTGTATTGTGTTTCATAGATATTTTTGTCAAAATATTCAGAGACATCAAGCATGCTCC	158 >scaffold195814 0.0 100
Prol00184 scaffold1449_358	TTA	9	attcagagtctaagcgactgcaggccaacatctcatttttaagtcatttcgcgaattgtccatgccaagagtggtatacctgagccttaaaatgtataaactggatataatatctgaaacatctccagttatgagtgtttgtgcccttgt	agagtcatttgcctgtgtgttttttaaaccaccatcctgtcatacgctgcagtccatgttgaatgtgtttcccacatgtgctcaaataaaatggcaaatatatttgagagattttgtgggagcttttaatctctattctgtagtctcact	cagttatgagtgtttgtgcccttg	62.955	cattttatttgagcacatgtggga	63.046	CAGTTATGAGTGTTTGTGCCCTTGTTTATTATTATTATTATTATTATTATTAAGAGTCATTTGCCTGTGTGTTTTTTAAACCACCATCCTGTCATACGCTGCAGTCCATGTTGAATGTGTTTCCCACATGTGCTCAAATAAAATG	145 >scaffold195814 0.0 100
Prol00185 scaffold1456_359	TG	14	acacaatttacattgatgggaaattggcagggtgtgtgtgtgcagggaagggtatgtttaaggttggtgttaggattaaggttggggttcaaggttagtagtagttctggataggttgaacaatggaagtttataatgctacactctgga	ttaggagctctatgcttgcttactagaaaaaaaagtgttgagctgttcaagctattctatttgtgctacacgggggatgtaggtcagctgatcagctatgaaactacaagcacaaaggttaaaggctaattctgctgggttattacaacc	ttctggataggttgaacaatggaag	62.605	cccccgtgtagcacaaatagaata	63.228	TTCTGGATAGGTTGAACAATGGAAGTTTATAATGCTACACTCTGGATGTGTGTGTGTGTGTGTGTGTGTGTGTGTTAGGAGCTCTATGCTTGCTTACTAGAAAAAAAAGTGTTGAGCTGTTCAAGCTATTCTATTTGTGCTACACGGGGG	150 >scaffold110201 0.0 100
Prol00186 scaffold1479_366	TG	15	ttacaacaacacacaagaatactggaggagtatcactgatagttatttggaaaatgtaattgtaggaaaacggtgtatactagttacagctgttatatgaggttcatgttgtgacaagtgttgtatatgaagtattgtataaaaaataac	tctgtgtctgtgtgtgtagttattccctgaccttccagcttacaaagcaacgaaagcctgattctccactgtgtcaggacagcatcgtctggctacttggagaaatcaggcatgtagtccagaagacagaagctcgataaacttctttgt	gaggttcatgttgtgacaagtgttg	62.960	atcaggctttcgttgctttgtaag	62.957	GAGGTTCATGTTGTGACAAGTGTTGTATATGAAGTATTGTATAAAAAATAACTGTGTGTGTGTGTGTGTGTGTGTGTGTGTGTCTGTGTCTGTGTGTGTAGTTATTCCCTGACCTTCCAGCTTACAAAGCAACGAAAGCCTGAT	144 >C2042533 0.0 100
Prol00187 scaffold1480_367	TGTA	6	agtcacctaacaaactatatagagaacccggtggattacagtctgtaattgtagaactccaagtgcaactctattatagttgcaggtgataacatgaacaatgagtgcagatacaaagaggtgtagtaactaaaatgtgtgtatgaatag	tatatatagtaaaggtattaatcatcatatagcattaatattttagtaggtgtaaaactgacatatatcatgaaaaatatagtttttaagtgtataaaaaacaaaagatttggtttccaaaagtttggtcctattgacccacattaaagt	tgcaggtgataacatgaacaatga	62.520	ataggaccaaacttttggaaacca	62.013	TGCAGGTGATAACATGAACAATGAGTGCAGATACAAAGAGGTGTAGTAACTAAAATGTGTGTATGAATAGTGTATGTATGTATGTATGTATGTATATATATAGTAAAGGTATTAATCATCATATAGCATTAATATTTTAGTAGGTGTAAAACTGACATATATCATGAAAAATATAGTTTTTAAGTGTATAAAAAACAAAAGATTTGGTTTCCAAAAGTTTGGTCCTAT	228 >C2187237 0.0 100
Prol00188 scaffold1481_369	TC	20	ctgtgctgccctcttgtggaagtgcgaaattagacaactctctctttctacctccctccctcgtcaatagttctttctcttttatcttgcgctctctgtctgtgcgtggtcattctttctgggtttttttcttcccttgccatcagccat	naaagcggatcttctctctgatcactttcccatcgtgaccttctcactgcttcaggtggctttttacagagcaccacactcacacgctcagatctccttgcaaagtgnnnnnnnnnnnnnnnnnnnnnnnnnnnnnnnnnnnnnnnnnnn	tttatcttgcgctctctgtctgtg	63.074	cgatgggaaagtgatcagagagaa	63.955	TTTATCTTGCGCTCTCTGTCTGTGCGTGGTCATTCTTTCTGGGTTTTTTTCTTCCCTTGCCATCAGCCATTCTCTCTCTCTCTCTCTCTCTCTCTCTCTCTCTCTCTCTCNAAAGCGGATCTTCTCTCTGATCACTTTCCCATCG	145 >C1723781 0.0 100
Prol00189 scaffold1481_371	AG	18	gttaggccctgtcagtggttcagccccgtcagtggttcaaccccactgctttatgaaattacagtgtatggaatctggagggtcccaggaccagtctaacagctaaccccactgcttattaatactacctacattataggattacataac	gatatagaaagagagatagtgaaatgggagaacggtagagagagaaagtaaaggagaaaaagaacgcaagagaaagaatgagaaagtgaaagtcagagagacaccatgagagtagaagagagagagtagcaatgagagagagagagagaa	gtcccaggaccagtctaacagcta	63.023	tctctctaccgttctcccatttca	63.413	GTCCCAGGACCAGTCTAACAGCTAACCCCACTGCTTATTAATACTACCTACATTATAGGATTACATAACAGAGAGAGAGAGAGAGAGAGAGAGAGAGAGAGAGAGGATATAGAAAGAGAGATAGTGAAATGGGAGAACGGTAGAGAGA	148 >scaffold86701 0.0 100
Prol00190 scaffold1490_375	GA	12	tgagtgcgtgggatgattttgggctgaatcgcggaggtaagtcgagtctggaggatgtgtttaaacgacggagctccacttttacataactgtgtcagtgtaccgtgcaggccattacaggtcaacgtgtgagttccagagagagtgagc	aagagagagagagaacagagggaacatagattgattaattgacatagagatatgtaaatccccgtgttgtggtttaatgttttaattttgttgtttttatgttgtgaattattacatcacgggcggcgcggtggggccgtggggtagccc	gtcaacgtgtgagttccagagaga	63.045	ttaaaccacaacacggggatttac	63.027	GTCAACGTGTGAGTTCCAGAGAGAGTGAGCGAGAGAGAGAGAGAGAGAGAGAGAAAGAGAGAGAGAGAACAGAGGGAACATAGATTGATTAATTGACATAGAGATATGTAAATCCCCGTGTTGTGGTTTAA	131 >scaffold178783 0.0 100
Prol00191 scaffold1495_377	CA	19	gtcagtgtatgtcactttcatcattcgctctctactgttgtccgttgggcttctggctgattggataaatcagtggatgatgaatgtcaaggttaaggtgaaaccttctcctctccatctctccatcattagcactccagcagcttcctg	nnnnnnnnnnnnnnnnnnnnnnnnnnnnnnnnnnnnnnnnnnnnnnnnnnnnnnnnnnnnnnnnnnnnnnnnnnnnnnnnnnnnnnnnnnnnnacacgcacacatttagtctgagctgctacacaaatcaagaaatgtggaggagctctc	accttctcctctccatctctccat	62.954	agctcctccacatttcttgatttg	62.910	ACCTTCTCCTCTCCATCTCTCCATCATTAGCACTCCAGCAGCTTCCTGCACACACACACACACACACACACACACACACACACACANNNNNNNNNNNNNNNNNNNNNNNNNNNNNNNNNNNNNNNNNNNNNNNNNNNNNNNNNNNNNNNNNNNNNNNNNNNNNNNNNNNNNNNNNNNNNACACGCACACATTTAGTCTGAGCTGCTACACAAATCAAGAAATGTGGAGGAGCT	233 >C1704347 0.0 100
Prol00192 scaffold1495_378	ACTC	6	aacccccaaatatactcttaccttctacttagccccagatacttaccccacatatattcttacccactaataaacaccaatatatccttattcactactaaccccaaaatatacccttactcatcagctttctctctctctctctctctc	nnnnnnnnnnnnnnnnnnnnnnnnnnnnnnnnnnnnnnnnnnnnnnnnnnnnnnnnnnnnnnnnnnnnnnnnnnntatatacacccacacgtgtcagtgtatgtcactttcatcattcgctctctactgttgtccgttgggcttctggct	cccaaaatatacccttactcatcagc	62.193	aacggacaacagtagagagcgaat	62.639	CCCAAAATATACCCTTACTCATCAGCTTTCTCTCTCTCTCTCTCTCTCACTCACTCACTCACTCACTCACTCNNNNNNNNNNNNNNNNNNNNNNNNNNNNNNNNNNNNNNNNNNNNNNNNNNNNNNNNNNNNNNNNNNNNNNNNNNNTATATACACCCACACGTGTCAGTGTATGTCACTTTCATCATTCGCTCTCTACTGTTGTCCGTT	210 >C1704347 0.0 100
Prol00193 scaffold1512_379	ATCA	7	nnnnnnnnnnnnnnnnnnnnnnnnnnnnnnnnnnnnnnnnnnnncgctactgtaaataagaacccactttcatatcaggtgttattctaccctactgaacagcactgatggattgtaggttttagtgtagctcaatcgatcaatcaatcg	annnnnnnnnnnnnnnnnnnnnnnnnnnnnnnnnnnnnnnnnnncccaatcaatctatcaatcagtcaactaaacagtcaaccactcaatcaatcaataaatcaatcagccccccattcaatcagtaaatcaatcacaaattcaatcaat	tgaacagcactgatggattgtagg	63.487	agttgactgattgatagattgattggg	62.729	TGAACAGCACTGATGGATTGTAGGTTTTAGTGTAGCTCAATCGATCAATCAATCGATCAATCAATCAATCAATCAATCAATCAANNNNNNNNNNNNNNNNNNNNNNNNNNNNNNNNNNNNNNNNNNNCCCAATCAATCTATCAATCAGTCAACT	154 >scaffold186184 0.0 100
Prol00194 scaffold1536_381	TG	14	ggtaaaacgatcacagcagtttggattggaatactgtggggaactgaaagatctcgcctgttttccccagaactgtaaacatttgcgctcaattggtaacatggactcatggtcagttattttctgttccatttgagactttcatcagtc	ttttcatcttcatctgtgaaacccatctgagctatggtagaactacttttgccaccagctgcagtggaatacgctggatttctgttgtgagttatggatgctacacgttcgtggttgaattccagacaagcccagtatcgtcgcttcatg	tcaattggtaacatggactcatgg	63.025	tgggtttcacagatgaagatgaaa	62.907	TCAATTGGTAACATGGACTCATGGTCAGTTATTTTCTGTTCCATTTGAGACTTTCATCAGTCTGTGTGTGTGTGTGTGTGTGTGTGTGTGTTTTCATCTTCATCTGTGAAACCCA	115 >C2216710 0.0 100
Prol00195 scaffold1556_384	CA	15	gctgatagagatccagtaataagtaccctgtctttctctcacacacgcagagaactgacaaaagcaacaacaagagtggagggagtcatgggttggcacagcgactcagcctgcttagttctaaaaatgtctttgggtcaaacacacacg	cctgttgctaggcaacagcaatgctctcttgatcaggaagtgagagggatataggaaaaaggaggaaaaagaagaattagagaagcagccacacagaaaatgacatgacacaaatgggagagataggaagttaatggggtggtgacaaca	gacaaaagcaacaacaagagtgga	62.739	ctgatcaagagagcattgctgttg	63.500	GACAAAAGCAACAACAAGAGTGGAGGGAGTCATGGGTTGGCACAGCGACTCAGCCTGCTTAGTTCTAAAAATGTCTTTGGGTCAAACACACACGCACACACACACACACACACACACACACACACCTGTTGCTAGGCAACAGCAATGCTCTCTTGATCAG	160 >scaffold97986 0.0 100
Prol00196 scaffold1578_388	ATAG	7	ggcttcagtttggtctaagtctggcccaataccatgtcaacaagcatttttaaagtttgaagctcgtactcattcccagctctcctcttcaccagttaaaaaaagggttattcaattttcagtttgatttggatacacagtaaaatctac	atatataggtagatagatagctctcaggagctcagtgatttccagcggggtaccgtgataggatgcctcccatgcaacagctccagttgtgaaatttcgtcactactaaatattcgactgtcagtggtatcataacaaagtgggagtgat	ctcgtactcattcccagctctcct	64.345	tggaaatcactgagctcctgagag	64.313	CTCGTACTCATTCCCAGCTCTCCTCTTCACCAGTTAAAAAAAGGGTTATTCAATTTTCAGTTTGATTTGGATACACAGTAAAATCTACATAGATAGATAGATAGATAGATAGATAGATATATAGGTAGATAGATAGCTCTCAGGAGCTCAGTGATTTCCA	160 >C2216824 0.0 100
Prol00197 scaffold1630_393	TATC	10	agtttataatgtttattcagtatggtcattatgtgctgattcctgcgccccttgcacctttacgttttcatttattaccattgcactgccgttttatctccagttttcatatttatttcatgttcatttctacggttagatttagttttg	tannnnnnnnnnnnnnnnnnnnnnnnnnnnnnnnnnnnnnnnnnnnnnnnnnnnnnnnnnnnnnagaaacttaccaaaaattacatttgtccaggtgtgcccaaacttctacaacccttgcatttatgctgcttatgtgggtttatgtat	tgccgttttatctccagttttcat	63.030	aatgcaagggttgtagaagtttgg	62.631	TGCCGTTTTATCTCCAGTTTTCATATTTATTTCATGTTCATTTCTACGGTTAGATTTAGTTTTGTATCTATCTATCTATCTATCTATCTATCTATCTATCTATCTANNNNNNNNNNNNNNNNNNNNNNNNNNNNNNNNNNNNNNNNNNNNNNNNNNNNNNNNNNNNNNAGAAACTTACCAAAAATTACATTTGTCCAGGTGTGCCCAAACTTCTACAACCCTTGCATT	228 >scaffold54699 0.0 100
Prol00198 scaffold1665_402	TATC	10	caaagagcccttaaagaatcatcattttaagagtggagtgttaaaaattcacataaacagcataatggctcatttggtctgaaaaatgtacctccataccgcatccaccttccacgttcaactagaatacgcaggattttaaggttaaag	tnnnnnnnnnnnnnnnnnnnnnnnnnnnnnnnnnnnnnnnnnnnnnnnnnnnnnnnnnnnnnnnnnnnncttccaaactgctcaaaaatcttgttcttaagtttgaggagagagaactaaagaatgtatacagtccactcgctattcctt	ttccacgttcaactagaatacgca	62.969	gaacaagatttttgagcagtttgga	62.837	TTCCACGTTCAACTAGAATACGCAGGATTTTAAGGTTAAAGTATCTATCTATCTATCTATCTATCTATCTATCTATCTATCTNNNNNNNNNNNNNNNNNNNNNNNNNNNNNNNNNNNNNNNNNNNNNNNNNNNNNNNNNNNNNNNNNNNNCTTCCAAACTGCTCAAAAATCTTGTTC	177 >scaffold112566 0.0 100
Prol00199 scaffold1687_405	CA	18	tctcgctctctctaatccgctgcaaatggccagagtctcagagggggagaaagcgctgcaggtgagggagtgttgcgcttggcgaagcgctcagtgaagcatggagaagaggagacacagagggcccaaaccccacgctcaaggtgacct	nnnnnnnnnnnnnnnnnnnnnnnnnnnnnnnnnnnnnagtccacaaacccttctatacccactgcaagcaggcaggcacacacatacacacacacaaaaagagtagataaaagaaacagagggaggatgaagagactttttgttttcact	aagcatggagaagaggagacacag	63.340	gcagtgggtatagaagggtttgtg	63.031	AAGCATGGAGAAGAGGAGACACAGAGGGCCCAAACCCCACGCTCAAGGTGACCTCACACACACACACACACACACACACACACACACACANNNNNNNNNNNNNNNNNNNNNNNNNNNNNNNNNNNNNAGTCCACAAACCCTTCTATACCCACTGC	155 >scaffold80584 0.0 100
Prol00200 scaffold1690_406	GT	15	nnnnnnnnnnnnnnnnnnnnnnnnnnnnnnnnnnnnnnnnnnnnnnnnnnnnnnnnnnnnnnnnnnnnnncctgctcactttaccacacaaaagaatctcttttaaagcttacatgcaaatgaggtggggagcgtgtgtgtgtgtgtggg	nnnnnnnnnnnnnnnnnnnnnnnnnnnnnnnnnnnnnnnnnnnnnnnnnnnnnnnnnnnnnnnnnnnnnnnnnnnnnnnnnnnnnnnnnnnnnnnnnnnnnnnnnnnnnnnnnngcctcggcactgtcgctaaagcattagcagcagcgt	aaagcttacatgcaaatgaggtgg	63.552	ctttagcgacagtgccgagg	63.280	AAAGCTTACATGCAAATGAGGTGGGGAGCGTGTGTGTGTGTGTGGGGTGTGTGTGTGTGTGTGTGTGTGTGTGTGTNNNNNNNNNNNNNNNNNNNNNNNNNNNNNNNNNNNNNNNNNNNNNNNNNNNNNNNNNNNNNNNNNNNNNNNNNNNNNNNNNNNNNNNNNNNNNNNNNNNNNNNNNNNNNNNNNNGCCTCGGCACTGTCGCTAAAG	211 >scaffold32727 0.0 100
Prol00201 scaffold1693_407	GA	13	tgaaaaaacatggctgtattcccattgctggtttgctgtttgctacgctagtattcttgcatgtatgtcaacctggtctcatttcctatgcatatcctttattatgcaagactaaacaccagcaggaggggtacaaaagagagggagagg	ataaggacaaatggctttgtcttttttttttctgttgcatgtaaattaaaggattttagccgtccccagtttaatcagccagtagcattagttcttatattctctatttattaattgtgttttttatttctcctaggactgctgtagtat	gaggggtacaaaagagagggagag	62.860	atgctactggctgattaaactggg	62.742	GAGGGGTACAAAAGAGAGGGAGAGGGAGAGAGAGAGAGAGAGAGAGAGAGAATAAGGACAAATGGCTTTGTCTTTTTTTTTTCTGTTGCATGTAAATTAAAGGATTTTAGCCGTCCCCAGTTTAATCAGCCAGTAGCAT	139 >scaffold168455 0.0 100
Prol00202 scaffold1709_408	TAA	10	aaacaaaacacggcattataaacattactaaacattcctaaaaaacgattgtaacatcaaaaaaaaaaaaaaaaccctatgatcaaaaccatatacctatacgaaaatgcacagaatggcgcatctccaaatagaatgtatcaataatat	cggatgatgataattataataataactaagtattgcatgatgtttttaatcacagtatgaaataactaaaatatattcacccatcttcttcacatttcaagtagacttttaatcttcccatctgaactcccttcatttcaggcacaagga	gcgcatctccaaatagaatgtatc	61.131	gaaatgtgaagaagatgggtgaat	60.579	GCGCATCTCCAAATAGAATGTATCAATAATATTAATAATAATAATAATAATAATAATAATAACGGATGATGATAATTATAATAATAACTAAGTATTGCATGATGTTTTTAATCACAGTATGAAATAACTAAAATATATTCACCCATCTTCTTCACATTTC	160 >scaffold3141 0.0 100
Prol00203 scaffold1715_410	AG	20	ttgggttcctttgttatggtgcaactgctattcattattttagagtaataatgacagctagagacagaaaacacagggagatagttatagaggggagagaaagagagaaagatggctagagacaaagccaaaagggaaacctagtggcct	annnnnnnnnnnnnnnnnnnnnnnnnnnnnnnnnnnnnnnnnnnnnnnnnnnnnnnnnnnnnnnnnnnnnnnnnnngagggacagctaaagacaaagaagacagggagacaaatggagagaaagagctagggacagagtaaacagggaga	gaaagatggctagagacaaagcca	63.133	tttctctccatttgtctccctgtc	62.987	GAAAGATGGCTAGAGACAAAGCCAAAAGGGAAACCTAGTGGCCTAGAGAGAGAGAGAGAGAGAGAGAGAGAGAGAGAGAGAGAGANNNNNNNNNNNNNNNNNNNNNNNNNNNNNNNNNNNNNNNNNNNNNNNNNNNNNNNNNNNNNNNNNNNNNNNNNNNGAGGGACAGCTAAAGACAAAGAAGACAGGGAGACAAATGGAGAGAAA	207 >scaffold93385 0.0 100
Prol00204 scaffold1715_411	AG	20	ggacagctaaagacaaagaagacagggagacaaatggagagaaagagctagggacagagtaaacagggagaccgaaagagaggggcggggtatctatagacagagaaaacgagccctattgagtaataaaactaaataagacagggacat	annnnnnnnnnnnnnnnnnnnnnnnnnnnnnnnnnnnnnnnnnnnnnnnnnntatatatagagaggcagaatataaaaaagtttcaagagcaaatgataaacagatggcgaggagagaggacagatgagtggtggagaaagaaagatggt	gacagagaaaacgagccctattga	63.022	ctctcctcgccatctgtttatcat	62.913	GACAGAGAAAACGAGCCCTATTGAGTAATAAAACTAAATAAGACAGGGACATAGAGAGAGAGAGAGAGAGAGAGAGAGAGAGAGAGAGAGAGANNNNNNNNNNNNNNNNNNNNNNNNNNNNNNNNNNNNNNNNNNNNNNNNNNNTATATATAGAGAGGCAGAATATAAAAAAGTTTCAAGAGCAAATGATAAACAGATGGCGAGGAGAG	209 >scaffold93385 0.0 100
Prol00205 scaffold1730_417	GTGA	8	cagagagagagagagtcagagtcagagagagagagagagagagagagagtgtgagagtgtgtgagtgagtgagtgagtgagtgagtgagagagagtcagagagtgagagtcagagagtgagagagtgagagagagagaaagagagagtgt	gagagagagagagtcagagagagagagagagagagtgtgtgagtgagtgagtgagtgagagagagagtgtgagtgagtgagtgagtgagtgagagggagagagagagagaattctgaatcactgtttactccttaacagtgatgcgatgc	tgagagtcagagagtgagagagtgaga	62.593	gcatcgcatcactgttaaggagta	62.659	TGAGAGTCAGAGAGTGAGAGAGTGAGAGAGAGAGAAAGAGAGAGTGTGTGAGTGAGTGAGTGAGTGAGTGAGTGAGTGAGAGAGAGAGAGAGTCAGAGAGAGAGAGAGAGAGAGTGTGTGAGTGAGTGAGTGAGTGAGAGAGAGAGTGTGAGTGAGTGAGTGAGTGAGTGAGAGGGAGAGAGAGAGAGAATTCTGAATCACTGTTTACTCCTTAACAGTGATGCGATGC	229 >C2065085 0.0 100
Prol00206 scaffold1736_421	TC	18	tttacattttttgttatttagaaaatgaattaagaacattttacttgtttagagaaataatactcaaaacaagcaacactgtctccaactagaataaaatactgacaaaaataatcaggtgaaacaagtgaacacatctaggttgcataa	actctctctcnnnnnnnnnnnnnnnnnnnnnnnnnnnnnnnnnnnatcactctttttttctctctctctcttttttcccccaggcacatggactgcagaaggaccttcagctggagctgttgcggacggcctgtatgtgtcagacagtaa	aatcaggtgaaacaagtgaacacatc	62.639	ttactgtctgacacatacaggccg	63.506	AATCAGGTGAAACAAGTGAACACATCTAGGTTGCATAATCTCTCTCTCTCTCTCTCTCTCTCTCTCTCTCTCTCACTCTCTCTCNNNNNNNNNNNNNNNNNNNNNNNNNNNNNNNNNNNATCACTCTTTTTTTCTCTCTCTCTCTTTTTTCCCCCAGGCACATGGACTGCAGAAGGACCTTCAGCTGGAGCTGTTGCGGACGGCCTGTATGTGTCAGACAGTAA	224 >scaffold159707 0.0 100
Prol00207 scaffold1770_431	TGAT	8	atcacttaaatcaaacatcatgtattttaaagaaatgaaggacaacaaagtatcaacatttctggttaatggccttccttttccactgagatttttggcacacaacagtatacaatcccacttccaaaacagttgggtcagtaggagaaa	tgactgattgactgangcaaaacagttgggtcagtaggataaatgattgattgattgattgattgattgactgattgactgattgactgattgactgattgattggttgattgattgattgattgattgattgattgnnnnnnnnnnnnn	ggcacacaacagtatacaatccca	63.065	atcctactgacccaactgttttgc	62.725	GGCACACAACAGTATACAATCCCACTTCCAAAACAGTTGGGTCAGTAGGAGAAATGATTGATTGATTGATTGATTGATTGATTGATTGACTGATTGACTGANGCAAAACAGTTGGGTCAGTAGGAT	126 >scaffold192654 0.0 100
Prol00208 scaffold1770_433	TTGA	7	cagtaggagaaatgattgattgattgattgattgattgattgattgactgattgactgangcaaaacagttgggtcagtaggataaatgattgattgattgattgattgattgactgattgactgattgactgattgactgattgattgg	ttgnnnnnnnnnnnnnnnnnnnnnnnnnnnnnnnnnnnnnnnnnnngttgtatgtttttacttatttaaatttcaaactatttaacttcagtgtcctttgtatatgcttattatttgtctgttccaaaaaagtttggacagaggcatgtt	gattgactgattgactgattgattgg	63.026	aacatgcctctgtccaaacttttt	62.327	GATTGACTGATTGACTGATTGATTGGTTGATTGATTGATTGATTGATTGATTGATTGNNNNNNNNNNNNNNNNNNNNNNNNNNNNNNNNNNNNNNNNNNNGTTGTATGTTTTTACTTATTTAAATTTCAAACTATTTAACTTCAGTGTCCTTTGTATATGCTTATTATTTGTCTGTTCCAAAAAAGTTTGGACAGAGGCATGTT	204 >scaffold192654 0.0 100
Prol00209 scaffold1781_435	TG	14	ctaccagctgctttgttcccctctgtttctgtggctgcatgaagcttgaccttgggggatattgtgctcaatgcaggaagtttgtgggatgtctgatcagcatccatattctcagtacagaaactgtgtgtatgaatatgagtggcttta	tatgtgtttgtgtgtgtgtgtgtgtgtgtaagagagagagagcacaagtgaataagccatgcagttctgcatctgaacggaaggtcattgcaactgacagcactagcctgacccagttattgattatctgtagctctcacatactgcaag	tgtctgatcagcatccatattctca	63.044	catggcttattcacttgtgctctc	62.323	TGTCTGATCAGCATCCATATTCTCAGTACAGAAACTGTGTGTATGAATATGAGTGGCTTTATGTGTGTGTGTGTGTGTGTGTGTGTGTGTATGTGTTTGTGTGTGTGTGTGTGTGTGTAAGAGAGAGAGAGCACAAGTGAATAAGCCATG	150 >scaffold11033 0.0 100
Prol00210 scaffold1781_437	GA	12	catactcacactttctctctcccacagtttccttttgtccccagaagtatacattcatggaaataccacccaaatttttactttcatagcccttctcatgttcctagactcctagattcatcatgaataactgctttagagagaaagagg	gcacatgacaaatagtacagcagaacccatttaaagcatctgtgagagatgcagcacagccttgctggactcattacaacagataacatctctcttcactgacgccgcaggacagttatgaattatctttcagacgacacgcagaaagac	tttcatagcccttctcatgttcct	62.397	agatgctttaaatgggttctgctg	62.839	TTTCATAGCCCTTCTCATGTTCCTAGACTCCTAGATTCATCATGAATAACTGCTTTAGAGAGAAAGAGGGAGAGAGAGAGAGAGAGAGAGAGAGCACATGACAAATAGTACAGCAGAACCCATTTAAAGCATCT	134 >scaffold11033 0.0 100
Prol00211 scaffold1781_439	TG	11	tcacctggactttttggaaattgaggattgtaaaatgtctgttgtatacaccttggccctctgacataactctgtgctatttcatcacatcactatagtgcaccgtttcacattaaacactcaacacacaatgataaatggatttccact	cacgtgtgtgtgtgtgtgtctgcgaaaggttgctaaggtgaaggtagcctctagtgtgttctttcaggttcatttaaaactatatgtttagccactgctgcaccagcatatggcagttaacttgcagttcataaggaaaacatcataaat	gcaccgtttcacattaaacactca	63.290	ggctaccttcaccttagcaacctt	63.122	GCACCGTTTCACATTAAACACTCAACACACAATGATAAATGGATTTCCACTTGTGTGTGTGTGTGTGTGTGTGCACGTGTGTGTGTGTGTGTCTGCGAAAGGTTGCTAAGGTGAAGGTAGCC	122 >scaffold11033 0.0 100
Prol00212 scaffold1781_440	TAT	11	ccgatgttgaagatcattgctcagtactacacatatacagtaattcagtcaggatttcacgtaattcagtcttgcaaaatagagcagaatataagacacataatttaaatgtcagcccagtagtaccacatcagagttttgttcttagac	nnnnnnnnnnnnnnnnnnnnnnnnnnnnnnnnnnnnnnnnnnnnnnnnnnnnnnnnnnnnnnnnnnnnnnnnnnnnnnnnnnnnnnnnnnnnnnnaagttattttacctgcttatgtgtcgtcttcaggttaatctctctcttctgctca	tcagcccagtagtaccacatcaga	63.159	cctgaagacgacacataagcaggt	63.890	TCAGCCCAGTAGTACCACATCAGAGTTTTGTTCTTAGACTATTATTATTATTATTATTATTATTATTATTATNNNNNNNNNNNNNNNNNNNNNNNNNNNNNNNNNNNNNNNNNNNNNNNNNNNNNNNNNNNNNNNNNNNNNNNNNNNNNNNNNNNNNNNNNNNNNNNAAGTTATTTTACCTGCTTATGTGTCGTCTTCAGG	201 >scaffold11033 0.0 100
Prol00213 scaffold1781_441	AAGA	7	atcagcggagcagattgtttcagattgttatggtaaataatggatgttaagttttattggagcaacatatactgctttcagtttgtgcctttgttgcccaaaagatacttgagtattgaagaagtgatgtaacacactgacaaacgtagg	agaactaccatttcagataatattgtcacctggactttttggaaattgaggattgtaaaatgtctgttgtatacaccttggccctctgacataactctgtgctatttcatcacatcactatagtgcaccgtttcacattaaacactcaac	cctttgttgcccaaaagatacttg	63.023	tttccaaaaagtccaggtgacaat	63.006	CCTTTGTTGCCCAAAAGATACTTGAGTATTGAAGAAGTGATGTAACACACTGACAAACGTAGGAAGAAAGAAAGAAAGAAAGAAAGAAAGAAGAACTACCATTTCAGATAATATTGTCACCTGGACTTTTTGGAAA	136 >scaffold11033 0.0 100
Prol00214 scaffold1782_445	TTCCC	6	cgtttacaagctttcttttcatttacttaccacaccataccaaacaaaccctgtcctttccctttctttccattcccttcctttcccttccttccctccctttcctttcccttcccttccctcctttcctttccttgcctttcctttcct	tttcttccccttcctttcctttcccttccgagccaaaccgaaccaaaccaaatccatcaaaacttttcctttcctttctcttcctttcctttccctcctttcctttccttttcttttccttttctttcctttcctttccttttcttttcc	ctttccttgcctttcctttcctT	63.166	gttttgatggatttggtttggttc	62.705	CTTTCCTTGCCTTTCCTTTCCTTTCCCTTCCCTTCCCTTCCCTTCCCTTCCCTTTCTTCCCCTTCCTTTCCTTTCCCTTCCGAGCCAAACCGAACCAAACCAAATCCATCAAAAC	115 >scaffold136914 0.0 100
Prol00215 scaffold1782_447	CTTTA	5	gaaccaaaccaaatccatcaaaacttttcctttcctttctcttcctttcctttccctcctttcctttccttttcttttccttttctttcctttcctttccttttcttttccttttctttcctttcctttcctttcctttccttgctcttc	ctttcttttccttgcttgtcctttactnnnnnnnnnnnnnnnnnnnnnnnnnnnnnnnnnnnnnnnnnnnnnnnnnnnnnnnnnnnnnnnnnnnnnnnnnnnnnnnnnnnnctccttccctttcctttcctttcctttcctttcctttcc	gaaccaaaccaaatccatcaaaac	62.705	agtaaaggacaagcaaggaaaagaaa	61.929	GAACCAAACCAAATCCATCAAAACTTTTCCTTTCCTTTCTCTTCCTTTCCTTTCCCTCCTTTCCTTTCCTTTTCTTTTCCTTTTCTTTCCTTTCCTTTCCTTTTCTTTTCCTTTTCTTTCCTTTCCTTTCCTTTCCTTTCCTTGCTCTTCCTTTACTTTACTTTACTTTACTTTACTTTCTTTTCCTTGCTTGTCCTTTACTNNNNNNNNNNNNNNNNNNNNNNNNNNNNNNNNNNNNNNNNNNNNNNNNNNNNNNNNNNNNNNNNNNNNNNNNNNNNNNNNNNNNCTCCTTCCCTTTCCTTTCCTTTCCTTTCCTTTCCTTTCCTTTCCTTTTTTCCCCTTCCTTTTCCTTTCCTTTCTCTTCTGAGTCAAACTGAACAGAACCATACCAAACAAAAC…	880 >scaffold136914 0.0 100
Prol00216 scaffold1785_452	CA	17	cgaaccccattctcccacgtgtggtggtggcttcctggcgggtagtggtgttacccgctgagctacaccaaccgctaaatatccagcatcattcattttgtgtcagctaatcgttagtggatttttagttgatatgttttagattatgag	ttttcattagtcatccacaagttattaaaaaacaagtatttattttatttgcatattttttttctagacagaatgtgcaatgctgttcaaaaccgtgctgaagagagaatatatacacagtctaacaaaaccagtgcattacaaggaaac	accgctaaatatccagcatcattc	62.548	tattctctcttcagcacggttttg	61.910	ACCGCTAAATATCCAGCATCATTCATTTTGTGTCAGCTAATCGTTAGTGGATTTTTAGTTGATATGTTTTAGATTATGAGCACACACACACACACACACACACACACACACACATTTTCATTAGTCATCCACAAGTTATTAAAAAACAAGTATTTATTTTATTTGCATATTTTTTTTCTAGACAGAATGTGCAATGCTGTTCAAAACCGTGCTGAAGAGAGAATA	225 >C2197457 0.0 100
Prol00217 scaffold1801_453	CT	11	caacatcctatttcctagtctgtattgatgtctctagagaccagtagcaccgctgagcaagcaggctcgcattttggctgaactgcccctttaattgtttgtggagaaggggtgacctgtctgtccatctatgtgtcatgcgctcgctcg	nnnnnnnnnnnnnnnnnnnnnnnnnnnnnnnnnnnnnnnnnnnnnnnnnnnnnnnnnnnnnnnnnnnnnnnnnnnnnnnnnnnnnnnnnnnnnnnnttaactgtatgtaagtgagatgaacaaatccagccgtatcatttaagctggtct	ctgaactgcccctttaattgtttg	63.023	gcttaaatgatacggctggatttg	62.948	CTGAACTGCCCCTTTAATTGTTTGTGGAGAAGGGGTGACCTGTCTGTCCATCTATGTGTCATGCGCTCGCTCGCTCTCTCTCTCTCTCTCTCTCTNNNNNNNNNNNNNNNNNNNNNNNNNNNNNNNNNNNNNNNNNNNNNNNNNNNNNNNNNNNNNNNNNNNNNNNNNNNNNNNNNNNNNNNNNNNNNNNNTTAACTGTATGTAAGTGAGATGAACAAATCCAGCCGTATCATTTAAGC	239 >scaffold14010 0.0 100
Prol00218 scaffold1824_455	CT	18	gggattagactagcttatctagactaaactgactaaactaaagctacagtacctgtgactgccctgtttcactatacaatgttaaggcacagaaaaacagttctacagctaaatacatacgcctgtctgtcctgactgacactccactaa	cctgtctctgactggatgggttaaataagatagcaaaccacgtagtacaggtcacttacatcaacaaattggccgcatgatttttgcatgaaaaaaaaaattacaaaaagaaagctgtgtaagattgttctgggatagtaataaacaatg	tacatacgcctgtctgtcctgact	62.306	gccaatttgttgatgtaagtgacc	61.803	TACATACGCCTGTCTGTCCTGACTGACACTCCACTAACTCTCTCTCTCTCTCTCTCTCTCTCTCTCTCTCTCTCCTGTCTCTGACTGGATGGGTTAAATAAGATAGCAAACCACGTAGTACAGGTCACTTACATCAACAAATTGGC	146 >scaffold194910 0.0 100
Prol00219 scaffold1827_456	TC	13	gaggatgtaaaatatcgtcgctgtccaatgaaaaccatgtatctccaattttgtccattttgacttttttgaacactgcagctaccgtttacactgtgtgagaattgcatgatctctctgtctctgtctctgtctctgtctctgtttctg	tttctctctgtctccgtctctgtctctctctctctctctctctctcttactttctttctctcnnnnnnnnnnnnnnnnnnnnnnnnnnnnnnnnnnnnnnnnnnnnnnnnnnnnnnnnnnnnnnnnnnnnnnnnnnnnnnnnnnnnnnnn	ccgtttacactgtgtgagaattgc	62.972	gagacagagacggagacagagagaa	62.792	CCGTTTACACTGTGTGAGAATTGCATGATCTCTCTGTCTCTGTCTCTGTCTCTGTCTCTGTTTCTGTCTCTCTCTCTCTCTCTCTCTCTCTCTTTCTCTCTGTCTCCGTCTCTGTCTC	118 >scaffold99538 0.0 100
Prol00220 scaffold1827_458	TCTCTG	5	cacatacatagaaaccgtgcggtaaaatttgttgtagaggatgtaaaatatcgtcgctgtccaatgaaaaccatgtatctccaattttgtccattttgacttttttgaacactgcagctaccgtttacactgtgtgagaattgcatgatc	tttctgtctctctctctctctctctctctctctttctctctgtctccgtctctgtctctctctctctctctctctctcttactttctttctctcnnnnnnnnnnnnnnnnnnnnnnnnnnnnnnnnnnnnnnnnnnnnnnnnnnnnnnnn	ccgtttacactgtgtgagaattgc	62.972	gagacagagacggagacagagagaa	62.792	CCGTTTACACTGTGTGAGAATTGCATGATCTCTCTGTCTCTGTCTCTGTCTCTGTCTCTGTTTCTGTCTCTCTCTCTCTCTCTCTCTCTCTCTTTCTCTCTGTCTCCGTCTCTGTCTC	118 >scaffold99538 0.0 100
Prol00221 scaffold1860_468	ATAC	8	gaaatattgccatttcaaaaatgtattttgctgtaaagagtcaaggctatgctttaggactataggagaacacccagtgatgttatgctgacagagaggtgaccaaagtatagcagaactttcaatggtaataactgagatatgctttat	atannnnnnnnnnnnnnnnnnnnnnnnnnnnnnnnnnnnnnnnnnnntatatggctggacctgtaatgtactaatttcactaaagttccgatgttatgaattttagcaaaataaacaatcactgctagaacatattaatacacttaaaca	ccaaagtatagcagaactttcaatggt	62.043	tgaaattagtacattacaggtccagcc	62.678	CCAAAGTATAGCAGAACTTTCAATGGTAATAACTGAGATATGCTTTATATACATACATACATACATACATACATACATACATANNNNNNNNNNNNNNNNNNNNNNNNNNNNNNNNNNNNNNNNNNNNTATATGGCTGGACCTGTAATGTACTAATTTCA	159 >scaffold62413 0.0 100
Prol00222 scaffold1869_473	GT	11	ctgaagcttcacctgccagcagacaaacgcagcaaaggacgatcgagcactctgcacacactcagatatgccctgcgatgcatcaaacaggtcaaaggtaaggaccaacctttctgtgtgttactgaattcctttgagaattggatgtga	gggggggggggggggggnnnnnnnnnnnnnnnnnnnnnnnnnnnnnnnnnnnnnnnnnnnnnnnnnnnnnnnnnnnnatttttcactgtagctaatgaagaatactatcagatgctgatgataaatgagagccagccgccgggtcttgac	ggtaaggaccaacctttctgtgtg	63.120	tggctctcatttatcatcagcatc	62.619	GGTAAGGACCAACCTTTCTGTGTGTTACTGAATTCCTTTGAGAATTGGATGTGAGTGTGTGTGTGTGTGTGTGTGTGGGGGGGGGGGGGGGGGNNNNNNNNNNNNNNNNNNNNNNNNNNNNNNNNNNNNNNNNNNNNNNNNNNNNNNNNNNNNATTTTTCACTGTAGCTAATGAAGAATACTATCAGATGCTGATGATAAATGAGAGCCA	210 >scaffold9623 0.0 100
Prol00223 scaffold1869_476	TG	11	cagatgctgaagactcaggaccagcagagctccaacactaaactggatcagaggaagagcacagagagtaaacactctgacttacatgacatacaaacctgctgtaatttactgagcggaggagtacactgggagggcagctcagtgtaa	tttgtgcagcagggttaaaatcttcagctgtgaagcagaaagattccgccatggtggtcagagatggaactgcagcggtgaaggagctgagagaccagactttgtactcctatcagcagatcagctgtttggatagtgtcataaggtgtg	ggatcagaggaagagcacagagag	63.110	ctgaagattttaaccctgctgcac	63.348	GGATCAGAGGAAGAGCACAGAGAGTAAACACTCTGACTTACATGACATACAAACCTGCTGTAATTTACTGAGCGGAGGAGTACACTGGGAGGGCAGCTCAGTGTAATGTGTGTGTGTGTGTGTGTGTGTTTGTGCAGCAGGGTTAAAATCTTCAG	155 >scaffold9623 0.0 100
Prol00224 scaffold1869_477	TC	11	atcactcagatccaatcactcacatccatcacaccatagcacatcacgtcacatcacatcacatcatttccatgtgtcggaaaaacagtgttcattattcatcaggctactgctgcacatctctctcatcgaactccctgtatgtttcaa	tgtctctctctaatcttttacttctattaggagctcgtgcatccaaaccgggcttgtctggtgctgaacccacccctaaacggagcgggcgaattaggaagtcaaagaaacctcgcataaacaaacctgattcatcagatagcgctgtct	tcatcgaactccctgtatgtttca	62.921	tttctttgacttcctaattcgccc	63.768	TCATCGAACTCCCTGTATGTTTCAATCTCTCTCTCTCTCTCTCTCTCTGTCTCTCTCTAATCTTTTACTTCTATTAGGAGCTCGTGCATCCAAACCGGGCTTGTCTGGTGCTGAACCCACCCCTAAACGGAGCGGGCGAATTAGGAAGTCAAAGAAA	157 >scaffold9623 0.0 100
Prol00225 scaffold1917_480	TCTA	10	nnnnnnnnnnnnnnnnnnnnnnnnnnnnnnnnnnnnnnnnnnnnnnnnnnnnnnnnnnnnnnnntatactttatactgtatctttgtctctatcggcataactctatcttgtccttctcttgttagttctgtgtactttgtgtatatgct	ataaactagcccccgcccgttcggtcctgtcataccactctgtacctggagaggtgatagtgagtcatggtagcactgtaggagtggaatcagtccgacatgagaaggtgtagaagtagctctgctgccccgatggtgtattctaacctc	tcggcataactctatcttgtccttc	62.039	atcacctctccaggtacagagtgg	63.001	TCGGCATAACTCTATCTTGTCCTTCTCTTGTTAGTTCTGTGTACTTTGTGTATATGCTTCTATCTATCTATCTATCTATCTATCTATCTATCTATCTAATAAACTAGCCCCCGCCCGTTCGGTCCTGTCATACCACTCTGTACCTGGAGAGGTGAT	156 >scaffold153754 0.0 100
Prol00226 scaffold1934_481	CAAA	6	ctgttttaaaactctaaggtcaggctccacgtccgctgtctgcactgctgtaccagtgtctcattaataactctctgactgcgggagatgtgatctcacttctcggagaaactgtaactgccctaaactcaccacagaaagctataaggt	taaacaaacactagcaagggaaaacaatgtaagactaactgggattaatgagcttctctctgaacttttctctcgttagggatgtagtagtgtggcctaagtacctgcagaacacagaggagaacaggaatacatctccatcacatcagg	tgtaactgccctaaactcaccaca	62.955	ggccacactactacatccctaacg	63.044	TGTAACTGCCCTAAACTCACCACAGAAAGCTATAAGGTCAAACAAACAAACAAACAAACAAATAAACAAACACTAGCAAGGGAAAACAATGTAAGACTAACTGGGATTAATGAGCTTCTCTCTGAACTTTTCTCTCGTTAGGGATGTAGTAGTGTGGCC	159 >scaffold87276 0.0 100
Prol00227 scaffold1938_482	AATA	6	attttggcttcttaaactgttttatcatacttatatcttacatttttcattcaaactttgctgatacagatttaaaataacatttaagttcactctcataccaatattttaaatgtttgagcgtcaacctagtaaaatgcattaaccaac	agtggcattaataattccttatgcaacacattaatcttgacattttgtagtagtgcctcaatgcaaaactgcaacataccttatttattaagctaaattatgtaactaaacgcatatttccttttgttcactaactggtgataacatata	tttgagcgtcaacctagtaaaatgc	62.783	gtatgttgcagttttgcattgagg	62.872	TTTGAGCGTCAACCTAGTAAAATGCATTAACCAACAATAAATAAATAAATAAATAAATAAGTGGCATTAATAATTCCTTATGCAACACATTAATCTTGACATTTTGTAGTAGTGCCTCAATGCAAAACTGCAACATAC	138 >scaffold153141 0.0 100
Prol00228 scaffold1945_484	ACTC	7	tttactcactcactcattcacccattcactcattcatttactcannnnnnnnnnnnnnnnnnnnnnnnnnnnnnnnnnnnnnnnnnnnnnnnnnnnnnnnnnnnnnnnnnnnnnnnnnnnnnnnnntctcactcactcattcacccattt	aatcatttatttactcattccctcgttaattcatttacttacttgttcattcatcaaaacaccctggacaggtaaccagtccatcacaaccagaagcacacacacacctgggaggaacttgagcatctccagttcccctgactgcgagac	tctcactcactcattcacccattt	62.136	gttacctgtccagggtgttttgat	62.497	TCTCACTCACTCATTCACCCATTTACTCACTCACTCACTCACTCACTCACTCAATCATTTATTTACTCATTCCCTCGTTAATTCATTTACTTACTTGTTCATTCATCAAAACACCCTGGACAGGTAAC	128 >scaffold123903 0.0 100
Prol00229 scaffold1971_490	TGTCC	5	gtcagaaaactggaatgtagtccatcagaacgttgtgacattttctgacactgttgtgacagcatagtggcaagtatgctgtcacaacctcttagaatccttcatcagttccgttacatctgcatagaactgcatggaatattaaatata	tgtttatgtttgtctgttttatctggctatctgtttctgtcttgtcatgtccatgtgctgtttgtctctctgttccannnnnnnnnnnnnnnnnnnnnnnnnnnnnnnnnnnnnnnnnnnnnnnnnnnnnnnnnnnnnnnnnnnnnnnnn	tcatcagttccgttacatctgcat	62.951	aacagagagacaaacagcacatgg	62.841	TCATCAGTTCCGTTACATCTGCATAGAACTGCATGGAATATTAAATATATGTCCTGTCCTGTCCTGTCCTGTCCTGTTTATGTTTGTCTGTTTTATCTGGCTATCTGTTTCTGTCTTGTCATGTCCATGTGCTGTTTGTCTCTCTGTT	148 >C2039897 0.0 100
Prol00230 scaffold2010_498	TATC	10	nnnnnnncacagaatgcaaatcatttaaagcctttatttaaatggatgaaccacaaggaccacaaggtccacatatcacatactgcgccacttccggcaccgatgcgagtggctgcctgttccagtagctccgtccgtattgtgtgtttt	tnnnnnnnnnnnnnnnnnnnnnnnnnnnnnnnnnnnnnnnnnnnnnntaaattatatatatgcacattttggattttgatgtcagcaatgtgtttcaaaaaagctggtacaggttcatgtttaccactgtgcatgccttcttctaacagt	agtagctccgtccgtattgtgtgt	63.275	ttgctgacatcaaaatccaaaatg	63.146	AGTAGCTCCGTCCGTATTGTGTGTTTTTATCTATCTATCTATCTATCTATCTATCTATCTATCTATCTNNNNNNNNNNNNNNNNNNNNNNNNNNNNNNNNNNNNNNNNNNNNNNTAAATTATATATATGCACATTTTGGATTTTGATGTCAGCAA	155 >C1760529 0.0 100
Prol00231 scaffold2014_499	AC	20	cttttttaccctgcttggttaaaaacaatccctcaacaaatcgtactcatccaacagtgtatttgaggtcagaaactgaccactaacagtgtcacacaaaaaattaaaacattagccatggtgtgtattctgttttttttttttctggca	annnnnnnnnnnnnnnnnnnnnnnnnnnnnnnnnnnnnnntgtgctattcctgttatacaggggacttatagcagttcaggggcattctctgaaatactgggatctcagctatatttaaaaaacgagtctgtggattgcttgtgtcaggc	ttagccatggtgtgtattctgttttt	62.014	cctgaactgctataagtcccctgt	62.003	TTAGCCATGGTGTGTATTCTGTTTTTTTTTTTTCTGGCAACACACACACACACACACACACACACACACACACACACACANNNNNNNNNNNNNNNNNNNNNNNNNNNNNNNNNNNNNNNTGTGCTATTCCTGTTATACAGGGGACTTATAGCAGTTCAGG	160 >scaffold6392 0.0 100
Prol00232 scaffold2024_501	AG	13	agcacagaagaaagtccaagtggaaaacgttagtaaaacactaagagaaaaggaaaagagagagaaggagggagagaaaacaaaggagaaagagttatgaaatgagtaaaaaacttatgaaatgagtatgtgagagagaaacaaagaact	aaaaaagaaaaaggaatgtttgatttacacgtaaggatgaagtacatagccagcgagggcagaactacacacacccacacgcgcattcacgaggactcgcctcagccctatcccaaaacttcaagagctcctggctcccatctggaaaaa	aggagggagagaaaacaaaggaga	62.958	catccttacgtgtaaatcaaacattcc	62.856	AGGAGGGAGAGAAAACAAAGGAGAAAGAGTTATGAAATGAGTAAAAAACTTATGAAATGAGTATGTGAGAGAGAAACAAAGAACTAGAGAGAGAGAGAGAGAGAGAGAGAGAAAAAAGAAAAAGGAATGTTTGATTTACACGTAAGGATG	150 >scaffold36584 0.0 100
Prol00233 scaffold2046_505	ATAG	8	tatatgtgtagcatttctaaattaaataaattatatttcaatcatttcattcctctaagtttttatgttattatgttatttactctagctagctattaggctccaaaactgaaagtgcttgtacaagagatttaaaaaacatagacagac	atannnnnnnnnnnnnnnnnnnnnnnnnnnnnnnnnnnnnnnnnnnnnnnnnnnnnnnnnnnnnnnnnnnnnnnnnnnnnnnnnnnnnnnnnnnnnnnnnnnnnnnnnnnnnnncaccaccacagtctccaccgtttcttcttttccata	ttaggctccaaaactgaaagtgct	62.645	aaagaagaaacggtggagactgtg	63.020	TTAGGCTCCAAAACTGAAAGTGCTTGTACAAGAGATTTAAAAAACATAGACAGACATAGATAGATAGATAGATAGATAGATAGATAGATANNNNNNNNNNNNNNNNNNNNNNNNNNNNNNNNNNNNNNNNNNNNNNNNNNNNNNNNNNNNNNNNNNNNNNNNNNNNNNNNNNNNNNNNNNNNNNNNNNNNNNNNNNNNNNNCACCACCACAGTCTCCACCGTTTCTTCTTT	231 >scaffold64632 0.0 100
Prol00234 scaffold2047_506	TG	11	ggactgtaaagtagacaaggcgcttgaattttctttcccatgtctcaagctatccggcatcgcatatcaaagacgcattaccttttggacacattgaagaagctaggaggaatccttttgatatgctgtttgattcccgatgagggggct	cgtgtgagtcagttttgtgttttttcatgctggttggaagcagagcaattttgattggccctcactaccaggacataagtgtgttacataatatcttctctcagacatagactggcacttcagtaaaactgtggaatgcttagaggatgc	agacgcattaccttttggacacat	63.048	aatcaaaattgctctgcttccaac	62.841	AGACGCATTACCTTTTGGACACATTGAAGAAGCTAGGAGGAATCCTTTTGATATGCTGTTTGATTCCCGATGAGGGGGCTTGTGTGTGTGTGTGTGTGTGTGCGTGTGAGTCAGTTTTGTGTTTTTTCATGCTGGTTGGAAGCAGAGCAATTTTGATT	158 >scaffold123742 0.0 100
Prol00235 scaffold2054_508	TG	20	tgatgctgcacagatgtttttggtcaccctctagttcttagtgaccacaagctgcttctcttaggatgctgttagctggatagttttgattggtggattattctcagtccagcagtgacactgaggtgtttaataactccagcagtacac	taagaattaggtaggagcctccctttggataattactgcatgggtgattatgtttgagctgaaacaagttattcttaaaaagtggaaggaaaatgggaaaatataatcttcgaggaaggaaaaattttgaatgattgttttcgggcgatc	agctggatagttttgattggtgga	63.121	gcagtaattatccaaagggaggct	62.915	AGCTGGATAGTTTTGATTGGTGGATTATTCTCAGTCCAGCAGTGACACTGAGGTGTTTAATAACTCCAGCAGTACACTGTGTGTGTGTGTGTGTGTGTGTGTGTGTGTGTGTGTGTGTAAGAATTAGGTAGGAGCCTCCCTTTGGATAATTACTGC	156 >scaffold49925 0.0 100
Prol00236 scaffold2071_511	TC	19	gcttgctcttttttcagcccgtcagagttaaaggcgtttgggattaccttgaatatttgaattatgcaacagtgtttggtattataaacactcagccatcaaaccccatgggatcacttcctaaatcccataaaggcatcctactgtaat	nnnnnnnnnnnnnnnnnnnnnnnnnnnnnnnnnnnnnnnnnnnnnnncacacacagtcctgtttaaacacaatgttgcagtccatgtttaattatgtaatgtaatggtcctcttgactaaaacaaacttaagtaaattccctgttcactg	ttcctaaatcccataaaggcatcc	63.362	aacatggactgcaacattgtgttt	62.755	TTCCTAAATCCCATAAAGGCATCCTACTGTAATTCTCTCTCTCTCTCTCTCTCTCTCTCTCTCTCTCTCTCNNNNNNNNNNNNNNNNNNNNNNNNNNNNNNNNNNNNNNNNNNNNNNNCACACACAGTCCTGTTTAAACACAATGTTGCAGTCCATGTT	159 >scaffold120019 0.0 100
Prol00237 scaffold2071_514	AAAC	7	attcactgcactgtaccacctcttctttgtctatgctacacttcttgcaaatgtcattcgtaatctgcaaatgatacaacaaaatctagtatttcatcaaaaacagaattaggcaagtgtttctctatctgagaatatttggatcctaaa	aatcagtgatgagtgggcagccatgtttattccattctctactgtattcagatttaataccaagaaggtccatctgctacagatttgtcattttccaatattaaatgctgcctccattcagatcctaaatgtattacagaagtgttccat	tcatcaaaaacagaattaggcaagtg	62.664	agagaatggaataaacatggctgc	62.733	TCATCAAAAACAGAATTAGGCAAGTGTTTCTCTATCTGAGAATATTTGGATCCTAAAAAACAAACAAACAAACAAACAAACAAACAATCAGTGATGAGTGGGCAGCCATGTTTATTCCATTCTCT	125 >C2215344 0.0 100
Prol00238 scaffold2112_517	TGGCAC	4	ggtggtatcaacagttgtcatggtaacagacgggacatgcctttttgctgcttctgtccacagttctagaccatcgagtacttaaagctgaaacatcaacagttctgttagctgtgaaccaggattggtgtggtgagccgattgagaatt	cggcaccatgacggtggaaacgtgctaacggatgaccattattttaccgtctgaaaccaccagcaaacctacacgtgtcttnnnnnnnnnnnnnnnnnnnnnnnnnnnnnnnnnnnnnnnnnnnnnnnnnnnnnnnnnnnnnnnnnnnnn	tctgttagctgtgaaccaggattg	62.724	ataatggtcatccgttagcacgtt	62.854	TCTGTTAGCTGTGAACCAGGATTGGTGTGGTGAGCCGATTGAGAATTTGGCACTGGCACTGGCACTGGCACCGGCACCATGACGGTGGAAACGTGCTAACGGATGACCATTAT	113 >C1704093 0.0 100
Prol00239 scaffold2122_518	TATC	9	tatcccaaaaatcttgtgggtcatcacgatagaaacactagacattttgtggtcagcagggcttgttcccaccttgatcctatgatgctatttttgcccagtgtctttcttactgtaacatttgttgtttttaaacatgtttattttggt	tannnnnnnnnnnnnnnnnnnnnnnnnnnnnnnnnnnnnnnnnnnnnnnnnnnnnnnnnnnnnnnnnnnnnnnnnnnnnnnnnnnnnnnnnnnnnnnnnnnnnnnnagttaactaagcataaatgtcttgtggtctggtcaattgaatgt	gctatttttgcccagtgtctttct	62.055	gaccagaccacaagacatttatgc	61.980	GCTATTTTTGCCCAGTGTCTTTCTTACTGTAACATTTGTTGTTTTTAAACATGTTTATTTTGGTTATCTATCTATCTATCTATCTATCTATCTATCTATCTANNNNNNNNNNNNNNNNNNNNNNNNNNNNNNNNNNNNNNNNNNNNNNNNNNNNNNNNNNNNNNNNNNNNNNNNNNNNNNNNNNNNNNNNNNNNNNNNNNNNNNNNAGTTAACTAAGCATAAATGTCTTGTGGTCTGGTC	240 >C2208390 0.0 100
Prol00240 scaffold2125_519	ATTT	7	gctgacaagagttgcactgatgtgttcagccgctggccacactccagcctgacagaccgagagacgcagatgtgtgtgaggggaacatcactatgtaggttagctttttctgggaaggacagggaggctgctcttaagagacccgctttg	actttagcggctacggacgcctctgtctcgccagttcaggcgtgaaatctgccccgtgaaagcgttgacctcctcaaggtcaagctttttctaatttagctgaacaaagcttccctgttacacgtcctttacatcgaacctcatagggag	aaggacagggaggctgctctta	63.751	gaaaaagcttgaccttgaggaggt	63.297	AAGGACAGGGAGGCTGCTCTTAAGAGACCCGCTTTGATTTATTTATTTATTTATTTATTTATTTACTTTAGCGGCTACGGACGCCTCTGTCTCGCCAGTTCAGGCGTGAAATCTGCCCCGTGAAAGCGTTGACCTCCTCAAGGTCAAGCTTTTTC	155 >scaffold11321 0.0 100
Prol00241 scaffold2171_522	CAAGA	6	aggaagctacagcctggaactccaacccccagaatgccccgggctgatgtcctagcaagctacacctgatgctctggctatataagtttccatcaagcagccgccaactgctacacctttgtagaggagtagccggtgatggtggcaagg	caaggcaaggcaaggcannnnnnnnnnnnnnnnnnnnnnnnnnnnnnnnnnnnnnnnnnnnnnnnnnnnnnnnnnnnnnnnnnnnnnnnnnnnnnnnnnngcaagacaaggcaaggcatgtgctttcttagagcacaccactgttggtgt	ctttgtagaggagtagccggtgat	62.116	ccaacagtggtgtgctctaagaaa	62.737	CTTTGTAGAGGAGTAGCCGGTGATGGTGGCAAGGCAAGACAAGACAAGACAAGACAAGACAAGACAAGGCAAGGCAAGGCANNNNNNNNNNNNNNNNNNNNNNNNNNNNNNNNNNNNNNNNNNNNNNNNNNNNNNNNNNNNNNNNNNNNNNNNNNNNNNNNNNNGCAAGACAAGGCAAGGCATGTGCTTTCTTAGAGCACACCACTGTTGG	211 >scaffold137690 0.0 100
Prol00242 scaffold2172_524	TTA	12	aaaaggccatttactgcaaactaccattcccaggccagggagaggagagtctggcttctgttatgtaatgagcagaagtgattagcagtgcgctctgcagccctcatttagccccaaaaatggaaacaagtacattttacagtttgactg	nnnnnnnnnnnnnnnnnnnnnnnnnnnnnnnnnnnnnnnnnnnnnnnnnnnnnnnnnnnnnnnnaaacctaaaggtgtcagatacttcatgcataaacatacagttgcaaaacaatactgttgaacacccaagagttgatttaatttctt	tagccccaaaaatggaaacaagta	62.825	tgttcaacagtattgttttgcaactg	62.397	TAGCCCCAAAAATGGAAACAAGTACATTTTACAGTTTGACTGTTATTATTATTATTATTATTATTATTATTATTATTANNNNNNNNNNNNNNNNNNNNNNNNNNNNNNNNNNNNNNNNNNNNNNNNNNNNNNNNNNNNNNNNAAACCTAAAGGTGTCAGATACTTCATGCATAAACATACAGTTGCAAAACAATACTGTTGAACA	205 >scaffold142051 0.0 100
Prol00243 scaffold2177_525	CTTT	7	ctttgtgcgtttctgtttgtctagaccaattcataggaaacatgtgatgagtccacaagagcatcagcgtgacttcagctatgatttatgattgtggttattatcacgagaatctatggatcactccgtggttagtgattcggcctttca	ctctttcacacatacacatccaaacgaattgtatatgcatagccatgtccagctgggttgggacagtagaaaattttgtcaccaagggctgcaatagtgtcgtgccagactgacatggagtgactcagaatatcaatgggccatcttcag	tatggatcactccgtggttagtga	62.817	tcgtttggatgtgtatgtgtgaaa	62.412	TATGGATCACTCCGTGGTTAGTGATTCGGCCTTTCACTTTCTTTCTTTCTTTCTTTCTTTCTTTCTCTTTCACACATACACATCCAAACGA	91 >scaffold186656 0.0 100
Prol00244 scaffold2188_526	ATGA	6	aaatgagttcgagtttgccctcctaagtgtgagtgaacctgtatgtctgtttggctggcgtggtggcctgtgcagggtgcctcccacctagtgagtgccgggataggctccagcatccttggcaagccagcaggataagtggctcagagg	acgaacgtcattgtcgtcgttctccccttcagcttgtgtggatgactgatgcattccgagaggtataaaagcgtaagtgtattttactcccattgtgagcttcagtctcacagtataacacatcagaacctgtcccagatacgcccactg	agcaggataagtggctcagaggA	63.767	atcagtcatccacacaagctgaag	62.829	AGCAGGATAAGTGGCTCAGAGGATGAATGAATGAATGAATGAATGAACGAACGTCATTGTCGTCGTTCTCCCCTTCAGCTTGTGTGGATGACTGAT	96 >C2007939 0.0 100
Prol00245 scaffold2189_531	CT	14	cagttgtcataatggtctgcgtgcatgtagtcctgtgttatgcagccatgtgccaatggtgctggatctaacaggatcactcatggagggcatcactgcttgctgatcattggtgttggatcactctgcatgtcggacaatcctttggtc	ccttgattatgtgtaggtttcccagatctttcccagcgtcaatgatgcaaagcattacacttttcccctgtggtgatttccatttccgacttaaaccttcactctagcccataagaacaaaaccattcaccgctgatgacatatttgaat	gatcattggtgttggatcactctg	62.911	aatcaccacaggggaaaagtgtaa	62.907	GATCATTGGTGTTGGATCACTCTGCATGTCGGACAATCCTTTGGTCCTCTCTCTCTCTCTCTCTCTCTCTCTCTCCTTGATTATGTGTAGGTTTCCCAGATCTTTCCCAGCGTCAATGATGCAAAGCATTACACTTTTCCCCTGTGGTGATT	152 >C2188637 0.0 100
Prol00246 scaffold2195_534	TTGA	8	tgtctttgcactgttacttactatgtacctgcttttatccctgcaccagagaaatagtctgtggttttgttacactgtacaaacttgtattggtataatggcaataaagttaaattatattacttgtaaaaagtgctatatgtatgaatt	tattttttcaaaaagtactcccctttcaggttacagtgggcagttctaatcttgagcaaagctaaaacatcatcctcaacgatcatcctgcccacttagccttaacagaactgtgtgttcattactgtctcttctctctctgtctctctc	tgtacaaacttgtattggtataatggca	61.734	ccactgtaacctgaaaggggagta	62.695	TGTACAAACTTGTATTGGTATAATGGCAATAAAGTTAAATTATATTACTTGTAAAAAGTGCTATATGTATGAATTTTGATTGATTGATTGATTGATTGATTGATTGATATTTTTTCAAAAAGTACTCCCCTTTCAGGTTACAGTGG	146 >scaffold118040 0.0 100
Prol00247 scaffold2222_539	TC	20	ctctctcatgcacacacattcccgctatagagttacgcagcatgccttttatggatacaaatgggtgctgtggtgatttcacaccatttccctccccctgtagtggtagccagaatgctcctgatgatgccatgattagatcatttgcag	nnnnnnnnnnnnnnnnnnnnnnnnnnnnnnnnnnnnnnnnnnnnnnnnnnnnnnnnnnnnnnnnnnctatctttcacatagactctaaactctcttgcgcgctctttctctctcgctcaccctcaccctctccctatctttcacatactc	tgccatgattagatcatttgcagT	62.850	tgtgaaagatagggagagggtgag	62.984	TGCCATGATTAGATCATTTGCAGTCTCTCTCTCTCTCTCTCTCTCTCTCTCTCTCTCTCTCTCNNNNNNNNNNNNNNNNNNNNNNNNNNNNNNNNNNNNNNNNNNNNNNNNNNNNNNNNNNNNNNNNNNCTATCTTTCACATAGACTCTAAACTCTCTTGCGCGCTCTTTCTCTCTCGCTCACCCTCACCCTCTCCCTATCTTTCACA	208 >C2207348 0.0 100
Prol00248 scaffold2229_540	GT	14	ctgggccagcggattttggacgtctttgagatagttatcgcccagacgatcatggtgtaataagggccaagctgctctgtaatggtcagttagccgtcactttcttgagctgaacagagtgaaaaaatatagggctgatgttcctaatga	ggtcgtttttatggtgcctgtttttatggttttaattaagagcgacatctgctgtgtatttgaactgtcgaaaaaggaaataaaccaacagaccacaattaagtcgtctgtgttgtcttccctgaaaaggctggaaaggtttggatgatt	ggtcagttagccgtcactttcttg	63.456	gttcaaatacacagcagatgtcgc	63.095	GGTCAGTTAGCCGTCACTTTCTTGAGCTGAACAGAGTGAAAAAATATAGGGCTGATGTTCCTAATGAGTGTGTGTGTGTGTGTGTGTGTGTGTGTGGTCGTTTTTATGGTGCCTGTTTTTATGGTTTTAATTAAGAGCGACATCTGCTGTGTATTTGAAC	160 >scaffold21203 0.0 100
Prol00249 scaffold2241_557	AG	11	tgtatgttctccattattccaggatactgtacaaaagcctcttcaaaagtgtaaactggattagggacaactctcttctctccctctttcagatcatccacaaagatattgttattctctttcctgttagagagagttagagagtgagtt	ttagagttagagagagagacagacagagagagaattttaatttgacatttaaaccaaagtgcttaccctccatcacaaacacaattcatatttgaataaaagcaattagctatgacagtggataaaacatgattcaataagcaaagaaaa	tccctctttcagatcatccacaa	63.097	gggtaagcactttggtttaaatgtca	63.413	TCCCTCTTTCAGATCATCCACAAAGATATTGTTATTCTCTTTCCTGTTAGAGAGAGTTAGAGAGTGAGTTAGAGAGAGAGAGAGAGAGAGAGTTAGAGTTAGAGAGAGAGACAGACAGAGAGAGAATTTTAATTTGACATTTAAACCAAAGTGCTTACCC	160 >scaffold95407 0.0 100
Prol00250 scaffold2241_558	CTA	10	ttgtctggcacctaccatcatgcaccaatcaaacttaaaatttgataattcacgttgcatgctatgagcccactggccagtgtttaactacacaagtttcacaggtgtgaccatcccaaaaacgtcacccaaggtaacaatgcttgtctt	cattaatatccaattgtcatgcatgttaactaaaaatgtcctatgcatctacacccagctaacatggaaacaattaaaacactcaacaaacaaaacatttgtgcaacaaactagaaattctgtattctattgctgtttacttgggcatcg	acaagtttcacaggtgtgaccatc	62.490	ttagctgggtgtagatgcatagga	62.125	ACAAGTTTCACAGGTGTGACCATCCCAAAAACGTCACCCAAGGTAACAATGCTTGTCTTCTACTACTACTACTACTACTACTACTACTACATTAATATCCAATTGTCATGCATGTTAACTAAAAATGTCCTATGCATCTACACCCAGCTAA	151 >scaffold95407 0.0 100
Prol00251 scaffold2271_561	AG	15	nnnnnnnnnnnnnnnnnnnnnnnnnnnnnnnnnnnnnnnnnnnnnnnnnnnnnnnnnnnnnnnnnnnnnnnnnnnnnnnnngcgcccgttcactgtgttagggtcgagtgtgagctcacaggaatctgaacacaagaagaaaaaattaac	aaagtgagtgtgtgtgtacttacatttctttagtcctggtttcatcctgatctccccctcatgttccaccctgagagtgacagagcgagagacagagagagagagagaaaacatcatcgcacatgatctacaataaacgtgaactgaagt	gctcacaggaatctgaacacaaga	62.937	ctgtcactctcagggtggaacat	62.782	GCTCACAGGAATCTGAACACAAGAAGAAAAAATTAACAGAGAGAGAGAGAGAGAGAGAGAGAGAGAGAAAGTGAGTGTGTGTGTACTTACATTTCTTTAGTCCTGGTTTCATCCTGATCTCCCCCTCATGTTCCACCCTGAGAGTGACAG	150 >scaffold90837 0.0 100
Prol00252 scaffold2299_567	TAT	9	cctctgggatcaataaagtatctatctatctatctatctatctatctatctacttctatgtccttgttatcaatgtttgtttttgttgttttttttcctgtatgacacccacaatcaactgtttgtgaaaagcgctatacaagaataaag	gaaaccagagaatcagaataaattcagatccagagtagcaaacaagatcacagagagaactgccatccagggagctttcccctactgcggattcggacaggctttcgcccactggtacggtaataagaggtttaggacgcagccatggta	tcctgtatgacacccacaatcaac	63.150	ggatggcagttctctctgtgatct	63.233	TCCTGTATGACACCCACAATCAACTGTTTGTGAAAAGCGCTATACAAGAATAAAGTATTATTATTATTATTATTATTATTATGAAACCAGAGAATCAGAATAAATTCAGATCCAGAGTAGCAAACAAGATCACAGAGAGAACTGCCATCC	150 >scaffold152053 0.0 100
Prol00253 scaffold2322_569	CT	15	ctctaatctaaacagcagttatttaatacaactgcaatggtgaaataagaggggggaggggggttgggttgaggggggggttagtgttcctattaccaaaacaaaagcaggaaatcccacatagatctacactcttgctctctcgctttg	ccctttacctttggcgagagtaaaaggagagcaaacagtgcctgaagctggcagccacctgcaatgtattttctttctcccctcgacattaaagtccttcacagaaatcagaatttaataaatcacccccgagtctgacagagtttatct	aacaaaagcaggaaatcccacata	62.922	gaaagaaaatacattgcaggtggc	63.046	AACAAAAGCAGGAAATCCCACATAGATCTACACTCTTGCTCTCTCGCTTTGCTCTCTCTCTCTCTCTCTCTCTCTCTCTCTCCCTTTACCTTTGGCGAGAGTAAAAGGAGAGCAAACAGTGCCTGAAGCTGGCAGCCACCTGCAATGTATTTTCTTTC	158 >scaffold139112 0.0 100
Prol00254 scaffold2338_575	CT	18	ctgattaataaaaagcaacactgtacatgactgagctttccagtctcttattgtgcctgtatatcagtaaaacttcatgagcaagagcctgtgttatatattacagtacgtaggtgtagatctttcaccatacactcaatctcactctca	nnnnnnnnnnnnnnnnnnnnnnnnnnnnnnnnnnnnnnnnnnnnnnnnnnnnnnnnngctcctctctctgccctgtgtctctatgtctgtgtgtaatgtgactggactgtgtctgctggcagccgggcctgtatgttgctcccaggcaaa	tcaccatacactcaatctcactctca	62.291	cagacatagagacacagggcagag	62.598	TCACCATACACTCAATCTCACTCTCACTCTCTCTCTCTCTCTCTCTCTCTCTCTCTCTCTCTNNNNNNNNNNNNNNNNNNNNNNNNNNNNNNNNNNNNNNNNNNNNNNNNNNNNNNNNNGCTCCTCTCTCTGCCCTGTGTCTCTATGTCTG	151 >scaffold154470 0.0 100
Prol00255 scaffold2338_576	GA	15	ttcatttaaacttaaatcctatttacggcctctctttcccctcgaagcgcccaaggctatcaaacaattcatccaacagctctgtgagcctgcgccacatcataaagctgcagcaggaatacatggtgagaaagagaaaaaaaaaaaaaa	aactcttactttgtctatccccagtcctccatgctgtcagcagtgttggtgaggcatcttttgatttttgatgttctaagatgttaaagtaaaataattaattgaagaagctgatctgagagactaaagtgcacactgagagtacaatcg	tcataaagctgcagcaggaataca	63.184	aaaaatcaaaagatgcctcaccaa	63.018	TCATAAAGCTGCAGCAGGAATACATGGTGAGAAAGAGAAAAAAAAAAAAAAGAGAGAGAGAGAGAGAGAGAGAGAGAGAGAAACTCTTACTTTGTCTATCCCCAGTCCTCCATGCTGTCAGCAGTGTTGGTGAGGCATCTTTTGATTTTT	150 >scaffold154470 0.0 100
Prol00256 scaffold2338_578	TC	21	agcagaaaatctgtgttattctcttcaataatctcagccctaattgggtcttggggaaaccccctaactgactcagaattcataatttcccactgttttttcatgtcagttgcttcagatgcccctcctcatccagatgtataaagtaag	nnnnnnnnnnnnnnnnnnnnnnnnnnnnnnnnnnnnnnnnnnnnnnnnnnnnnnnnnncccctgtttattcatttggtttgtgggcagaaactagcccacatcattaaagcctctctgaatatctgaacatccttgatgctccttctctc	cccctcctcatccagatgtataaagt	63.736	gcccacaaaccaaatgaataaaca	63.933	CCCCTCCTCATCCAGATGTATAAAGTAAGTCTCTCTCTCTCTCTCTCTCTCTCTCTCTCTCTCTCTCTCTCNNNNNNNNNNNNNNNNNNNNNNNNNNNNNNNNNNNNNNNNNNNNNNNNNNNNNNNNNNCCCCTGTTTATTCATTTGGTTTGTGGGC	157 >scaffold154470 0.0 100
Prol00257 scaffold2338_580	ATTC	8	acttatatactattgtcagtgttctacaaaaagtggattttgtctagtcaaaactgggcactttataatttccatatatttttaatactccttaccgtctataaacagtccattaaattattttaattaccattaaaaaataattagctg	actgacagtgtggatacaaaaactattattctgtggtttcactacttttttggctttagactgatggttttctactttggtctgactttctcagacatttttgtccttaacatttttgtccacacacacagatgactttgtgaatgaaag	caaaactgggcactttataatttccat	63.374	gaaaaccatcagtctaaagccaaaaa	62.843	CAAAACTGGGCACTTTATAATTTCCATATATTTTTAATACTCCTTACCGTCTATAAACAGTCCATTAAATTATTTTAATTACCATTAAAAAATAATTAGCTGATTCATTCATTCATTCATTCATTCATTCATTCACTGACAGTGTGGATACAAAAACTATTATTCTGTGGTTTCACTACTTTTTTGGCTTTAGACTGATGGTTTTC	206 >scaffold154470 0.0 100
Prol00258 scaffold2338_581	GAAA	10	cctcagtcaccactttgcaaaactgtgatgtcactaattgaatcttgtgcaacccaagtggtggtcattaaagtgcccagtcagtttagaagtacactcagcaatgaatactgcaatgcaatcttacagtctacaataacataacataag	gannnnnnnnnnnnnnnnnnnnnnnnnnnnnnnnnnnnnnnnnnnnngaatgtatatggggtgggggggtggtccactcaatttggaattatatggcaaccattaaagtcttttttccaatgtatttctccagctgctaacagaaaacta	tgcaatgcaatcttacagtctacaa	61.031	cccccaccccatatacattc	61.014	TGCAATGCAATCTTACAGTCTACAATAACATAACATAAGGAAAGAAAGAAAGAAAGAAAGAAAGAAAGAAAGAAAGAAAGANNNNNNNNNNNNNNNNNNNNNNNNNNNNNNNNNNNNNNNNNNNNNGAATGTATATGGGGTGGGGG	146 >scaffold154470 0.0 100
Prol00259 scaffold2370_599	GT	19	gtaccgttatcttccttccatatagcacggcaatccaatacgtccttctgggagcaactattcttttgacaacgagtgtataaaacgtagaactctatgggaaataagcactgctgcagtggtggctttcctagtgaatcctgcgcgtgc	caatatcatnnnnnnnnnnnnnnnnnnnnnnnnnnnnnnnnnnnnnnnnnnnnnnnnnnnnnnnnnnnngacaaggattaacaaatgatttgctgttcatacctaacagaaagctttccatgcatgagtccttatcagcctgttctcgtg	tctatgggaaataagcactgctgc	63.761	gataaggactcatgcatggaaagc	63.241	TCTATGGGAAATAAGCACTGCTGCAGTGGTGGCTTTCCTAGTGAATCCTGCGCGTGCGTGTGTGTGTGTGTGTGTGTGTGTGTGTGTGTGTGTGTCAATATCATNNNNNNNNNNNNNNNNNNNNNNNNNNNNNNNNNNNNNNNNNNNNNNNNNNNNNNNNNNNNGACAAGGATTAACAAATGATTTGCTGTTCATACCTAACAGAAAGCTTTCCATGCATGAGTCCTTATC	231 >scaffold188817 0.0 100
Prol00260 scaffold2380_601	TG	20	atactaattattaaggctttgtacatgttttagtctgagttgagctagcagcagtcaggtctaggccttttggcattgattactgtaataattgttttactaatatttttttcaccagatacgtcagaaatttaaaatgataactttgtc	nnnnnnnnnnnnnnnnnnnnnnnnnnnnnngcagacaggtgtgtttatatgttcaaaaacttcctctaaacgcccagttggaatgtttacacacccactcccatggggaggagccacacaaacaaaaagaacttcacatacatgattgac	caccagatacgtcagaaatttaaaatga	62.596	actgggcgtttagaggaagttttt	62.634	CACCAGATACGTCAGAAATTTAAAATGATAACTTTGTCTGTGTGTGTGTGTGTGTGTGTGTGTGTGTGTGTGTGTGTGNNNNNNNNNNNNNNNNNNNNNNNNNNNNNNGCAGACAGGTGTGTTTATATGTTCAAAAACTTCCTCTAAACGCCCAGT	156 >scaffold119388 0.0 100
Prol00261 scaffold2425_608	AG	17	nnnnnnnnnnnnnnnnnnnnnnnntacaccaattatcaattatctatgctcagggttcaggcattcattagtctgtttgtgtgctttagcattgttttaacatgcgttaacatgtgtatgtgtttcagctaaagagatagagaaaaagaa	annnnnnnnnnnnnnnnnnnnnnnnnnnnnnnngttttgcaacctctcttcctccccttcttctaatccatatttattttcctttcttcttttcaaatgtgggatttgcggattctatccatgagggaggagcggatactggcagtgctg	tgcgttaacatgtgtatgtgtttca	62.382	agaagaaggggaggaagagaggtt	63.235	TGCGTTAACATGTGTATGTGTTTCAGCTAAAGAGATAGAGAAAAAGAAAGAGAGAGAGAGAGAGAGAGAGAGAGAGAGAGAGANNNNNNNNNNNNNNNNNNNNNNNNNNNNNNNNGTTTTGCAACCTCTCTTCCTCCCCTTCTTCT	146 >C2137217 0.0 100
Prol00262 scaffold2463_613	TAAA	7	catgcccatgccactcatctatagtttttttttctcattattaatcctgtctgttcacttccaaaccacaaccaatgatgcatattcccaaaacagtgtaatatgctacagaagttcacttgaagcaaagtccatactggctggggttgt	ccaaacaggatgaacacttggaaaaacactgacagtgtaggatgccatgctgacaggcaatgttttatgtatggttcaatcaggactacacctgtgctttatagcccagttttaaccctgactcggttcctccaataacttgggaaacaa	accaatgatgcatattcccaaaac	63.025	ttttccaagtgttcatcctgtttg	62.397	ACCAATGATGCATATTCCCAAAACAGTGTAATATGCTACAGAAGTTCACTTGAAGCAAAGTCCATACTGGCTGGGGTTGTTAAATAAATAAATAAATAAATAAATAAACCAAACAGGATGAACACTTGGAAAA	133 >scaffold87207 0.0 100
Prol00263 scaffold2477_617	GAAT	6	gctagagcagtacaccaagacactaaagcacagcttttgtacaaatattcaaattttcatggacaaaaacttgaactactcgttactgtatatcaaacctgaattatgaattttgtgaatactgacaatgcagtttgtcttcctttgtag	gccacctgaattagcatgactcatgactaagaagaagggggtggtttctattctattctactcttatttgtagagtctactgaaagaggcaatacactcaataataattcaaactgattactactggctggttaggaacgtcagaaagag	gacaatgcagtttgtcttcctttg	62.206	gaaaccacccccttcttcttagtc	62.576	GACAATGCAGTTTGTCTTCCTTTGTAGGAATGAATGAATGAATGAATGAATGCCACCTGAATTAGCATGACTCATGACTAAGAAGAAGGGGGTGGTTTC	99 >scaffold15850 0.0 100
Prol00264 scaffold2480_618	GT	12	ttaacatgctaatgcaccaaatgtgacttgcgagcaatttttgtgattttgtcatttatacctcttttcttccctaactaacttataagtttccgtacttacagttaaaccctgggtaatgttgttacaaggggaaccaagcttgggaca	tttacctacatgactgaatttttcgcctgcctcgagaaattccagctcaccataggtaataggatgcccttcggatgtgcattctttcatgtatctgcagagcacaccagagccaaaagaaatatttccagccttgtcgctagagagaaa	ctgggtaatgttgttacaagggga	63.210	tccgaagggcatcctattacctat	63.087	CTGGGTAATGTTGTTACAAGGGGAACCAAGCTTGGGACAGTGTGTGTGTGTGTGTGTGTGTGTTTTACCTACATGACTGAATTTTTCGCCTGCCTCGAGAAATTCCAGCTCACCATAGGTAATAGGATGCCCTTCGGA	138 >scaffold14407 0.0 100
Prol00265 scaffold2491_622	AATA	6	ccctagcctagaaagcccaggtgcaggattagaacttgaataggaagatccaaattgaatgacattatacatataggcaggttttatttttaaggtgacttcacagttaagagtttctgtggtagtttaataactaatgctcttgctgtg	aaaatattgacatacctgactaaggcctttagacatgcatacaataatggcaataaggccaatgatgatctgcaacataaagaaatatgtaagtatacacacacacacttcaaatatatatacatatataaccctgtttccaaaatggtt	ggcaggttttatttttaaggtgacttc	62.505	ggccttattgccattattgtatgc	62.675	GGCAGGTTTTATTTTTAAGGTGACTTCACAGTTAAGAGTTTCTGTGGTAGTTTAATAACTAATGCTCTTGCTGTGAATAAATAAATAAATAAATAAATAAAAATATTGACATACCTGACTAAGGCCTTTAGACATGCATACAATAATGGCAATAAGGCC	159 >scaffold3836 0.0 100
Prol00266 scaffold2503_624	ATCT	9	tctgcagctcagcagttcttcagactttttaacacagtgcatacatattgtacatgcacaatacctgggatgagcaaaatggattagaaatgagcaaaattggatctttttgactttaaatgtgatttattatacagtaactctctctca	agatagatagannnnnnnnnnnnnnnnnnnnnnnnnnnnnnnnnnnnnnntccgtcccatgcagtttgaatattctcacacagtttctgcagattttgctgtgagggtggaggtgtagtgccacgtgaggacatgtgacacgtgataaca	tggatctttttgactttaaatgtgatt	60.458	aatattcaaactgcatgggacg	61.084	TGGATCTTTTTGACTTTAAATGTGATTTATTATACAGTAACTCTCTCTCAATCTATCTATCTATCTATCTATCTATCTATCTATCTAGATAGATAGANNNNNNNNNNNNNNNNNNNNNNNNNNNNNNNNNNNNNNNTCCGTCCCATGCAGTTTGAATATT	160 >C2128807 0.0 100
Prol00267 scaffold2521_626	CCAT	11	ccattctacttatctatcatctatcatccatccatgcattgcagtccatttaatcatttttccatccaatcatatctccttacctatccattcatctgtcatctactattcatccatctatctattcatccagtcattacaatctattag	nnnnnnnnnnnnnnnnnnnnnnnnnnnnctaaatttccataagcatgtgacaagagaaataaactgaagcgtaaaacttttgtcacaaagactgtggatccaaccagtcctctaagtggcagcactgggtgatgttcagacattgcacat	tcatccatctatctattcatccagtca	62.120	tttctcttgtcacatgcttatggaa	62.126	TCATCCATCTATCTATTCATCCAGTCATTACAATCTATTAGCCATCCATCCATCCATCCATCCATCCATCCATCCATCCATCCATNNNNNNNNNNNNNNNNNNNNNNNNNNNNCTAAATTTCCATAAGCATGTGACAAGAGAAA	144 >scaffold193396 0.0 100
Prol00268 scaffold2526_627	TC	19	nnnnnnnnnnnnnnnnnnnnnnnnnnnnnnnnnnnnnnnnnnggacagaggagtcagagagagtgcgatagcgatactatcaactgataagtctttcataaggactaaaaagtttggtccctggtgataactgggttatcataactgtca	ggtaggtattttggccctccctctctccttatcactctacgtgatgctagccagccaaagctggcgtgtgttagcttacatagcatgttgtgacgtccaaagatgctgaattagtgacagtttgaaatgatgtggtgtggcctcatgcat	aagtttggtccctggtgataactg	62.597	agagtgataaggagagagggaggg	62.539	AAGTTTGGTCCCTGGTGATAACTGGGTTATCATAACTGTCATCTCTCTCTCTCTCTCTCTCTCTCTCTCTCTCTCTCTCGGTAGGTATTTTGGCCCTCCCTCTCTCCTTATCACTCT	117 >scaffold35446 0.0 100
Prol00269 scaffold2547_628	AC	19	gtcactgtgtgtgtgtgtgtgtgtgtttgtgtgtgtgtgtgtgtgtggagcctattgggcaggtatccggtatcgcttgcctctttctggcttagagatggaaattaggtcactcctgacccactagtgatgctcctccttttgttaact	annnnnnnnnnnnnnnnnnnnnnnnnnnnnnnnnnnnnnnnnnnnnnnnnnnnnnnnnnnnnnnnnnnnnnnnnnnnnnnnnnnnnnnnnnnnnnnnnnnnnnnnnatatatcagcactgggtatggcttttgtagggtccactagcccc	ccactagtgatgctcctccttttg	63.432	gaccctacaaaagccatacccagt	63.605	CCACTAGTGATGCTCCTCCTTTTGTTAACTACACACACACACACACACACACACACACACACACACACANNNNNNNNNNNNNNNNNNNNNNNNNNNNNNNNNNNNNNNNNNNNNNNNNNNNNNNNNNNNNNNNNNNNNNNNNNNNNNNNNNNNNNNNNNNNNNNNNNNNNNNNNATATATCAGCACTGGGTATGGCTTTTGTAGGGTC	208 >scaffold108492 0.0 100
Prol00270 scaffold2567_631	TG	17	cacacacttcacatggaataggggcatatttgtaccttgatttttgacctaatgattattttaagtttattattataagtttccagtctccagtacagacagtgtggacagtgatttgaggaccagagataattatacaggcccactaga	agagagtgtgcacatgttaaactaaatactgagtttagtctgacaaactctttgatcaaaaagatcacatacaaatgaagatacgagttgagccaagtaatagtgacatgcagccaacatcaaagtctacataaaccaataatacagaga	gaccagagataattatacaggccca	61.651	tggctcaactcgtatcttcatttg	62.629	GACCAGAGATAATTATACAGGCCCACTAGATGTGTGTGTGTGTGTGTGTGTGTGTGTGTGTGTGAGAGAGTGTGCACATGTTAAACTAAATACTGAGTTTAGTCTGACAAACTCTTTGATCAAAAAGATCACATACAAATGAAGATACGAGTTGAGCCA	159 >C2101179 0.0 100
Prol00271 scaffold2567_633	AG	15	acagacagacagacagaaataaagaaaggaggggagagaaagggaaagataacaccagacagaaagagagaaagaatgtaagagagatgggaggattctccaccatgctgtatcatctagtgccacagacgtcctgagagagagagacaa	annnnnnnnnnnnnnnnnnnnnnnnnnnnnnnnnnnnnnnnnnnnnnnnnnnnnnnnnnnnnnnnnnnnnnnnnnnnnnnnnnnnnnnnnnnnnnnnnnnnnnnccatcccgagcggccgaatgcttattttattaaggcccagccgctg	ccaccatgctgtatcatctagtgc	62.965	ggctgggccttaataaaataagca	63.486	CCACCATGCTGTATCATCTAGTGCCACAGACGTCCTGAGAGAGAGAGACAAAGAGAGAGAGAGAGAGAGAGAGAGAGAGAGANNNNNNNNNNNNNNNNNNNNNNNNNNNNNNNNNNNNNNNNNNNNNNNNNNNNNNNNNNNNNNNNNNNNNNNNNNNNNNNNNNNNNNNNNNNNNNNNNNNNNNNCCATCCCGAGCGGCCGAATGCTTATTTTATTAAGGCCCAGCC	227 >C2101179 0.0 100
Prol00272 scaffold2568_635	AC	11	attgcccagctcagaggtctaaagcccacaccacacacacacacacacagacgcacgcacaagcacacacaaacacacacactcatgcacaccatcaaactgtgtaaatataagaacaggcacagtcctcacatactcatgaagtattga	nnnnnnnnnnnnnnnnnnnnnnnnnnnnnnnnnnnnnnnnnnnnnnnnnnnnnnnnnnnnggcatagctaggatcttattggccccagtgcaaaaccagtgccccacccacaaaaaaagactttcaattcataaaaacatgaatgtctga	caggcacagtcctcacatactcat	62.722	ggccaataagatcctagctatgcc	63.310	CAGGCACAGTCCTCACATACTCATGAAGTATTGAACACACACACACACACACACACNNNNNNNNNNNNNNNNNNNNNNNNNNNNNNNNNNNNNNNNNNNNNNNNNNNNNNNNNNNNGGCATAGCTAGGATCTTATTGGCC	140 >scaffold79397 0.0 100
Prol00273 scaffold2569_636	AAT	11	nnnnnnnnnnnnnnnnnnnnnnnnnnnnnnnnnnnnnnnnnnnnnnnnnnnnnnnnnnnnnnnnnnnnnnnnnnnnnnnnnnnnnnnnnnnnnnnnnnnncaactattatttgcatataatctcctgctacgaataatactactactgtg	acaatgaagaagaagaacagttcacttgcattcctgaatattagatttgtgttctataaagaggaacagtatcacttgttcattttcagtgccaacaataatacttttatttttaccaatatagatgttttttctttgaaaactttaaaa	tttgcatataatctcctgctacgaa	61.229	caggaatgcaagtgaactgttctt	61.881	TTTGCATATAATCTCCTGCTACGAATAATACTACTACTGTGAATAATAATAATAATAATAATAATAATAATAATACAATGAAGAAGAAGAACAGTTCACTTGCATTCCTG	110 >scaffold31844 0.0 100
Prol00274 scaffold2572_638	AC	20	tgattagtatgtgttattgattagttaatggtacattcagattgatggaactggagagccacaagcagcgacagagattcagatttctgcttcagagacagagactacatgaggaatatacatgcatgactgagtaagtggagcaagagt	tcacgcacacacaaatacactcctcccccgtctgtaatggtgtgctccggtaacacagtgatttgcgtaatgtggataacatcaaacagcactacacagaaagtagtgggtgttaatacacccacacacacacacacacacatcacaaac	catgcatgactgagtaagtggagc	63.296	attacagacgggggaggagtgtat	63.193	CATGCATGACTGAGTAAGTGGAGCAAGAGTACACACACACACACACACACACACACACACACACACACACTCACGCACACACAAATACACTCCTCCCCCGTCTGTAAT	108 >scaffold59516 0.0 100
Prol00275 scaffold2627_648	TAGA	10	acgggcttggccttatgtacagctatgatcatacttcattcttactttannnnnnnnnnnnnnnnnnnnnnnnnnnnnnnnnnnnnnnnnnnnnnnnnnnnnnnnnnnnnnnnnnnnnnnnnnnnnnnnnnnnnnntactccatgatatt	tnnnnnnnnnnnnnnnnnnnnnnnnnnnnnnnnnnnnnnnnnnnnnnnnnnnnnnnnnntgtgctgattctaaactagctcacaacaagcatcaacagtgtttctttggcttcaatgatttgggtttaaatgcttgggtgaatatgtctg	ggcttggccttatgtacagctatg	63.162	ccaaagaaacactgttgatgcttg	63.057	GGCTTGGCCTTATGTACAGCTATGATCATACTTCATTCTTACTTTANNNNNNNNNNNNNNNNNNNNNNNNNNNNNNNNNNNNNNNNNNNNNNNNNNNNNNNNNNNNNNNNNNNNNNNNNNNNNNNNNNNNNNNTACTCCATGATATTTAGATAGATAGATAGATAGATAGATAGATAGATAGATAGATNNNNNNNNNNNNNNNNNNNNNNNNNNNNNNNNNNNNNNNNNNNNNNNNNNNNNNNNNNTGTGCTGATTCTAAACTAGCTCACAACAAGCATCAACAGTGTTTCTTTGG	296 >scaffold16579 0.0 100
Prol00276 scaffold2654_652	TGT	11	agatatatggcactgttagtggcgtgtgtgaagaccaactaggtaagggagagagagagcgatctttttatttatttatttatttatttttttaaatttgttttgtttataatcaagttgagagaaactgtatgtacttgaaagctgtac	agtggtggtggtgattctgttgtggtaattgacccatttgtgttgtcaggtaaggcagtgaaggaggcagaggccaatctgcgcaggcagcgacgactcttccgctctcaggtgatgaaatacatagttccgggggcccgggtggtgcgt	ttgagagaaactgtatgtacttgaaagc	60.566	aattaccacaacagaatcaccacc	61.236	TTGAGAGAAACTGTATGTACTTGAAAGCTGTACTGTTGTTGTTGTTGTTGTTGTTGTTGTTGTTGTAGTGGTGGTGGTGATTCTGTTGTGGTAATT	96 >scaffold49925 0.0 100
Prol00277 scaffold2655_654	TTTA	6	ggcatgcttcagtttctgcaagattgaccaccaccgtgctttacttttgctttacgggacctgactagagggctggatttaattagctccacacatgctgcttagccaatcattttagtgtgacctttgtgccccgtttcttaaaatggt	taagaattactgattaacactggttagaactggttaaagacaatctggcagcatgttcttttacatcttgtaatggtaacatgtttacagagataattaaagacatatttaacaaatgttttataatattctttatgtataaatataata	acatgctgcttagccaatcatttt	63.166	gctgccagattgtctttaaccagt	62.949	ACATGCTGCTTAGCCAATCATTTTAGTGTGACCTTTGTGCCCCGTTTCTTAAAATGGTTTTATTTATTTATTTATTTATTTATAAGAATTACTGATTAACACTGGTTAGAACTGGTTAAAGACAATCTGGCAGC	134 >scaffold100110 0.0 100
Prol00278 scaffold2675_657	GT	19	ctatcctttcgtgcacctgaacactgatgtcgactacataaagaaacttgtccggtccataccaaatcaaatgtgtagcgcagctacagtgcagctgtccttagtgttcatggaagtgttgcactctattagatatgtttcagacacaga	nnnnnnnnnnnnnnnnnnnnnnnnnnnnnnnnnnnnnnnnnnnnntgatgcagtgagtagcttcatcctgtggtcgtggaaaagatgctaatctgtttcagaagcgtcaaattattggcaagcatcaagcagtgaaaacatccaagagga	tgttcatggaagtgttgcactctatt	63.166	cgaccacaggatgaagctactca	63.825	TGTTCATGGAAGTGTTGCACTCTATTAGATATGTTTCAGACACAGAGTGTGTGTGTGTGTGTGTGTGTGTGTGTGTGTGTGTGTNNNNNNNNNNNNNNNNNNNNNNNNNNNNNNNNNNNNNNNNNNNNNTGATGCAGTGAGTAGCTTCATCCTGTGGTCG	160 >C2216558 0.0 100
Prol00279 scaffold2681_658	ATTGA	5	attagtcatccaccatgtgaggtcactaacatgtagctgtttctttcaggaaaactgagcgtaacgttgataaggccacattaagccctgcttttactgccacaccaaagcagggagaaaagactgattcagtgtatatacacttgctcc	tttaagctttagccagcccggcaaggcctgcaagaatgacactggagatattcatcaggttcggtcacgtttagtgctgcagaggtccataacaactggtcacgtgccatggataagtgctctctcgtgtaggacaggtaagcaaactgt	caaagcagggagaaaagactgatt	62.200	ccgaacctgatgaatatctccagt	62.686	CAAAGCAGGGAGAAAAGACTGATTCAGTGTATATACACTTGCTCCATTGAATTGAATTGAATTGAATTGATTTAAGCTTTAGCCAGCCCGGCAAGGCCTGCAAGAATGACACTGGAGATATTCATCAGGTTCGG	134 >scaffold12148 0.0 100
Prol00280 scaffold2684_659	GA	20	cacacatataaacacacacgcagtgaattataacaagtctgctaaataggacgagggtctcctaatgaggactggagtgttttgagcccacattcaaatgataaattacaccaccacacaaaactactgattactactaaacacatagct	gnnnnnnnnnnnnnnnnnnnnnnncagggagagatggaaaatatgaatgaagggagagagaaaaagaaagcgggaggagggggtcttgattaaaaacactcattagagatgattagataagaccttggcgttgtgactctggaaggggag	ttgagcccacattcaaatgataaa	62.624	cattcatattttccatctctccctg	62.093	TTGAGCCCACATTCAAATGATAAATTACACCACCACACAAAACTACTGATTACTACTAAACACATAGCTGAGAGAGAGAGAGAGAGAGAGAGAGAGAGAGAGAGAGAGAGNNNNNNNNNNNNNNNNNNNNNNNCAGGGAGAGATGGAAAATATGAATG	158 >scaffold71989 0.0 100
Prol00281 scaffold2687_660	CA	20	gaataacagcctagaaacagccaagcagaacacatttgtttttgacacaacagggtaaattagaaacagtgtgaagcagctagccttttgtccttgcttttcatatagtggtattcctaccggatgctttcaattcagtcttgttagact	cnnnnnnnnnnnnnnnnnnnnnnnnnnnnnnnnnnnnnnnnnnnnnnnnnnnnnnnnnnnnnnnnnnnnnnnnnnnnnnnnnnngcattattatacatacatcatttcctacagaattcgaacagccacccatgtgtcaaaatttcatga	ctagccttttgtccttgcttttca	63.036	gtggctgttcgaattctgtaggaa	63.758	CTAGCCTTTTGTCCTTGCTTTTCATATAGTGGTATTCCTACCGGATGCTTTCAATTCAGTCTTGTTAGACTCACACACACACACACACACACACACACACACACACACACACNNNNNNNNNNNNNNNNNNNNNNNNNNNNNNNNNNNNNNNNNNNNNNNNNNNNNNNNNNNNNNNNNNNNNNNNNNNNNNNNNNNGCATTATTATACATACATCATTTCCTACAGAATTCGAACAGCCAC	240 >scaffold97340 0.0 100
Prol00282 scaffold2740_665	AC	14	tagagccaacaagaaagtattgatcccatcattgtgtgtgtgtgtgtgtccgtgtgattgagcagagacacggatgtcagtgacagtccgtcagccgtgcgctaaccagtgaggattaatgagaatctagaccatctacccaccattatt	atatatatacgtacacacacatacacacacacacacagactttgtttttgtgcattttgatctttttttctgacacatttaacaaaaacaatgggatcgagctgctcacagaagggacagggatgcagcctcatttactacttattactg	cgctaaccagtgaggattaatgaga	62.837	tcaaaatgcacaaaaacaaagtctg	62.467	CGCTAACCAGTGAGGATTAATGAGAATCTAGACCATCTACCCACCATTATTACACACACACACACACACACACACACACATATATATACGTACACACACATACACACACACACACAGACTTTGTTTTTGTGCATTTTGA	139 >C1519299 0.0 100
Prol00283 scaffold2781_669	CT	21	cccctatacctctctgctgctcctgtccaaatggggacagtgagttagtgccagcagcatggtggggtctttttttcctgtcagtgagtgagagaatgagagccgtgctgatttgtttctgctactgtcaggccaatacatggaaggatc	nnnnnnnnnnnnnnnnnnnnnnnnnnnnnnnnnnnnnnnnnnnnctgtaattttacccatcatatttgcatctctgtgatctatttgccttagtctttccggaggccacagtaattgtgaaatataatttttttgtacggctgcagaatt	tactgtcaggccaatacatggaag	62.411	tcacagagatgcaaatatgatggg	63.249	TACTGTCAGGCCAATACATGGAAGGATCCTCTCTCTCTCTCTCTCTCTCTCTCTCTCTCTCTCTCTCTCTNNNNNNNNNNNNNNNNNNNNNNNNNNNNNNNNNNNNNNNNNNNNCTGTAATTTTACCCATCATATTTGCATCTCTGTGA	149 >scaffold195907 0.0 100
Prol00284 scaffold2781_671	AC	13	gtgcagtaaattttttgatgtacttgactgaactactcatgaaaaaaagtgcttttgggaaagcctgtatggcgaacacaaaagactatgtaaaagagctctcatgaatatcatccagccttttcctatatgtatacatacagtatacat	annnnnnnnnnnnnnnnnnnnnnnnnnnnnnnnnnnnnnnnnnnnnnnnnnnnnnnggatgcacaacaagcatgggcatgtgtaggggtaaatgtggagtaccaggggtagtgcctcaccagtagtaagggaggcataaaacatgtaaat	catgaatatcatccagccttttcc	62.902	tacacatgcccatgcttgttg	62.846	CATGAATATCATCCAGCCTTTTCCTATATGTATACATACAGTATACATACACACACACACACACACACACACACANNNNNNNNNNNNNNNNNNNNNNNNNNNNNNNNNNNNNNNNNNNNNNNNNNNNNNNGGATGCACAACAAGCATGGGCATGTGTA	158 >scaffold195907 0.0 100
Prol00285 scaffold2781_672	TG	17	acagatgatcgtgttgacaggagagtcagtcattagtctatgagggtttggaaaatacgatgcagtgtaaaacaaattaaatgtaaagtatattcagccattcactgaaacaaagtcttcagtaactgttagttgagggcactggcaatt	ctccttgattcaatatttattgctcctataatgattcccagacaatgaatgaagcattgtaatatgcaatacgaatgttgttcacaaacaatggctttacaaaagcatgtgtgttttagccctcaaacttctttaacagcaatccattaa	tcagccattcactgaaacaaagtc	62.726	atgcttcattcattgtctgggaat	63.016	TCAGCCATTCACTGAAACAAAGTCTTCAGTAACTGTTAGTTGAGGGCACTGGCAATTTGTGTGTGTGTGTGTGTGTGTGTGTGTGTGTGTGCTCCTTGATTCAATATTTATTGCTCCTATAATGATTCCCAGACAATGAATGAAGCAT	148 >scaffold195907 0.0 100
Prol00286 scaffold2788_674	GATG	9	gaagttttaatgttttggccaagatggccaaaagtatgtggaccaccctgctaattaagaagattcatttttttggccaagatggccaaaagtatccggacatcctcctaattaagaagttttgatgttttggccaagacagccaaagta	gatagatggatagatggatagatagatactttattgatcccagagggaaattcaagaatttggacatttggacattactcctaattattgagtcccaatgttttggccaagatggccataagtatgtggacacccctcccaattattgag	caaaagtatccggacatcctccta	62.592	tgaatttccctctgggatcaataa	62.873	CAAAAGTATCCGGACATCCTCCTAATTAAGAAGTTTTGATGTTTTGGCCAAGACAGCCAAAGTAGATGGATGGATGGATGGATGGATGGATGGATGGATGGATAGATGGATAGATGGATAGATAGATACTTTATTGATCCCAGAGGGAAATTCA	154 >scaffold22779 0.0 100
Prol00287 scaffold2802_676	AAG	14	nnnnnnnnnnnnnnnnnnnnnnnnnnnnnnnnnnnnnnattaccagaacaaacattttgggaaaatatatgggactctatgggcatgacaggcatagtagtgcaggtcaatatctcaaaaactagtcagcatacaaatatgtgttccata	aannnnnnnnnnnnnnnnnnnnnnnnnnnnnnnnnnnnnnnnnnnnnnnnnnnnnnnnnnnncttcagataacgaaagtattatgctttgcacaaacactgattaacatcccaggtaagacaaaagtcaacttacctatctggattcaca	tctatgggcatgacaggcatagta	62.848	tgggatgttaatcagtgtttgtgc	63.168	TCTATGGGCATGACAGGCATAGTAGTGCAGGTCAATATCTCAAAAACTAGTCAGCATACAAATATGTGTTCCATAAAGAAGAAGAAGAAGAAGAAGAAGAAGAAGAAGAAGAAGAAGAANNNNNNNNNNNNNNNNNNNNNNNNNNNNNNNNNNNNNNNNNNNNNNNNNNNNNNNNNNNNCTTCAGATAACGAAAGTATTATGCTTTGCACAAACACTGATTAACATCCCA	230 >scaffold2500 0.0 100
Prol00288 scaffold2837_682	CA	13	ttttcatagatttgctgtgaatatgaaaacccacacattacaatgttcaaaaaaaaaaaaaaaacctgtcaggaacttcacattcagttacaaatacccaaaaaaacaacaaaacacaaactcacacaggcacacacgcacacacatacg	cgcatgcacacaaccacatacagagtgcacatctaagctgtggtataatcatcagaaccttgtgacaggtatgcaaatggctgttctcctcaagacccttatcttctttcatttccttctcttccccatctgatactgttaaaaatgaat	aacctgtcaggaacttcacattca	62.154	gtgcactctgtatgtggttgtgtg	62.767	AACCTGTCAGGAACTTCACATTCAGTTACAAATACCCAAAAAAACAACAAAACACAAACTCACACAGGCACACACGCACACACATACGCACACACACACACACACACACACACACGCATGCACACAACCACATACAGAGTGCAC	144 >scaffold15158 0.0 100
Prol00289 scaffold2843_683	TC	20	ttcatatcgattaagaagtgaaccgtttattactaacactcccattattctctttctacctcactctctgtctccctttttctcctttactcttcctctttctgtttctctcacattcttttcccttttctgatcaaatttgctctaggg	nnnnnnnnnnnnnnnnnnnnnnnnnnnnnnnnnnnnnnnnnnnnnnnnnnnnnnnnnnnnnnnnnnnnnnnnnnnnnnnnnnnnntctggaatttgggtgaaggattcagttctaatatgagtaagcgtatctgtctcaatcttatattt	tctcacattcttttcccttttctga	62.494	gaactgaatccttcacccaaattc	62.169	TCTCACATTCTTTTCCCTTTTCTGATCAAATTTGCTCTAGGGTCTCTCTCTCTCTCTCTCTCTCTCTCTCTCTCTCTCTCTCNNNNNNNNNNNNNNNNNNNNNNNNNNNNNNNNNNNNNNNNNNNNNNNNNNNNNNNNNNNNNNNNNNNNNNNNNNNNNNNNNNNNNTCTGGAATTTGGGTGAAGGATTCAGTTC	195 >scaffold122365 0.0 100
Prol00290 scaffold2854_686	GT	11	tcacatcttctgtgccttgtagttggacggaactgataaggtcggtagtggaggagttaaagaagaatggtggtcccccattggaaagggcgaggcatggcagcatgccagcaggaaacgtcgcgatgcattatagctcctcgtaagtca	caaacctattacagctattttagttgttgccatcatttttaataatgttattatataagtttgtttataatattatattgcttgtttttttgtttatattgagttaaaaagtctatatgatttacacccatttttaggattgctgtcttg	agttaaagaagaatggtggtcccc	62.780	tgatggcaacaactaaaatagctgtaa	62.168	AGTTAAAGAAGAATGGTGGTCCCCCATTGGAAAGGGCGAGGCATGGCAGCATGCCAGCAGGAAACGTCGCGATGCATTATAGCTCCTCGTAAGTCAGTGTGTGTGTGTGTGTGTGTGTCAAACCTATTACAGCTATTTTAGTTGTTGCCATCA	153 >C2186921 0.0 100
Prol00291 scaffold2878_696	TCTA	10	accttgatagccctttgctgtaaacacagagcaggatatgagacgcaaattctttccatggaagccgcagctgcatgtcttgattgcacaattacaagctgacaggttccaacatacctttgccatcttcatagtgcaaagtgaggtctg	nnnnnnnnnnnnnnnnnnnnnnnnnnnnnnnnnnnnnnnnnnnnnnnnnattgatcgtcaaaccaaaataaaactttggatctcaaaaattatgactaaatcattatatacaatatataaacttgtcatctaaaaatagttacccagtca	gccatcttcatagtgcaaagtgag	62.323	ccaaagttttattttggtttgacga	62.371	GCCATCTTCATAGTGCAAAGTGAGGTCTGTCTATCTATCTATCTATCTATCTATCTATCTATCTATCTANNNNNNNNNNNNNNNNNNNNNNNNNNNNNNNNNNNNNNNNNNNNNNNNNATTGATCGTCAAACCAAAATAAAACTTTGG	148 >scaffold156604 0.0 100
Prol00292 scaffold2898_700	AG	14	gagaaagagagagggagggagacagagacaaatagcaaagagagcacacaggaaggaaaaagaaaaagcagagtgcaaaaaatgcatgagcaattatgtgtgtgtgtgtgtgtgtgtgagtgtgtgtatttgcatgctcataagggggac	aaagagagagagcgggagggacagagagtgagggaatgccagtggaagagaggggaatgggtgggcacactagcctgcttggcatgcagatcatgctgcaaattcatctctccactcctcttcctcacaagcacacgcgcgctcagagcg	tgtgtatttgcatgctcataaggg	63.171	cattccctcactctctgtccctc	63.640	TGTGTATTTGCATGCTCATAAGGGGGACAGAGAGAGAGAGAGAGAGAGAGAGAGAGAAAGAGAGAGAGCGGGAGGGACAGAGAGTGAGGGAATG	94 >scaffold61720 0.0 100
Prol00293 scaffold2906_702	CT	11	ttgtcctgtattcccagtcgctcactctctcacagtctggcttactctctcgcccttttgctctcttgctttctctcattctctctctctgtctggcttactctgtcttctgcactaccatcgagtttctttcagtctctcacccttttg	tgctctctgtcagtctggcttactctctcactcctttacagtctttcttgctcttcccctgagtctctttcactctttcagccctttnnnnnnnnnnnnnnnnnnnnnnnnnnnnnnnnnnnnnnnnnnnnnnnnnnnnnnnnnnnnnnn	tctgtcttctgcactaccatcgag	63.053	gagtgaaagagactcaggggaaga	62.442	TCTGTCTTCTGCACTACCATCGAGTTTCTTTCAGTCTCTCACCCTTTTGCTCTCTCTCTCTCTCTCTCTCTTGCTCTCTGTCAGTCTGGCTTACTCTCTCACTCCTTTACAGTCTTTCTTGCTCTTCCCCTGAGTCTCTTTCACTC	146 >scaffold46892 0.0 100
Prol00294 scaffold2913_703	GTT	8	cgctccttcaggatatggtctcctggtgctgaagcagctctcagggactgctttgagtccactgaatggagtgtactgaaggagccgtatggggaggacattgaggggcttacacactgcatgacggactacatgaacttctgcatggac	cctgtgaaaactgtgcagtgctttgccaacaacaagccctggatagccagcagtgttaaaggccttctgaacaagaaaagggcctttaaagacaacaaccaggcggagcttaggagcccacagagggagctcaaagtccacctgcgagag	ttacacactgcatgacggactaca	62.770	aaggcctttaacactgctggctat	63.526	TTACACACTGCATGACGGACTACATGAACTTCTGCATGGACGTTGTTGTTGTTGTTGTTGTTGTTCCTGTGAAAACTGTGCAGTGCTTTGCCAACAACAAGCCCTGGATAGCCAGCAGTGTTAAAGGCCTT	131 >scaffold180238 0.0 100
Prol00295 scaffold2953_721	AG	16	nnnnnnnnnnnnnnnnnnnnnnnnnnnnnnnnnnnnnnnnnnnnnnnnnnnnnnnnnnnnnnnnnnnnnnnnnnnnnnnnnnagacacagaaatgctgatcagctgcattacagagagaataaatgcagctcgctcagtgagaaagagac	acactcacgtgctgttaatgatctggaagcgctctccttttctgaaactcagatcatcttcagtacgagcttcataatcatacagagctatgaacagagtcacacctgagagagagagagagagagagagagagacagactcttaggggg	agagaataaatgcagctcgctcag	63.365	agagcgcttccagatcattaacag	63.146	AGAGAATAAATGCAGCTCGCTCAGTGAGAAAGAGACAGAGAGAGAGAGAGAGAGAGAGAGAGAGAGAGACACTCACGTGCTGTTAATGATCTGGAAGCGCTCT	103 >scaffold148472 0.0 100
Prol00296 scaffold2953_722	GA	14	gagaaagagacagagagagagagagagagagagagagagagagacactcacgtgctgttaatgatctggaagcgctctccttttctgaaactcagatcatcttcagtacgagcttcataatcatacagagctatgaacagagtcacacct	cagactcttagggggaaagggtgaaatgtctgcacgctgtaaaccataaccctgtcctcactgcgcatgtacagagccgcannnnnnnnnnnnnnnnnnnnnnnnnnnnnnnnnnnnnnnnnnnnnnnnnnnnnnnnnnnnnnnnnnnnn	cacgtgctgttaatgatctggaag	63.061	atttcaccctttccccctaagagt	63.431	CACGTGCTGTTAATGATCTGGAAGCGCTCTCCTTTTCTGAAACTCAGATCATCTTCAGTACGAGCTTCATAATCATACAGAGCTATGAACAGAGTCACACCTGAGAGAGAGAGAGAGAGAGAGAGAGAGACAGACTCTTAGGGGGAAAGGGTGAAAT	157 >scaffold148472 0.0 100
Prol00297 scaffold2955_724	AGAT	8	tcggagttggtaagcagatcaccaacaacacctatttagttgagtttgtcccaacatttgcctggaagtgacagacagacagacagacacacacacacacacacacacacacacagacacacagacagacaaacaaaaacatagacagac	annnnnnnnnnnnnnnnnnnnnnnnnnnnnnnnnnnnnnnnnnnnnnnnnnnnnnnnnnnnnnnnnnnnnnnnnnnnnnnnnnnnnnnncacagtcagacagacaaacagacagacagacagacagacaaaaacatagacagacagacag	agttgagtttgtcccaacatttgc	63.561	tctgtctgtttgtctgtctgactgtg	63.079	AGTTGAGTTTGTCCCAACATTTGCCTGGAAGTGACAGACAGACAGACAGACACACACACACACACACACACACACACAGACACACAGACAGACAAACAAAAACATAGACAGACAGATAGATAGATAGATAGATAGATAGATAGATANNNNNNNNNNNNNNNNNNNNNNNNNNNNNNNNNNNNNNNNNNNNNNNNNNNNNNNNNNNNNNNNNNNNNNNNNNNNNNNNNNNNNNNNCACAGTCAGACAGACAAACAGACAGA	260 >scaffold122631 0.0 100
Prol00298 scaffold2962_729	GT	19	ggaaactgtatagagcaatgttttcatcatgcaggagtaataacaaatattaccaaacacactgtcccaaacacaatacagtatactgtcctgtaaaggtggagtcaggtgttgtgggccatcaaaaaaatattacagagtgtcacagga	gnnnnnnnnnnnnnnnnnnnnnnnnnnnnnnnnnnnnntctaggatagtgtgttcaatattatggggcagagtattgtttgtgcggtgtgtgcttggtaatatgaaagagtgtactggggggtaatttacataagtagtttgtagtgaga	agtcaggtgttgtgggccat	62.774	tctgccccataatattgaacacac	62.108	AGTCAGGTGTTGTGGGCCATCAAAAAAATATTACAGAGTGTCACAGGAGTGTGTGTGTGTGTGTGTGTGTGTGTGTGTGTGTGTGTGNNNNNNNNNNNNNNNNNNNNNNNNNNNNNNNNNNNNNTCTAGGATAGTGTGTTCAATATTATGGGGCAGA	157 >C2209360 0.0 100
Prol00299 scaffold3058_748	GT	15	acacctgctgccttcaagaatcatacttgttctggcccaaattaggccctactcttacactctacaggcttcagactggactgatccaggatcagctgtaatgctgttggaggctgtatgcagtactgaacagtgggtattaaaccccag	attcagaggattcatctctgagtgtgtttccagagcaccgttccctctctcatccccgtttggcaccggggagcccagagagccacctaagcagaaaactttctccagtggagatttactatgaaatgagaactcgacgaaactctgcct	tgtaatgctgttggaggctgtatg	63.391	gtgctctggaaacacactcagaga	63.169	TGTAATGCTGTTGGAGGCTGTATGCAGTACTGAACAGTGGGTATTAAACCCCAGGTGTGTGTGTGTGTGTGTGTGTGTGTGTGTATTCAGAGGATTCATCTCTGAGTGTGTTTCCAGAGCAC	122 >C2194205 0.0 100
Prol00300 scaffold3058_749	TG	18	tccatcaattttcagctaaaaaaaaaaaaaaaaaaagtgtcatggttttgctctggttttgcctaattataaattgttttcctttctaaactactgtttcaagcaactgttttgacccaaaaaaacagtgtttgcttaaaactgaaagat	nnnnnnnnnnnnnnnnnnnnnnnnnnnnnnnnnnnnnnnnnnnnnnnnnnnnnnnnnnnnnnnnnnngtgtatgtgtgtctgtgtatgtgaatgacatttgtgtgtactcgttacccagcccaagccattccctgcccagaagtacatca	aacagtgtttgcttaaaactgaaagatT	61.042	tgtcattcacatacacagacacaca	61.344	AACAGTGTTTGCTTAAAACTGAAAGATTGTGTGTGTGTGTGTGTGTGTGTGTGTGTGTGTGTGNNNNNNNNNNNNNNNNNNNNNNNNNNNNNNNNNNNNNNNNNNNNNNNNNNNNNNNNNNNNNNNNNNNGTGTATGTGTGTCTGTGTATGTGAATGACA	160 >C2194205 0.0 100
Prol00301 scaffold3058_751	TGAA	6	ttgtgtgnnnnnnnnnnnnnnnnnnnnnnnnnnnnnnnnnnnnnnnnnnnnnnnnnnnnnnnnnnnnnnnnnnnnnatgtctgtgacgtttgctgccttcgacccataagtactgagataggctcccatgaacctaaaggataagcatct	agaatgatatagaatcaaaatggtatgcagcagttgaagcctgcattaaaataaccaaggtccacaaaatgcatgtacaaagtagtatgttttatatcttccaaaagtttagtaattaattatggtctgcttttcacaatattttgcttc	gccttcgacccataagtactgaga	62.923	cttcaactgctgcataccattttg	62.969	GCCTTCGACCCATAAGTACTGAGATAGGCTCCCATGAACCTAAAGGATAAGCATCTTGAATGAATGAATGAATGAATGAAAGAATGATATAGAATCAAAATGGTATGCAGCAGTTGAAG	119 >C2194205 0.0 100
Prol00302 scaffold3088_753	ATAG	10	gcaagtccgggtctcaggaggtgaaaagcccactcattgaaagttattatatgaaagggatagatggttgcataaatgctgccggagctctgacacattgttttccatcaatgtttttcaccaatatagtttaatcattgtttttagaca	annnnnnnnnnnnnnnnnnnnnnnnnnnnnnnnnnnnnnnnnnnnnnnnnnnnnnnnnnnnnnnnnnnnnnnnnnnnnnnnnnnnatagaattctagaaattgtattcatggtaaagggacacatgcagggcattgtgaggcaaaataga	ttttccatcaatgtttttcaccaa	62.510	gcatgtgtccctttaccatgaata	62.108	TTTTCCATCAATGTTTTTCACCAATATAGTTTAATCATTGTTTTTAGACAATAGATAGATAGATAGATAGATAGATAGATAGATAGATAGANNNNNNNNNNNNNNNNNNNNNNNNNNNNNNNNNNNNNNNNNNNNNNNNNNNNNNNNNNNNNNNNNNNNNNNNNNNNNNNNNNNNATAGAATTCTAGAAATTGTATTCATGGTAAAGGGACACATGC	217 >scaffold108016 0.0 100
Prol00303 scaffold3106_755	CA	14	gaccactgtgcaggacgcagtatatgtcattcccaagaccaactgacgctgtattggccgcaaaaggaggccctacaccatactaataaatgactgtggtctaaaaccaggtgtttcagtttcactgtccaacccctgtacatatatgtg	cccaccccttatcgaagcttcacagaaatagctgctaaaatgaatgacttgtacttaattgactgaaaatgaaataaaggaagggtggtctctgactttagcatgaggctatagtctctaccacccacacagagcagatgaatgaatcac	ttcactgtccaacccctgtacata	62.710	atttctgtgaagcttcgataaggg	62.026	TTCACTGTCCAACCCCTGTACATATATGTGCACACACACACACACACACACACACACACCCACCCCTTATCGAAGCTTCACAGAAAT	87 >C2113709 0.0 100
Prol00304 scaffold3113_756	AG	16	acacatacactgaagaaaggtcactgctttattatacaaatttgtccttttaccaagaataaaaggacatcttgagcaatcacaaatgaaggcacaataatagcttcctgaagcataatatttagcaatcatttatatagacagacagac	annnnnnnnnnnnnnnnnnnnnnnnnnnnnnnnnnnnnnnnnnnnnnncactctgtcctaaggggacagatgcccaaatgtcaacaaggcaaactatctgttgaagctccaaacatccagttatccaaacacaaaatctataacttgtaa	agcttcctgaagcataatatttagcaat	61.966	atttgggcatctgtcccctta	62.763	AGCTTCCTGAAGCATAATATTTAGCAATCATTTATATAGACAGACAGACAGAGAGAGAGAGAGAGAGAGAGAGAGAGAGAGANNNNNNNNNNNNNNNNNNNNNNNNNNNNNNNNNNNNNNNNNNNNNNNCACTCTGTCCTAAGGGGACAGATGCCCAAAT	160 >scaffold142152 0.0 100
Prol00305 scaffold3113_757	AT	14	tgtgtaaatgttttctaaacatatcaaagggaaacacttttgtcatttattttttttgctctgatctaacgttgatcaaatctctttatacagtctgtatatagacacaaagctgacacacataattggttttgtggtgggtatgtgtac	tcctgtcaagctgacataaaagtataaaacgtttttggcccatacatatttccttgacgtgaaatgtttttaatatatacccaccgttgaacactgtaggttttgccgagactgctatacagtcacattacaagccatctttatttattt	ttggttttgtggtgggtatgtgta	63.260	cctacagtgttcaacggtgggtat	63.345	TTGGTTTTGTGGTGGGTATGTGTACATATATATATATATATATATATATATATTCCTGTCAAGCTGACATAAAAGTATAAAACGTTTTTGGCCCATACATATTTCCTTGACGTGAAATGTTTTTAATATATACCCACCGTTGAACACTGTAGG	153 >scaffold105779 0.0 100
Prol00306 scaffold3120_761	CT	13	ccaccccccgcttcaaacatcccacacacacatacacacacaagcgtataaaagggtgcaagaggaccatgtcaacaaatgccgaaatgttcttgtttatttccttccctgcctacatttagcacccctttcttgagtctctccctctcg	cctttttttctgctatcctgtctctccctccccttctttcataaacactcttttcacattcatttcctttcctttcctttcctttccttcccttcccttcccttccctctcctctcctcttttgccgtccttttcctcctttctctctga	acaaatgccgaaatgttcttgttt	62.947	gtttatgaaagaaggggagggaga	62.958	ACAAATGCCGAAATGTTCTTGTTTATTTCCTTCCCTGCCTACATTTAGCACCCCTTTCTTGAGTCTCTCCCTCTCGCTCTCTCTCTCTCTCTCTCTCTCTCTCCTTTTTTTCTGCTATCCTGTCTCTCCCTCCCCTTCTTTCATAAAC	148 >scaffold50280 0.0 100
Prol00307 scaffold3133_765	CTT	14	tcatgcagaaaaaggtggaggaaacagagcagtccatggtaccgattgtgttattgatagtatttacatagacacaatcaaatttttgtgtttcagaactccaggactgaaaaggctctagaacagaaaagtcttcttccccccatcctc	ntccccatcctccttcctcttcttcttcttcttcttctccttcttgtccttttgattctcctatagaccacttccatttggactgatcatcataatctctatgaagtccaatccagccaaaccctgaactacctggatcgagttgctgta	ttcagaactccaggactgaaaagg	63.094	gaagaagaagaggaaggaggatgg	62.948	TTCAGAACTCCAGGACTGAAAAGGCTCTAGAACAGAAAAGTCTTCTTCCCCCCATCCTCCTTCTTCTTCTTCTTCTTCTTCTTCTTCTTCTTCTTCTTCTTNTCCCCATCCTCCTTCCTCTTCTTCTTC	129 >scaffold166577 0.0 100
Prol00308 scaffold3139_767	AC	16	tgaagagagagcatagtcccagcctgcattaccagaacttcagcagcaaacacagtgagcagctactgcagactgtacatgtgctacagccaaaccagggagctgctgttcctgcacctgcacacagtgtgaggtgagagaaacagcaat	atataaatgtgtgtattttgtgttggtaaataaaacatatgaggtgatatcgctattgttcatatattttttttatataaagggaaaaacacttgcaaaattgttaactgttttatataagaataatatggtaatgtatttgtacgatac	agtgtgaggtgagagaaacagcaa	62.612	caattttgcaagtgtttttcccttt	63.489	AGTGTGAGGTGAGAGAAACAGCAATACACACACACACACACACACACACACACACACATATAAATGTGTGTATTTTGTGTTGGTAAATAAAACATATGAGGTGATATCGCTATTGTTCATATATTTTTTTTATATAAAGGGAAAAACACTTGCAAAATTG	160 >scaffold187794 0.0 100
Prol00309 scaffold3142_770	AG	13	aaacatcctggcctgctttgtatggagatttgcatacatcggccccgcgcagcgccggcccatctgctggagtgcattgtccccaaacaacaaagtgtgtttaaatatttcacatctccatctatcgcgagggagagcaagcacagagac	aaagagagagagacagacagacagaacgatgggtggtgaaagggggagaaaaagaaagtggggatgatttggcacgtctttgaatgtgaacacatcccaaatgtgcacggatccctgagtaaacagaactcttcactggccaggttgtgg	attgtccccaaacaacaaagtgtg	64.179	acccatcgttctgtctgtctgtct	63.581	ATTGTCCCCAAACAACAAAGTGTGTTTAAATATTTCACATCTCCATCTATCGCGAGGGAGAGCAAGCACAGAGACAGAGAGAGAGAGAGAGAGAGAGAGAGAAAGAGAGAGAGACAGACAGACAGAACGATGGGT	135 >scaffold163088 0.0 100
Prol00310 scaffold3142_771	AG	14	taatatgaaatcagcccaaagcgtcgctctctttttatagtgttaatttcataacttggactggaaatggcatttaaagacattgtaaaacaagataattactgcagtgtactcatccgtagtggctgagctaaagacataaaactcagc	ggatcgagagaggaacagatactaaaatggactgaaacatgatctgctgacagcctatgtgtaatcgaaagtgaccttgtcttgtctgtggtaatagcaaagcgagtgatggtacaacgagtgtgtgctccattcctctaatgagtgttt	ccgtagtggctgagctaaagacat	63.057	taggctgtcagcagatcatgtttc	62.847	CCGTAGTGGCTGAGCTAAAGACATAAAACTCAGCAGAGAGAGAGAGAGAGAGAGAGAGAGAGGGATCGAGAGAGGAACAGATACTAAAATGGACTGAAACATGATCTGCTGACAGCCTA	119 >scaffold163088 0.0 100
Prol00311 scaffold3142_772	GA	17	caatctctgttgtaacacaaagccagcaatcgagtctgctgtaagagtacatttgacacacacattaacctcctttaatctggattaactgcaacagagagccattatttaaaagccattacaccatgttctattagcaggggagtgagg	nnnnnnnnnnnnnnnnnnnnnnnnnnnnnnnnnnnnnnnnnnnnnnnnnnnatgagaggaggtggtgagtctgtattacactaagtaagtgacttggacacgaccagcctgaataaactggaagacaacacaatcagactaatggtttgc	acaccatgttctattagcagggga	63.022	aatacagactcaccacctcctctca	62.589	ACACCATGTTCTATTAGCAGGGGAGTGAGGGAGAGAGAGAGAGAGAGAGAGAGAGAGAGAGAGANNNNNNNNNNNNNNNNNNNNNNNNNNNNNNNNNNNNNNNNNNNNNNNNNNNATGAGAGGAGGTGGTGAGTCTGTATT	141 >scaffold163088 0.0 100
Prol00312 scaffold3145_774	TATTC	9	taaataccttatccatctgtattgttgtattgtatatattactgctatttttattgtttgttgtgtcttcttggagaaaccaaattcccctctaaattccattgtatgcaagtataatgacaataaaatgattatacagtaccctagtag	nnnnnnnnnnnnnnnnnnnnnnnnnnnnnnnnnnnnnnnnnnnnnnnnnnagatcaggagaagaagtgattaagctaaatattaaccgaattaactttgaaaacacaataaaacactgagttattgagctattacgcttttctagtgatg	tcccctctaaattccattgtatgc	62.411	ttttattgtgttttcaaagttaattcgg	61.693	TCCCCTCTAAATTCCATTGTATGCAAGTATAATGACAATAAAATGATTATACAGTACCCTAGTAGTATTCTATTCTATTCTATTCTATTCTATTCTATTCTATTCTATTCNNNNNNNNNNNNNNNNNNNNNNNNNNNNNNNNNNNNNNNNNNNNNNNNNNAGATCAGGAGAAGAAGTGATTAAGCTAAATATTAACCGAATTAACTTTGAAAACACAATAAAA	223 >scaffold83817 0.0 100
Prol00313 scaffold3148_775	AT	11	taataaatcacataacagaataagtacaaattctattattaatgttgatcatctattgaaaaacaaatttaatgtaaactttaaaacttcaaaaaaaatgacagatggaaaatgctgatcttttctgttttgttaatttaatacacacac	tataaccaaattccctaaacttccaattctaacactgtcaaaacagctcaatactcagtttgtgctagatggtgctgagatatgaagaaacttgttgaacacttgcagttaacggcattcagctgaactaagatcactgaaaagagcatc	tgacagatggaaaatgctgatctt	62.173	tctcagcaccatctagcacaaact	62.532	TGACAGATGGAAAATGCTGATCTTTTCTGTTTTGTTAATTTAATACACACACATATATATATATATATATATATTATAACCAAATTCCCTAAACTTCCAATTCTAACACTGTCAAAACAGCTCAATACTCAGTTTGTGCTAGATGGTGCTGAGA	154 >C2211672 0.0 100
Prol00314 scaffold3193_783	ATTG	6	gctcaagtggggtttggacatggtccccaccccaccctcgaatgtctgtacatgaactttgtgttctttttttctttttttcacataacaaactgattttctgtgcagctgctttgagacgacgttgtaaaaagcgctgtacaaataaac	atagataatacgggacacaacatttaattgccaaataaaggaagattccgtattttacgggacggatagcaaccctagatataagggtgtttcctcagtttgcacaaaacagccggttctgctcccaggaggctgccggctaacttactc	actgattttctgtgcagctgcttt	63.694	tacggaatcttcctttatttggca	62.920	ACTGATTTTCTGTGCAGCTGCTTTGAGACGACGTTGTAAAAAGCGCTGTACAAATAAACATTGATTGATTGATTGATTGATTGATAGATAATACGGGACACAACATTTAATTGCCAAATAAAGGAAGATTCCGTA	135 >scaffold36926 0.0 100
Prol00315 scaffold3200_784	TC	16	atatatatatatatatatacccacctgacattaacctgcagtcatgtgtgtaggtgagtactagagaacataaatacaacacactcctactctctctcttctctctctccctctctctctttctgtgtcctctcgttctctccctctcct	tnnnnnnnnnnnnnnnnnnnnnnnnnnnnttgttctctgtcctctctcgctctttgtctcctctctctcttctgtctctctctctcctgtctcttgcgcgctctctctctctctctctctctctctctctctctctnnnnnnnnnnnnnn	cacctgacattaacctgcagtcat	62.517	agagcgagagaggacagagaacaa	63.236	CACCTGACATTAACCTGCAGTCATGTGTGTAGGTGAGTACTAGAGAACATAAATACAACACACTCCTACTCTCTCTCTTCTCTCTCTCCCTCTCTCTCTTTCTGTGTCCTCTCGTTCTCTCCCTCTCCTTCTCTCTCTCTCTCTCTCTCTCTCTCTCTCTCTNNNNNNNNNNNNNNNNNNNNNNNNNNNNTTGTTCTCTGTCCTCTCTCGCTCT	214 >scaffold171118 0.0 100
Prol00316 scaffold3243_792	AGAC	6	ccctaaatgacctaaccaggagcagcaccttcaacaagaggttaaagaagccgtcaatgcagtagcgccgcttctgccggatgggttatggctagcaggctcagcactgtaaatactgatattactcatcactctgcatttagtaagtta	atatagatagatagatagatagannnnnnnnnnnnnnnnnnnnnnnnnnnnnnnnnnnnnnnnnnnnnnntcttctcttttatttatgcacatatctattattttattattgttctttactgtacgtggactgctgcaatatatgccttt	gctagcaggctcagcactgtaaat	63.292	attgcagcagtccacgtacagtaa	63.100	GCTAGCAGGCTCAGCACTGTAAATACTGATATTACTCATCACTCTGCATTTAGTAAGTTAAGACAGACAGACAGACAGACAGACATATAGATAGATAGATAGATAGANNNNNNNNNNNNNNNNNNNNNNNNNNNNNNNNNNNNNNNNNNNNNNNTCTTCTCTTTTATTTATGCACATATCTATTATTTTATTATTGTTCTTTACTGTACGTGGACTGCTGCAAT	224 >scaffold28242 0.0 100
Prol00317 scaffold3243_793	ATCT	10	gannnnnnnnnnnnnnnnnnnnnnnnnnnnnnnnnnnnnnnnnnnnnnntcttctcttttatttatgcacatatctattattttattattgttctttactgtacgtggactgctgcaatatatgcctttccctctgggattaataaattg	atnnnnnnnnnnnnnnnnnnnnnnnnnnnnnnnnnnnnnnnnnnnnnnnnnnnnnnnnnnnnnnnnnnnnnnnnnnnnnncgatctatctatccatctatctatctgtccgtccgtccgtccatccatctttctatctttctatctatcc	tctttactgtacgtggactgctgc	62.883	acggacggacagatagatagatgg	62.700	TCTTTACTGTACGTGGACTGCTGCAATATATGCCTTTCCCTCTGGGATTAATAAATTGATCTATCTATCTATCTATCTATCTATCTATCTATCTATCTATNNNNNNNNNNNNNNNNNNNNNNNNNNNNNNNNNNNNNNNNNNNNNNNNNNNNNNNNNNNNNNNNNNNNNNNNNNNNNNCGATCTATCTATCCATCTATCTATCTGTCCGTCCGT	214 >scaffold28242 0.0 100
Prol00318 scaffold3250_797	TC	11	ataccttcataaccgctctgccaaatatactagcatttacttctacagcatttcccttcaaaaaagattcatcactattccatctacattatggtttgtccattctcaattcccactaatccagtcttattctttggatgttgacctctt	accctctctttaccttctacccacagcttctgctacatctcgctcatttgctctctgcgtagctaagccgtggggatccaaatgctcttccacaccacagcctccctccacatctcctcctggagcgagggatgtgggtggccccagtat	ccattctcaattcccactaatcca	63.292	gcagaagctgtgggtagaaggtaa	63.044	CCATTCTCAATTCCCACTAATCCAGTCTTATTCTTTGGATGTTGACCTCTTTCTCTCTCTCTCTCTCTCTCTCACCCTCTCTTTACCTTCTACCCACAGCTTCTGC	106 >scaffold78575 0.0 100
Prol00319 scaffold3286_801	TG	12	cggagattacactcacttctacttctgctaccgctggttcctgctggacttcaagagaggtgtggcagcactgcagtgtagcagcagacgttgattgttcttctgaaatgcgtttgctcggtcattaactgagggttaactgagtttgat	ttatagagctgctttatgaagacgttttcgcaatgtgggaagtaatctgggtggcacctcatatctcctcccagcactttgttctcttcattgcactggctctggtggaggtgtaccgggaaatcatccgcgacaacaacatggacttca	gtgtagcagcagacgttgattgtt	62.783	agattacttcccacattgcgaaaa	63.030	GTGTAGCAGCAGACGTTGATTGTTCTTCTGAAATGCGTTTGCTCGGTCATTAACTGAGGGTTAACTGAGTTTGATTGTGTGTGTGTGTGTGTGTGTGTGTTATAGAGCTGCTTTATGAAGACGTTTTCGCAATGTGGGAAGTAATCT	147 >C2103957 0.0 100
Prol00320 scaffold3290_803	GT	15	aagtgtgagcactaacatttttccccccttggctactgtacgtgctaaagtatacacatgcaatgtatacaagtcacgatacctgtcacgtcacatctacacaggtgtacattcccaaatctgcagttcgacaggtaaataagagatgga	cccagtctatggataagcagtaaacagtgtcagcgtatttgtgcaggtgtaggtaagctgcatgtaaggtgcagagtgatggtgagggtgtggattnnnnnnnnnnnnnnnnnnnnnnnnnnnnnnnnnnnnnnnnnnnnnnnnnnnnnn	caaatctgcagttcgacaggtaaa	62.642	tcaccatcactctgcaccttacat	63.057	CAAATCTGCAGTTCGACAGGTAAATAAGAGATGGAGTGTGTGTGTGTGTGTGTGTGTGTGTGTGTCCCAGTCTATGGATAAGCAGTAAACAGTGTCAGCGTATTTGTGCAGGTGTAGGTAAGCTGCATGTAAGGTGCAGAGTGATGGTGA	150 >scaffold162293 0.0 100
Prol00321 scaffold3338_806	ATTA	7	aaacaccccatacaccatccaacgtcctagcaacagcttagccaccaacttttataccatagtaaccatctagtccacactgttcactcagttttctataggaaaactgtatttttccagctgaataatgttcccataattcattcagtg	cacaataatcatttggagtggcccgagtcattcagcgtggcttggtgtggaatgctctgttctagagcaacttacagactcagggatgctcacagtggtggtgatagggaacctgatggccacctctaaacgcacccgaacagaacgttg	tttccagctgaataatgttcccat	62.912	gcatccctgagtctgtaagttgct	63.154	TTTCCAGCTGAATAATGTTCCCATAATTCATTCAGTGATTAATTAATTAATTAATTAATTAATTACACAATAATCATTTGGAGTGGCCCGAGTCATTCAGCGTGGCTTGGTGTGGAATGCTCTGTTCTAGAGCAACTTACAGACTCAGGGATGC	154 >C1606916 0.0 100
Prol00322 scaffold3350_807	GT	13	acgagtgtgagacttagcttttggcctctgtgtcaggacctcggctaaaagatgcggcgggtgtcctgtgaagtttaattgagcacaacggatctgtgaaaacacagaggtggctcgtggcgagtggaggcagactaggggtttcagagg	ggaaggcttggggtgcacctaaacccctacgcctcccctaacgtctagacgtccgggtcagtggagtatcaactacctctatcactaaaactgactgtttatgacactccctgtgtgtgcctgtttgtgtgtgtgggtatgtgtgtgaga	tgaagtttaattgagcacaacgga	62.956	gtctagacgttaggggaggcgtag	63.610	TGAAGTTTAATTGAGCACAACGGATCTGTGAAAACACAGAGGTGGCTCGTGGCGAGTGGAGGCAGACTAGGGGTTTCAGAGGGTGTGTGTGTGTGTGTGTGTGTGTGTGGAAGGCTTGGGGTGCACCTAAACCCCTACGCCTCCCCTAACGTCTAGAC	158 >scaffold195714 0.0 100
Prol00323 scaffold3350_810	TATC	7	tgctggtgtgtttttccacgatgaatgaagatcaaacatcctcaggttggaggagaataatttgacactattggcaccagaagctgtcactacttattatgccatacaacacaatggcctacaaatattgcaactctgggatcaataaag	nnnnnnnnnnnnnnnnnnnnnnnnnnnnnnnnnnnnnnnnnnnnnnnnnnnnnnnnnnnnnnnnnnnnnnnnnnnnntatgataaagtgtgtatttcagaacaatcaaagctctagaaacacggtttgcaccaaaatacaacagttgcat	gcctacaaatattgcaactctggg	63.043	gtgcaaaccgtgtttctagagctt	63.069	GCCTACAAATATTGCAACTCTGGGATCAATAAAGTATCTATCTATCTATCTATCTATCTATCNNNNNNNNNNNNNNNNNNNNNNNNNNNNNNNNNNNNNNNNNNNNNNNNNNNNNNNNNNNNNNNNNNNNNNNNNNNNNTATGATAAAGTGTGTATTTCAGAACAATCAAAGCTCTAGAAACACGGTTTGCAC	193 >scaffold195714 0.0 100
Prol00324 scaffold3358_812	TG	12	gtaaatttgttacattatgttgctttaaatatgtatttttgttatatatactgaaataaagcactcattatatactctattaatctgaaacatcagaaaagcttaacattctttatagaacggtatgtaaaatgtatatatatatatata	tatgtgttcaagatcttataaaataataaaatattatgttagtacaatatttcaaaattatacttaccacagtaccatttttgccccttattgctttatgtgatattcttatattatctgtgctactgtttagtnnnnnnnnnnnnnnnn	tctgaaacatcagaaaagcttaacattc	62.233	atcacataaagcaataaggggcaa	62.842	TCTGAAACATCAGAAAAGCTTAACATTCTTTATAGAACGGTATGTAAAATGTATATATATATATATATGTGTGTGTGTGTGTGTGTGTGTGTATGTGTTCAAGATCTTATAAAATAATAAAATATTATGTTAGTACAATATTTCAAAATTATACTTACCACAGTACCATTTTTGCCCCTTATTGCTTTATGTGAT	195 >C1997443 0.0 100
Prol00325 scaffold3383_815	AACAA	5	cacaccataacaaatatgaaatatcacactgttgctgaaaaacaactggatttccctagctttttactttttctgtattatttgagcacagccgctgtcattgacaaaatgtccacatttatttcagaatgtatggagcaacagaaatgc	aaaaaatgtaagttatgatgcgtaatggtagttatatgccagaagctctcttggaatcagtagtagagataactcactaattagaaagggtgtgtggatactttcagacatatagtgaagatctgaggatccttttttttttttttccag	ttctgtattatttgagcacagccg	62.566	tccaagagagcttctggcatataac	62.150	TTCTGTATTATTTGAGCACAGCCGCTGTCATTGACAAAATGTCCACATTTATTTCAGAATGTATGGAGCAACAGAAATGCAACAAAACAAAACAAAACAAAACAAAAAAAATGTAAGTTATGATGCGTAATGGTAGTTATATGCCAGAAGCTCTCTTGGA	160 >C2204436 0.0 100
Prol00326 scaffold3398_820	GT	12	attgggtagtcgtgggctggaggtaagggaagcagccttgtgactggagggttgctggcttgattccccgaaccatcagtcacgactgaagcacccttgagctccccgggcgctgtggatagggctgccccctagtgtgcgtgttcacta	ttgacttcacggatgggttaaatgcagaagacaaagaagatggcccacaagacactgcccccacaggacactgttggctgaatagtttcagttgagggacgattctcagtccagtagtgacgctgaggtgtccaccatcactgctgtgtc	agtcacgactgaagcacccttg	63.962	gccatcttctttgtcttctgcatt	63.039	AGTCACGACTGAAGCACCCTTGAGCTCCCCGGGCGCTGTGGATAGGGCTGCCCCCTAGTGTGCGTGTTCACTAGTGTGTGTGTGTGTGTGTGTGTGTTTGACTTCACGGATGGGTTAAATGCAGAAGACAAAGAAGATGGC	141 >C1621746 0.0 100
Prol00327 scaffold3410_821	ATA	8	tcagttaagtctgatcagtggtttgtaatccatgccttatgatatttattttttagatttattattcctggttttgctggatgtcacttaagtttagtgtcatacaaacatattaatagtactttaaataataataagaagaacaagaat	ctttaaatgggtcatgtcttgggaaaccaaattttgctcacagtttgatgtagtatgtcaacactgtcgaagtttctgaaatatacactttacatcctagtccatacaatcctcaattggaaacaagctgcaggctgtttttgtgatgta	ttattcctggttttgctggatgtc	63.426	aaaatttggtttcccaagacatga	62.800	TTATTCCTGGTTTTGCTGGATGTCACTTAAGTTTAGTGTCATACAAACATATTAATAGTACTTTAAATAATAATAAGAAGAACAAGAATATAATAATAATAATAATAATAATACTTTAAATGGGTCATGTCTTGGGAAACCAAATTTT	148 >scaffold185355 0.0 100
Prol00328 scaffold3413_822	TTG	9	catttcttaatgaacagctccccctgctgtccaaagcatggccattctcaaccaacaatgttgtcctcggctagctatttttagtacactggcaaagaatggaactcctgcagtaggaaagctaaagttcctctgtttcatgcatggaac	ggtttttttttttccctaccatacagtgacctgcaggtgttggttaagcccatgttgtcaacacttctacttgtttgtttttttgcagaaagtcgctttaaagtgccgacaaagacggttgctgtggattttggtcagattgatatctat	gaatggaactcctgcagtaggaaa	62.910	gcaggtcactgtatggtagggaaa	63.549	GAATGGAACTCCTGCAGTAGGAAAGCTAAAGTTCCTCTGTTTCATGCATGGAACTTGTTGTTGTTGTTGTTGTTGTTGTTGGGTTTTTTTTTTTCCCTACCATACAGTGACCTGC	115 >scaffold194195 0.0 100
Prol00329 scaffold3421_823	TG	16	gacgcctgctcctcgcccacgttcggccatctcccatctccctccatttcttcacttggctccttatagtctatatgacaagtggtgggatggaaagattaagactgtgacactcttatatgagacctgtttcttagggatgtatagact	tatatatatatatatatatcaatcaagcaatgtttatttgtatagcgctttttataaccaacgttgtctcaaagcagcttcacagaaaatcagtttgttatataaaagaaaagagaaaaaaaccccacaaagttaatgtacagacattta	acaagtggtgggatggaaagatta	62.897	gcgctatacaaataaacattgcttga	62.549	ACAAGTGGTGGGATGGAAAGATTAAGACTGTGACACTCTTATATGAGACCTGTTTCTTAGGGATGTATAGACTTGTGTGTGTGTGTGTGTGTGTGTGTGTGTGTGTATATATATATATATATATCAATCAAGCAATGTTTATTTGTATAGCGC	153 >scaffold13480 0.0 100
Prol00330 scaffold3440_825	GA	16	gtgacccgtgccggtgatccccagacaggttggggtttaaatgctggaaatgactttaaattttaagaaaatgggactcgctctggcctctactgtttttcacagccactgctttctctgaaagcctcagcacttgagcagagagagagg	nnnnnnnnnnnnnnnnnnnnnnnnnnnnnnnnnnnnactgcttcacatctctccattactgtggcccttgtgtgcctccagtcagagtcctcagaggtgataatagatgagtaaagcagggagagagagaaagagagagggagggagagg	ctttctctgaaagcctcagcactt	62.624	gccacagtaatggagagatgtgaa	62.609	CTTTCTCTGAAAGCCTCAGCACTTGAGCAGAGAGAGAGGGAGAGAGAGAGAGAGAGAGAGAGAGAGAGAGANNNNNNNNNNNNNNNNNNNNNNNNNNNNNNNNNNNNACTGCTTCACATCTCTCCATTACTGTGGC	136 >scaffold132347 0.0 100
Prol00331 scaffold3445_826	GTT	8	aaaatgttgtcctccctaataatcgtgactaaaaatgtatcagacttccttttagttgaccaattgtggtgtatttgtctttctttttccacatcaaaagttgactggcacctttattagaatgagtatagtttattattgactatttag	gactcttatttcataacttatattacgtatttataattttacgactatattcagtaatcacctgctcccatgcatgtttgtttcttaatcctgggttttctgagtgatggaggctttctattctgttttatcaatcagtataaatcaagt	ttccacatcaaaagttgactggc	63.478	catgggagcaggtgattactgaat	63.544	TTCCACATCAAAAGTTGACTGGCACCTTTATTAGAATGAGTATAGTTTATTATTGACTATTTAGGTTGTTGTTGTTGTTGTTGTTGTTGACTCTTATTTCATAACTTATATTACGTATTTATAATTTTACGACTATATTCAGTAATCACCTGCTCCCATG	160 >C2214110 0.0 100
Prol00332 scaffold3459_827	GAAAA	5	agcccagaactccaacccctagaatgtcccaggctgatcaaccaacaagctacacctgaagcgccggccttataatcccacactgaacagctgtcagtgctacacccttttacaggggtagtattgcggtatggtagtgttatggcattg	gaagaaataaaaaagacaccgaaaccagacacgtgctgcgaagcgagaggtcagctgagcacatagaaaatactgagcaagaggaaactaaaaagaccaaacggcgttgaggctcggaaaaagaaaagatcccctttctgttaaaccttt	gcggtatggtagtgttatggcatt	63.166	gccgtttggtctttttagtttcct	62.922	GCGGTATGGTAGTGTTATGGCATTGGAAAAGAAAAGAAAAGAAAAGAAAAGAAGAAATAAAAAAGACACCGAAACCAGACACGTGCTGCGAAGCGAGAGGTCAGCTGAGCACATAGAAAATACTGAGCAAGAGGAAACTAAAAAGACCAAACGGC	155 >scaffold59338 0.0 100
Prol00333 scaffold3464_829	AATAAA	4	acctaatacatacaagcaaaagtgttgagtacatagtcaatttgaatattcttggttttatttgctttaaatttaaaataatatactttaaacatctctaacaaaaagcaacataaatatgacctttataaatcccatttatttatagtc	aaacacaaaacagtgtgaaatgttttttgttatctcttgtgtatctcatttgtgttacttgttcaaaatacacatggcagcatagttttcacttacattcgattggaaaaagctcctatacaccaggggcttaagataacaaaataattt	tctaacaaaaagcaacataaatatgacc	60.084	ctgccatgtgtattttgaacaagt	60.327	TCTAACAAAAAGCAACATAAATATGACCTTTATAAATCCCATTTATTTATAGTCAATAAAAATAAAAATAAAAATAAAAAACACAAAACAGTGTGAAATGTTTTTTGTTATCTCTTGTGTATCTCATTTGTGTTACTTGTTCAAAATACACATGGCAG	158 >scaffold167089 0.0 100
Prol00334 scaffold3483_833	AC	19	tttaagactagacactacagacaatcagggtaattactttaaacaaaaatacttcaattaatctgagctactcgattactgacacccttttaaatacttgtgtttttaaaatgtttgggggaaaacaaaataaaaaataaaaataacttt	annnnnnnnnnnnnnnnnnnnnnnnnnnnnnnnnnnnnnnnnnnnnnnnnnnnnnnnnnnnnnnnnnnnnnnnnncaactgtccacatatatatgcaattatttgcataactttataaacattaacatttccattggatgattacaatta	ttgtgtttttaaaatgtttggggg	62.915	tgtaatcatccaatggaaatgttaatg	62.007	TTGTGTTTTTAAAATGTTTGGGGGAAAACAAAATAAAAAATAAAAATAACTTTACACACACACACACACACACACACACACACACACACACANNNNNNNNNNNNNNNNNNNNNNNNNNNNNNNNNNNNNNNNNNNNNNNNNNNNNNNNNNNNNNNNNNNNNNNNNNCAACTGTCCACATATATATGCAATTATTTGCATAACTTTATAAACATTAACATTTCCATTGGATGATTACA	237 >scaffold132263 0.0 100
Prol00335 scaffold3483_834	AAT	11	tgcaaagaattaagaccagctacaaaactaagtgtgaacagaatctaagccagataatttgaatattaaagaatggtattcgacacaaactcgtattgattattggaggagatctagttccaagttttaggccaacaataataataataa	gaggattaacatgttttcaatcaatcaatcatttttcgttcatcatgaaacctttataggaggagtacagacacctgtgtttatgtactgcactgtaacatgcagcactcatgattacacccacacacgtgggggattagtttgtgtacg	aagaatggtattcgacacaaactcg	62.645	tgatgaacgaaaaatgattgattga	62.625	AAGAATGGTATTCGACACAAACTCGTATTGATTATTGGAGGAGATCTAGTTCCAAGTTTTAGGCCAACAATAATAATAATAAAATAATAATAATAATAATAATAATAATAATAATGAGGATTAACATGTTTTCAATCAATCAATCATTTTTCGTTCATCA	160 >scaffold132263 0.0 100
Prol00336 scaffold3489_835	TC	13	aaaacaacctgtaatcccacgcacatggccgagagaatgatgagtgattgttggcgaatgaggcctagaagacagaggtggatttccaggcggcagatgtttgtcggaaaataaaagatgccagtgttcttctgcagtgttcttgtaaca	ttgtctttctgtttccttgtacttttaaacattcctagtattcctaaaatacaggacttggaatactttagaaaaccaaagctagttgtggttgcacaaagcccaaacaacctgatcttagaaccttgtaggcacctgtttttgaagcat	ccagtgttcttctgcagtgttctt	62.081	gctttgtgcaaccacaactagc	62.104	CCAGTGTTCTTCTGCAGTGTTCTTGTAACATCTCTCTCTCTCTCTCTCTCTCTCTCTTGTCTTTCTGTTTCCTTGTACTTTTAAACATTCCTAGTATTCCTAAAATACAGGACTTGGAATACTTTAGAAAACCAAAGCTAGTTGTGGTTGCACAAAGC	158 >scaffold93749 0.0 100
Prol00337 scaffold3490_836	AGAA	6	actgtggatgagattctgcaggttctgttctgcctcatgcagactgccctctgctgtattatcaccctcactattaccaaaacacatcagcatgatattcatttaacaaactcagctggtagtggaggtatacatagaaaagcataaaac	tcccaccaaccacctatttaatcaggcgttcttcctgcagtctctatcaatgacagagaaataaaaagaggagaagagagagagtgtgtgagggagagagatgagaacctccctatcaaacattattgcagctccatgaaggtgtcatgt	aacaaactcagctggtagtggagg	63.033	gcctgattaaataggtggttggtg	62.826	AACAAACTCAGCTGGTAGTGGAGGTATACATAGAAAAGCATAAAACAGAAAGAAAGAAAGAAAGAAAGAATCCCACCAACCACCTATTTAATCAGGC	97 >scaffold88482 0.0 100
Prol00338 scaffold3491_837	TG	11	tttatgggatacggctgaaatcgaggggggaaaggcctatttgaggttggctgagtgtggagcccatagagatgctaggggagattgagtgggtccggctgtccagataatgaaatatgggctccttcaagagaaagataagaggctgca	gacctctcaaggctatcagctccacgggatcaaatgcattttggtttacatgactttgaccctcctaaacaccattacatcgttctctgtttccagccagcagtttcatctcagtgtagatctacaggccatgctttaaaagcaatgaac	tgggctccttcaagagaaagataa	62.592	ggagggtcaaagtcatgtaaacca	63.425	TGGGCTCCTTCAAGAGAAAGATAAGAGGCTGCATGTGTGTGTGTGTGTGTGTGTGGACCTCTCAAGGCTATCAGCTCCACGGGATCAAATGCATTTTGGTTTACATGACTTTGACCCTCC	120 >scaffold26509 0.0 100
Prol00339 scaffold3536_841	AT	12	gacatttcggacagtaaataaaaaatttctatatttctgttgtcaacattattatccctggttccaatcgccattactgtaaagaacatctcaaccaaaccctggtgaatgttgacatatcaaatatttgattgttgtgtatgcatatac	actctaaaaccggtagaatgtcctgtttatatgcgtatattgtgcagctcatctgtaccgcagtctgtaccgagaatgagagcttcggagcagaccggactgtgtgactatgtgactgtaagtgacctgtttcttcagcagatgcacatc	aaagaacatctcaaccaaaccctg	62.696	acagatgagctgcacaatatacgc	62.688	AAAGAACATCTCAACCAAACCCTGGTGAATGTTGACATATCAAATATTTGATTGTTGTGTATGCATATACATATATATATATATATATATATATACTCTAAAACCGGTAGAATGTCCTGTTTATATGCGTATATTGTGCAGCTCATCTGT	150 >scaffold155886 0.0 100
Prol00340 scaffold3547_843	CA	21	ggaggacaaaatgaaacatccttactggggccacacttggccttgatctaaagaaacaaccttaatctaaagaaacaaccttaatttcgggtgaacatcaatgtagcgttccacaaggtatttttggttgtgttgggctgctaaagactg	nnnnnnnnnnnnnnnnnnnnnnnnnnnnnnnnnnnnaaagggccacagtctgttctacatttggcctggatttatacagtagtatttattagcgtataaaatgacccgtactacctgtacagtacctaaatattagataaagagaacatg	caaggtatttttggttgtgttggg	63.517	aatccaggccaaatgtagaacaga	63.121	CAAGGTATTTTTGGTTGTGTTGGGCTGCTAAAGACTGCACACACACACACACACACACACACACACACACACACACACANNNNNNNNNNNNNNNNNNNNNNNNNNNNNNNNNNNNAAAGGGCCACAGTCTGTTCTACATTTGGCCTGGATT	151 >scaffold195552 0.0 100
Prol00341 scaffold3547_844	ATC	8	ccaaatagtacatgctcagctctgtgtatataacctcactgccttgagcctttacctcaaaaactggtagattgcagatattaatctgtctaatgccatcagtcacatgattatttatagcactagcccagaactggactagtgctgtaa	aattcaattaactttaatattatgagaaaatgtctttttaccgaatgggcaacaatcacacatgagtgtgcactcgcaaaaaacaggtctagtatacttgtgtggaaccttccttgtgagtgctcattaaccagatgatgacagattttc	tcacatgattatttatagcactagccca	62.978	cacactcatgtgtgattgttgcc	63.682	TCACATGATTATTTATAGCACTAGCCCAGAACTGGACTAGTGCTGTAAATCATCATCATCATCATCATCATCAATTCAATTAACTTTAATATTATGAGAAAATGTCTTTTTACCGAATGGGCAACAATCACACATGAGTGTG	142 >scaffold195552 0.0 100
Prol00342 scaffold3547_845	AATA	6	ctaggaatactgttaaaaacatgcaaacaacccattgtgcaggtaacttaagatttaatttacaagagatattcagacaacttcaccttatccagactgtgcccaacctttaacgctattattgatcttattttcctcacaagaaaattt	ccgcacaacttgttttgcaatgtttacagtggcccaaagtactacactgcaactttggtggtgggccaatagccagacatgtaagtattttagatttcattacaggaagcacatagtacatagtatttacatacatagtacataaccaca	acttcaccttatccagactgtgcc	62.925	gccactgtaaacattgcaaaacaa	63.192	ACTTCACCTTATCCAGACTGTGCCCAACCTTTAACGCTATTATTGATCTTATTTTCCTCACAAGAAAATTTAATAAATAAATAAATAAATAAATACCGCACAACTTGTTTTGCAATGTTTACAGTGGC	128 >scaffold195552 0.0 100
Prol00343 scaffold3551_846	AC	17	tgtttctaaaagagacggaacatttaatatgtatcagtgcatcagctgggtcagtgactttgcttgatcctcagggaacagcgagttgaatgaatcagcctcagctgtgcagtgttcaggtaatgacaaactaacgcagtggcttataca	agctccctctctgaatttctctcatgttaaacaatcgtctatgcgatgaaggatatttggaatacagtagttactgacagtctgtctgaaattcattttacagcaaattcgtcccacttcgtcatttaaatctgaaaagaaacgagtggg	tgtgcagtgttcaggtaatgacaa	62.755	caaatatccttcatcgcatagacg	61.934	TGTGCAGTGTTCAGGTAATGACAAACTAACGCAGTGGCTTATACAACACACACACACACACACACACACACACACACACAGCTCCCTCTCTGAATTTCTCTCATGTTAAACAATCGTCTATGCGATGAAGGATATTTG	138 >scaffold144771 0.0 100
Prol00344 scaffold3566_847	GA	14	cggaggagtgatcggagcgagggatgacgagagaaaaagccccccaggggtggagggattggacaggaggaatatttgttcctcctcatcctcttctcttttgttctgcgctgctctcatcccatgattgacaaaacagagagagagagg	gnnnnnnnnnnnnnnnnnnnnnnnnnnnnnnnnnnnnnnnnctttcttaaatatgcatgaaaggtgacgacacaagagttaacccctcaccttcacctgccctgcatctacgctcatgctctactgtatcatccccacttaccacacaca	ctcatcccatgattgacaaaacag	62.803	gggttaactcttgtgtcgtcacct	62.821	CTCATCCCATGATTGACAAAACAGAGAGAGAGAGGGAGAGAGAGAGAGAGAGAGAGAGAGAGAGNNNNNNNNNNNNNNNNNNNNNNNNNNNNNNNNNNNNNNNNCTTTCTTAAATATGCATGAAAGGTGACGACACAAGAGTTAACCC	148 >C1556816 0.0 100
Prol00345 scaffold3571_848	AGAC	8	ttaaccgatatagatatcaagaccccaagtatcgactgataatgatattcacaccttaaatattggcagatatcttatattcggcaataccataattggaattttgattaattattcaaactaaaaccttgagtgttggctgaaatttat	agatagatagatagatagatactttattgatcccagagggaaatccaaggtttatatcaaaccttgagtatcagaagatactgataatgaaatcttaaatattggccgatatcaatactgaaaccttgaggattggctgatactgatatt	ctaaaaccttgagtgttggctgaaa	62.845	ggatttccctctgggatcaataaa	63.447	CTAAAACCTTGAGTGTTGGCTGAAATTTATAGACAGACAGACAGACAGACAGACAGACAGACAGATAGATAGATAGATAGATACTTTATTGATCCCAGAGGGAAATCC	108 >scaffold177354 0.0 100
Prol00346 scaffold3574_851	TG	12	nnnnnnnnnnnnnnnnaaggtgttctgcttttcggatcatccatccatttacgccatttgctccttaccagcctctgcagcatgtgctggtgcgcgctcagctgtgctgtggaggagatctcgggatcttcctctcatttcagagtgcat	tagtgttttgctgctggtcggtttgttgatgtggagactcgctgaatgattgagtgcttgaatgggcgtggtcgtggtggctgtgcttcattcatgatcccgcgctctcctcgcgttgctccgtgtgttgctctgcgtgctgtcggagcg	atctcgggatcttcctctcatttc	63.165	aatcattcagcgagtctccacatc	63.893	ATCTCGGGATCTTCCTCTCATTTCAGAGTGCATTGTGTGTGTGTGTGTGTGTGTGTGTAGTGTTTTGCTGCTGGTCGGTTTGTTGATGTGGAGACTCGCTGAATGATT	108 >scaffold16510 0.0 100
Prol00347 scaffold3574_852	GA	12	gagcgcgagactgaggcggctcgggagcgtgaggagctcttacaccggagccccacctgcattatcccaataaagacatcagcagaaatggagctaatataattcctgactctctctgatctggtctccagagagaatcctttttcatct	ataaagggagaggatggggagaaaagaaaagaagagaagaggaaagaagagcagagaaacagaaatgtacagtagataaaagggggaagagaaaagggaaaagagggatgtatagacaagaaagagagaagagagtgggaaagaagagaa	tgatctggtctccagagagaatcc	63.193	ttcttttcttttctccccatcctc	63.053	TGATCTGGTCTCCAGAGAGAATCCTTTTTCATCTGAGAGAGAGAGAGAGAGAGAGAGAATAAAGGGAGAGGATGGGGAGAAAAGAAAAGAA	91 >scaffold16510 0.0 100
Prol00348 scaffold3578_854	TATC	10	tattatcatgtcatttatagtgagaagtaaacaaaatgatgggaatattagacacaatagtctggtttcattgatttgcattaaaagtgcagtgtgttttttctttctgttgtaaagctagttttgttctaacagcagcaatatactcta	tnnnnnnnnnnnnnnnnnnnnnnnnnnnnnnnnnnnnnnnnnnnnnnnnnnnngataacagcgatatatctatacctttactatatcgatatttatactatggaagtgatatgctatatctatatctatacctagactgccttttgtggc	gctagttttgttctaacagcagcaa	61.242	gccacaaaaggcagtctaggtatag	61.609	GCTAGTTTTGTTCTAACAGCAGCAATATACTCTATATCTATCTATCTATCTATCTATCTATCTATCTATCTATCTNNNNNNNNNNNNNNNNNNNNNNNNNNNNNNNNNNNNNNNNNNNNNNNNNNNNGATAACAGCGATATATCTATACCTTTACTATATCGATATTTATACTATGGAAGTGATATGCTATATCTATATCTATACCTAGACTGCCTTTTGTGGC	224 >scaffold104237 0.0 100
Prol00349 scaffold3589_858	TC	12	gtggagtcgggccgctatgacacacactctaacttcaccgtagtgctgcagcctttcctgaaggagttaactctaccacacacggtcagtaccacaccgttactgaacaataccagttaccagaacggtatagtgaatactgggttacag	tttctctctctctccttctacagaatgatggtcaccctgacaactcgtatttcactccagactgttttcacctcagtcagaaatctcacactttgatggctcgcggcctctggaataatatggtgagttacttcccacatgtgaacctga	ccacaccgttactgaacaatacca	63.057	ggagtgaaatacgagttgtcaggg	63.225	CCACACCGTTACTGAACAATACCAGTTACCAGAACGGTATAGTGAATACTGGGTTACAGTCTCTCTCTCTCTCTCTCTCTCTCTTTCTCTCTCTCTCCTTCTACAGAATGATGGTCACCCTGACAACTCGTATTTCACTCC	141 >scaffold180228 0.0 100
Prol00350 scaffold3611_864	TAACCC	4	tgtaaactggagaaactggagtaagaccattactttatctttataattttatataaaacttactgtctttgactcagccctggttttggttgcttgtttatttgcctctctggttttcaaatctccttttgtttatctgattactctcct	tagaaacctggtctctctgaatccatggtttcaacccttgcctaactctgtttctaaccctgcattgccccttggttttgtttgcctggatttatgaactgtcgatctgtttaatgaagctcatttgactttataataaatacccttgtt	ttgcctctctggttttcaaatctc	63.009	gaaacagagttaggcaagggttga	62.921	TTGCCTCTCTGGTTTTCAAATCTCCTTTTGTTTATCTGATTACTCTCCTTAACCCTAACCCTAACCCTAACCCTAGAAACCTGGTCTCTCTGAATCCATGGTTTCAACCCTTGCCTAACTCTGTTTC	127 >scaffold61370 0.0 100
Prol00351 scaffold3639_873	ACTAT	5	aagactagccacattgaaaacaagttcagtacagtcccaggttaggttacctaaactaataagctaatataattagtccaagccaaaaaaaacctccctgatctatgtaatcataatggccagaagcttcaatatattttatatatatac	atatactacaaaaacgtcaatgaaaaaaatattgcagtcagatgttttttttttctgatctgacttaaaataaactgtgtggttagctgaatgatttgggtctggtaactgatacatgcctgtaagctcaatgaaactattaatcatcat	atcataatggccagaagcttcaat	62.231	tcattcagctaaccacacagtttattt	61.382	ATCATAATGGCCAGAAGCTTCAATATATTTTATATATATACACTATACTATACTATACTATACTATATATACTACAAAAACGTCAATGAAAAAAATATTGCAGTCAGATGTTTTTTTTTTCTGATCTGACTTAAAATAAACTGTGTGGTTAGCTGAATGA	160 >scaffold79490 0.0 100
Prol00352 scaffold3653_875	AG	14	agctctcgtcacagagatacttatatgttgtctgataggtttgtctgtatgacacaaattcagtttacgacccaaaatatcaacatagagatgtgaaaggaatagaggaaaagaggaagtgaaaagaaaaagagagaatgagagagtaaa	aaataagaagaaatgcaactttaaataaatcagacagaaaatatactcttcatctaatgaatagtggcgccttgaaggaagtgtgggattgctattgggatagaagttaagggttaccagaaaaatgaatgatgccagatttaggctgat	ggaaaagaggaagtgaaaagaaaaaga	62.545	tcaaggcgccactattcattagat	63.142	GGAAAAGAGGAAGTGAAAAGAAAAAGAGAGAATGAGAGAGTAAAAGAGAGAGAGAGAGAGAGAGAGAGAGAGAAATAAGAAGAAATGCAACTTTAAATAAATCAGACAGAAAATATACTCTTCATCTAATGAATAGTGGCGCCTTGA	147 >scaffold2728 0.0 100
Prol00353 scaffold3664_879	AC	13	gtgtgtgtacttgtgaatggatgaactctatgtgtgggtgtgtgcatactgtagtatgtgtgagtgtgtgtgtggtacatacactgtagaaagtctgctctagtttttggctctgatggtaaactcctctgaactgctgcagctgtggag	aaatgatccagcagaatgaaagagactcaaaattttagaatatatgaaggcttcttgttgttcatcatataaatatttttactaaataaattaaagatcattctgttccacagttggaagctcctcttaccatgtggagggattttactg	tttggctctgatggtaaactcctc	62.910	ttgagtctctttcattctgctgga	62.593	TTTGGCTCTGATGGTAAACTCCTCTGAACTGCTGCAGCTGTGGAGACACACACACACACACACACACACACAAATGATCCAGCAGAATGAAAGAGACTCAA	101 >C1926151 0.0 100
Prol00354 scaffold3676_880	TC	14	tgctgacggacgaacagatgagtagaaactcttcacaaacagatacagagacacatagacaaacacacacttcagtcagtgcctgaggcattgacccaggtgggcttccacagacccagacgagacgtgttagtaaatctgtcattctct	tgcctcgcacgcacgcacacatacacgcactgtatatatctgactaaaacactcatttactgacagtatatatgagcacacacacatacacataaacagagagagacagacagacagacagacacacatacacacagagaaagacagaca	gacccagacgagacgtgttagtaaa	62.847	tatacagtgcgtgtatgtgtgcgt	62.608	GACCCAGACGAGACGTGTTAGTAAATCTGTCATTCTCTTCTCTCTCTCTCTCTCTCTCTCTCTCTCTGCCTCGCACGCACGCACACATACACGCACTGTATA	102 >C1999669 0.0 100
Prol00355 scaffold3702_882	TTGT	7	agtttgttccacttaaaaggtgaagttcaggacccacatatacaagtctgtttgggattaggctccactatggtacatcgtctccagggtcccttatttttgtttgtgttttattagtttagtgcatttgtgctttcagttcttacatgc	gtttgtccttatctgtatgctactaaattcttctctcagcatctttttagtggtctgttagcttcagtgctagcacccaaaataataaatgtttaactcagacgctaatcctgggctctgtgtccctgtctctccctttgcaggagtgga	tgcatttgtgctttcagttcttaca	63.091	gctagcactgaagctaacagaccac	62.889	TGCATTTGTGCTTTCAGTTCTTACATGCTTGTTTGTTTGTTTGTTTGTTTGTTTGTGTTTGTCCTTATCTGTATGCTACTAAATTCTTCTCTCAGCATCTTTTTAGTGGTCTGTTAGCTTCAGTGCTAGC	130 >scaffold171505 0.0 100
Prol00356 scaffold3710_884	TG	20	acaaggcttgagaagtcttagcaaaagcgttgcggtctgatgagacagaatagtcagatatttgtttgggtttgtaggctaaaatgttgactagaggatttagatgtctgattctgatgatcttcatggtttactatttattatggataa	tnnnnnnnnnnnnnnnnnnnnnnnnnnnnnnnnncagtgatacatgttacttgttacatgttactaatggtgctaaattgttttaatgcacattccattccaccatcctcgaaccatacagatattttaagcaggtgttaacgcttgtca	ttgggtttgtaggctaaaatgttga	62.848	ggaatggaatgtgcattaaaacaa	62.032	TTGGGTTTGTAGGCTAAAATGTTGACTAGAGGATTTAGATGTCTGATTCTGATGATCTTCATGGTTTACTATTTATTATGGATAATGTGTGTGTGTGTGTGTGTGTGTGTGTGTGTGTGTGTGTGTNNNNNNNNNNNNNNNNNNNNNNNNNNNNNNNNNCAGTGATACATGTTACTTGTTACATGTTACTAATGGTGCTAAATTGTTTTAATGCACATTCCATTCC	226 >scaffold17945 0.0 100
Prol00357 scaffold3712_885	AG	18	gtcttactctaactgaacccatgttaaatatctaagtgttgagctatgtaatgaaaaaaggaaacggtgaaacaaacacactgagaggggtgtggcctatttttacagtagcgtactctcattcttattttcatgttttacgagagaaca	annnnnnnnnnnnnnnnnnnnnnnnnnnnnnnnnnnnnnnnnnnnnnnnnnnncacatagtaaactagaagctagaagtcctgctgggctctgctgttagctgagacacatggcaggtggtgttcttgtttttctctttttttgagctcg	cattcttattttcatgttttacgagaga	60.274	ccagcaggacttctagcttctagtt	60.891	CATTCTTATTTTCATGTTTTACGAGAGAACAAGAGAGAGAGAGAGAGAGAGAGAGAGAGAGAGAGAGANNNNNNNNNNNNNNNNNNNNNNNNNNNNNNNNNNNNNNNNNNNNNNNNNNNNCACATAGTAAACTAGAAGCTAGAAGTCCTGCTGG	154 >scaffold168685 0.0 100
Prol00358 scaffold3712_886	AC	19	tattgttttttattacgaggggaggccggcaatgcagatgaggcgacaggggtacaagtgggagtgccccttattatggtctgtgacatagggggtcaaaaaagcaggcacgtacatggaggtggacttttttaatgaaatccatgaaaa	annnnnnnnnnnnnnnnnnnnnnnnnnnnnnnnnnnnnnnnnnnnnnnnnnnnnnnnnnnnnnnnnggaaaacactaaataagggcgtggccaggaactagtgacagatgggcactgagcccaggccaggagaaaggaggagccaaccaa	cacgtacatggaggtggacttttt	63.444	tcagtgcccatctgtcactagttc	62.829	CACGTACATGGAGGTGGACTTTTTTAATGAAATCCATGAAAAACACACACACACACACACACACACACACACACACACACANNNNNNNNNNNNNNNNNNNNNNNNNNNNNNNNNNNNNNNNNNNNNNNNNNNNNNNNNNNNNNNNNGGAAAACACTAAATAAGGGCGTGGCCAGGAACTAGTGACAGATGGGCACTGA	198 >scaffold168685 0.0 100
Prol00359 scaffold3712_887	AC	12	ttttatacaccaggtactgtgtgaactgtttttttttttttttttttgctgtttgtgtttatttgcatcagttgtaattacatacatgcaaaatgtgatgacaaacatacatattacttatatgacctctgtacagtataatatataaat	attgtggctagaagaatctgttgcagtactttatcattatattgtagaaaaataaacacacagatatttttaacctctactttacacataaattcaacactgtatttatgtaactttcacatgtataaaatccacattgcctgtacccca	tgctgtttgtgtttatttgcatca	62.573	ctgcaacagattcttctagccaca	62.958	TGCTGTTTGTGTTTATTTGCATCAGTTGTAATTACATACATGCAAAATGTGATGACAAACATACATATTACTTATATGACCTCTGTACAGTATAATATATAAATACACACACACACACACACACACACATTGTGGCTAGAAGAATCTGTTGCAG	154 >scaffold168685 0.0 100
Prol00360 scaffold3753_892	ATA	10	ttgtattgttataatgatggttattattattatttatggttattatcattattatttttaatcgtagtagttggtaaataattaatgagtcatcagcattaaacaataaaaataagaagaataagtaaacgaaaaaagaagattgataat	agaagaagaagaagaannnnnnnnnnnnnnnnnnnnnnnnnnnnnnnnnnnnnnnnnnnnnnnnnnnnnnnnnnnnnnnnnnnnnnnnnnnnnagaaaacgtagaagtgggaaaagagaaagaaaaagaaagaaagacagaaagaaagaa	tgagtcatcagcattaaacaataaaaa	60.276	tctttctcttttcccacttctacg	60.273	TGAGTCATCAGCATTAAACAATAAAAATAAGAAGAATAAGTAAACGAAAAAAGAAGATTGATAATATAATAATAATAATAATAATAATAATAATAAGAAGAAGAAGAAGAANNNNNNNNNNNNNNNNNNNNNNNNNNNNNNNNNNNNNNNNNNNNNNNNNNNNNNNNNNNNNNNNNNNNNNNNNNNNNAGAAAACGTAGAAGTGGGAAAAGAGAAAGA	218 >scaffold42569 0.0 100
Prol00361 scaffold3769_893	TAGGGT	4	tcatttaactttcctctatctattgtcacacctgctggatctcctctcacctctgatctcctggatgattcctgtaaccctgtatattacccactgtattacaagcacctttacggtaaagtgctactatgttctcttagtctttatctc	agaaagttcaggcagaaatatcttaatgaagattctctctacctctgttctgacttctcctgacccggtgatgtcaatgtcatgtgtccacaatcctccaatctgttctattttcnnnnnnnnnnnnnnnnnnnnnnnnnnnnnnnnnnn	ccactgtattacaagcacctttacgg	63.897	ggtcaggagaagtcagaacagaggt	63.523	CCACTGTATTACAAGCACCTTTACGGTAAAGTGCTACTATGTTCTCTTAGTCTTTATCTCTAGGGTTAGGGTTAGGGTTAGGGTAGAAAGTTCAGGCAGAAATATCTTAATGAAGATTCTCTCTACCTCTGTTCTGACTTCTCCTGACC	149 >scaffold81478 0.0 100
Prol00362 scaffold3775_895	TAA	8	ctcctattcacatttacgtactagagtcaaatgcagcctttcggtaaaacaggaggacatgtttctaatttccaaagtgcataatatataaagaataacaaaataataaacatcagttgtttttggaacttacaagctcttcctggtttt	tacataagcaaaaacataagtaaactatgactactgcgattacaaagaacagttttacttgtatagcgtctttaataaattcaaggtagcctgaatctttttaggctttctgtacaaaggactgtcagatacagtacactggttgggtaa	ttggaacttacaagctcttcctgg	63.015	aagcctaaaaagattcaggctacctt	62.142	TTGGAACTTACAAGCTCTTCCTGGTTTTTAATAATAATAATAATAATAATAATACATAAGCAAAAACATAAGTAAACTATGACTACTGCGATTACAAAGAACAGTTTTACTTGTATAGCGTCTTTAATAAATTCAAGGTAGCCTGAATCTTTTTAGGCTT	160 >scaffold29270 0.0 100
Prol00363 scaffold3780_900	AC	11	gttgtagacagaaattcagacaattctattagaaattttagacattattttttattaatgttgtgttgtaaactagtttgagaagcttaaaagtcccttaaaccccacagccattgctctgacttactaaattcacacactcaaatttgt	tgaaccgctacatctccaaaattgatacgctggaaaccactatcagttcagtgcatttttgttatctatcttgcagccttgctgctgcaccagcgggcgcggatggagcggctgatgaaggagttattggcggagaggcaaaagctggag	agcttaaaagtcccttaaacccca	62.435	ttccagcgtatcaattttggagat	63.021	AGCTTAAAAGTCCCTTAAACCCCACAGCCATTGCTCTGACTTACTAAATTCACACACTCAAATTTGTACACACACACACACACACACACTGAACCGCTACATCTCCAAAATTGATACGCTGGAA	124 >scaffold56670 0.0 100
Prol00364 scaffold3780_902	TTTC	6	tgatctcaatcttggtttcattttgctatgatttcaggtgttttgttttttttggggtttttttacatgctgaatagaccctctctactgattccccttcattgatcaaacaaggtttgttggtgtagagcaaagtaatttctggtagct	tttnnnnnnnnnnnnnnnnnnnnnnnnnnnnnnnnnnnnnnnnnnnnnnnnnnnnnnnnnnnnnnnnnnnnnnnnnngtgtctgtataatttagtggttgagatgtaaacagggtcattcagagtatattgtgaaatggctcttatttct	ccctctctactgattccccttcat	63.059	tgaccctgtttacatctcaaccac	62.382	CCCTCTCTACTGATTCCCCTTCATTGATCAAACAAGGTTTGTTGGTGTAGAGCAAAGTAATTTCTGGTAGCTTTTCTTTCTTTCTTTCTTTCTTTCTTTNNNNNNNNNNNNNNNNNNNNNNNNNNNNNNNNNNNNNNNNNNNNNNNNNNNNNNNNNNNNNNNNNNNNNNNNNNGTGTCTGTATAATTTAGTGGTTGAGATGTAAACAGGGTCA	213 >scaffold56670 0.0 100
Prol00365 scaffold3794_906	AAC	14	nnnnnnnnnnnnnnnnnnnnnnnnnnnnnnnnnnnnnnnnnnnnnnnnnnnnnnnnnnnnnnnnnnnnnnnggtacatcaactgatatctgttatctgatttgtcagtttcttaaaatttgtatatcgtcgctgtccaaaaaaacccaaa	nnnnnnnnnnnnnnnnnnnnnnnnnnnnnnnnnnnnnnnnnnnagtatctccaaaatggtaactttataggagagggcaaaaacctgattaaatctgaatgtaagtcaatggaaccagacgtttatccaagcgtgttttggatatttctg	ttgtatatcgtcgctgtccaaaaa	62.761	ttttgccctctcctataaagttacca	62.384	TTGTATATCGTCGCTGTCCAAAAAAACCCAAAAACAACAACAACAACAACAACAACAACAACAACAACAACAACNNNNNNNNNNNNNNNNNNNNNNNNNNNNNNNNNNNNNNNNNNNAGTATCTCCAAAATGGTAACTTTATAGGAGAGGGCAAAA	156 >C2029041 0.0 100
Prol00366 scaffold3808_908	ATA	13	nnnnnnnnnnnnnnnnnnnnnnnnnnnnnnnnnnaatcactttattcccagagggaaagtcacatattccagcagcccaagtacagtaaagaacaataatacaataatagaatatgtacataaataaagagaagaacaaaaagaagtact	agcaccactatgagtgggatgaaagtataatgggtatgcagggaaagtatagtgacttgaaagtatcattaccatggacagtgagcggcagtcatatataatcattataaatgagaaagttatgctctggagttactgcacatgattaag	cagcagcccaagtacagtaaagaa	61.944	cccattatactttcatcccactca	61.252	CAGCAGCCCAAGTACAGTAAAGAACAATAATACAATAATAGAATATGTACATAAATAAAGAGAAGAACAAAAAGAAGTACTATAATAATAATAATAATAATAATAATAATAATAATAATAAGCACCACTATGAGTGGGATGAAAGTATAATGGG	154 >C2195817 0.0 100
Prol00367 scaffold3808_909	GACA	10	atcacataaagataatacataaacaacagggcattaatatctcctcatactgtttattatctttccacaacaccaacgacataagctctaggctgtgtgtaggcacatatgctgtcatttgggatggatggatggatggatagaccgacg	gacnnnnnnnnnnnnnnnnnnnnnnnnnnnnnnnnnnnnnnnnnaatcactttattcccagagggaaagtcacatattccagcagcccaagtacagtaaagaacaataatacaataatagaatatgtacataaataaagagaagaacaaa	acatatgctgtcatttgggatgg	63.030	tgtgactttccctctgggaataaa	63.091	ACATATGCTGTCATTTGGGATGGATGGATGGATGGATAGACCGACGGACAGACAGACAGACAGACAGACAGACAGACAGACAGACAGACNNNNNNNNNNNNNNNNNNNNNNNNNNNNNNNNNNNNNNNNNAATCACTTTATTCCCAGAGGGAAAGTCACA	160 >C2195817 0.0 100
Prol00368 scaffold3838_910	AC	12	actttaactttaccctaatcctaacttttttttctttaccctgacctcacaataacctcatcctaaacccacccttaaccagaaccttacttcaaccttaacattatataataatgatgagtatatgaacaggtccccactatgtgacag	atgcagtgtgcaccattcctaatttagaaatatcccttgatgacggagacacatgacacagctcttgtgccttagccatatcaagtccaggtccggtcttcagttcccttttcctgtcctgctgtatgtttcatgcatctgtagttcagt	aacccacccttaaccagaacctta	63.082	tgtctccgtcatcaagggatattt	63.000	AACCCACCCTTAACCAGAACCTTACTTCAACCTTAACATTATATAATAATGATGAGTATATGAACAGGTCCCCACTATGTGACAGACACACACACACACACACACACACATGCAGTGTGCACCATTCCTAATTTAGAAATATCCCTTGATGACGGAGACA	160 >scaffold154099 0.0 100
Prol00369 scaffold3860_913	GATA	8	atgttctctggagtgaccaattacgcttctccatctggcaatctgatagacgagtctaggtttggcatttcccaagagaacggtacttgtctgattgcactgagtgcaaagtttagagaaggtattatggggtggggttgtagatagatg	gatnnnnnnnnnnnnnnnnnnnnnnnnnnnnnnnnnnnnnnnnnnnnnnnnnnnnnntgtgtaaagtcctttagtgtctgtgtaatggaggtagtggtatannnnnnnnnnnnnnnnnnnnnnnnnnnnnnnnnnnnnnnnnnnnnnnnn	ttatggggtggggttgtagataga	62.690	cctccattacacagacactaaaggact	62.171	TTATGGGGTGGGGTTGTAGATAGATGGATAGATAGATAGATAGATAGATAGATAGATAGATNNNNNNNNNNNNNNNNNNNNNNNNNNNNNNNNNNNNNNNNNNNNNNNNNNNNNNTGTGTAAAGTCCTTTAGTGTCTGTGTAATGGAGG	149 >C2210468 0.0 100
Prol00370 scaffold3863_915	CTAT	10	nnnnnnnnnnnnnnnnnnnnnnnnnnnnnnnnnnnnnnnnnnnnnactgtacaatgatcactagtgcctttgctgtttcaccatcctgtatcttctgccataaatctgataccatgtcttttctaaataatccagtagtagtttgttgta	cnnnnnnnnnnnnnnnnnnnnnnnnnnnnnnnnnnnnnnnattcctcattcttgtgtttcacagtttgcatgtttgttgcaattggttccctttctactagaattagagccgcacaatcatgttctttattcaggtggacacaggccttt	tgccataaatctgataccatgtctt	60.925	actgtgaaacacaagaatgaggaa	60.075	TGCCATAAATCTGATACCATGTCTTTTCTAAATAATCCAGTAGTAGTTTGTTGTACTATCTATCTATCTATCTATCTATCTATCTATCTATCTATCNNNNNNNNNNNNNNNNNNNNNNNNNNNNNNNNNNNNNNNATTCCTCATTCTTGTGTTTCACAGT	160 >scaffold193009 0.0 100
Prol00371 scaffold3906_921	AC	19	cagcggggaggtggggggggttacaacgctttacacagcggtgtgtgggtgtgtgtgtgtgtgtgtgtgggtgtgtgtgtgtgtgtgtgtgtgtgtgggtgtgtgtgtgtgtgtgtgtgtgtctgcatcaaaccaaaacaatccctgctg	agacacacnnnnnnnnnnnnnnnnnnnnnnnnnnnnnnnnnnnnnnnnggtcggcatcgctcaatttgtgtctgtcatagacgatgaataaaacagagaaagagagagaggaatagaggggagagagggagagagacagagagcgagtga	tgtctgcatcaaaccaaaacaatc	63.270	atgacagacacaaattgagcgatg	63.506	TGTCTGCATCAAACCAAAACAATCCCTGCTGACACACACACACACACACACACACACACACACACACACAGACACACNNNNNNNNNNNNNNNNNNNNNNNNNNNNNNNNNNNNNNNNGGTCGGCATCGCTCAATTTGTGTCTGTCAT	147 >scaffold86552 0.0 100
Prol00372 scaffold3953_927	ATAA	8	acaggaggtcctagtcatctccatttcacaaatgataaacattttctgaaggactactgaggactaggaagtaatagatgcaccatttaaggtggaaaataaaaataaaatcaaacaagaagctggacaaaaagaccaaggcgcaagaat	acaaacaaacaaacntaaaaataaataaataaataaatatacagcaccatgagggagggatggtaaattttgaataaagacgccatagcagcagaaggtggaacagggaaatctgaaaaagaagtctacttcagctttatgaagaagtga	acaagaagctggacaaaaagacca	63.444	caaaatttaccatccctccctcat	63.360	ACAAGAAGCTGGACAAAAAGACCAAGGCGCAAGAATATAAATAAATAAATAAATAAATAAATAAATAAACAAACAAACAAACNTAAAAATAAATAAATAAATAAATATACAGCACCATGAGGGAGGGATGGTAAATTTTG	140 >scaffold186837 0.0 100
Prol00373 scaffold4001_934	CA	11	ctgctcacagagcctcgctctggcacttacgaggactcatgggtggccgtttacttagagggtggtgcaaccaagtcttcacagagtaggagtgctgatctggagcccctcttcgtcataatgatgaaccaaatggatcatacagcagcg	cctgtctgcatacaggcaagctaaagacggaggcattatcgctgaatgaggagaatatgaacggtgtgctgcagtgtgctgtcctgaagcctgaaacaatcacttaacagctcataaatcaggtccggatcgactgcgagttctacagtg	tgaaccaaatggatcatacagcag	63.257	agtgattgtttcaggcttcaggac	63.027	TGAACCAAATGGATCATACAGCAGCGCACACACACACACACACACACACCTGTCTGCATACAGGCAAGCTAAAGACGGAGGCATTATCGCTGAATGAGGAGAATATGAACGGTGTGCTGCAGTGTGCTGTCCTGAAGCCTGAAACAATCACT	152 >scaffold157453 0.0 100
Prol00374 scaffold4015_936	GA	12	ctgactatagtatcacagcttcccagtatttagtctcagtatctcagtgagagagagagagagagagagagagagagagagagagagnnnnnnnnnnnnnnnnnnnnnnnnnnnnnnnnnnnnnnnnnnnnnnnnnnnnnnnnnnagagg	gggagagggagaaacagaaagaaggaaaaagaaagagggagagtgagtgagacagggagagagatagaacgaaacagagagggagaaatagagagagggagaaacagaaagaaggaaaaagaaagagggagagtgagtgagacagggaga	tcacagcttcccagtatttagtctca	62.548	ccttctttctgtttctccctctcc	62.958	TCACAGCTTCCCAGTATTTAGTCTCAGTATCTCAGTGAGAGAGAGAGAGAGAGAGAGAGAGAGAGAGAGAGAGAGNNNNNNNNNNNNNNNNNNNNNNNNNNNNNNNNNNNNNNNNNNNNNNNNNNNNNNNNNNAGAGGGAGAGAGAGAGAGAGAGAGAGAGAGGGAGAGGGAGAAACAGAAAGAAGG	187 >scaffold24248 0.0 100
Prol00375 scaffold4022_939	TTA	8	ttgtttatttgtttgtttgtttgtttgattgtttgatagtttgtttttccctttattggaaagcacaagtcattatatcaaaaaaaaagatagatgaaagtgttacctttcttggacagcttacaccatttataagttatggatgtgttg	tttaaactttgagagcagataggaacagacattttaattcttgagaaactcatttttatttttttcccttgaagggaaattatcggacatttcaaacgctgggacggacggatatgactttcagatttatttctggaactccaggaaaat	tttcttggacagcttacaccattt	61.208	aaatgtccgataatttcccttcaa	61.924	TTTCTTGGACAGCTTACACCATTTATAAGTTATGGATGTGTTGTTATTATTATTATTATTATTATTATTTAAACTTTGAGAGCAGATAGGAACAGACATTTTAATTCTTGAGAAACTCATTTTTATTTTTTTCCCTTGAAGGGAAATTATCGGACATTT	159 >C2215548 0.0 100
Prol00376 scaffold4023_940	TAGA	9	tattacttctacggtgatgaggcagatggagaaatgtctgattatgtttgtgaagcagaaaagaagcctagatgagaatacatagatgcagctatgtctgaaccactgcacagactgcctgcctgctctccctttgcatgactaggtagg	tagnnnnnnnnnnnnnnnnnnnnnnnnnnnnnnnnnnnnnnnnnnnnnnnnnnnnnnnnnnnnnnnnnnnnnnnnnnnnnnnnnnnnnnnnnnnnnnnnnnnnnnnnnnnnnnnnnnngtcctttagtgtctgtgtaaaatcctttagtg	tatgtctgaaccactgcacagact	61.150	aaaggattttacacagacactaaaggac	60.533	TATGTCTGAACCACTGCACAGACTGCCTGCCTGCTCTCCCTTTGCATGACTAGGTAGGTAGATAGATAGATAGATAGATAGATAGATAGATAGATAGNNNNNNNNNNNNNNNNNNNNNNNNNNNNNNNNNNNNNNNNNNNNNNNNNNNNNNNNNNNNNNNNNNNNNNNNNNNNNNNNNNNNNNNNNNNNNNNNNNNNNNNNNNNNNNNNNNNGTCCTTTAGTGTCTGTGTAAAATCCTTT	240 >C2191965 0.0 100
Prol00377 scaffold4047_943	GA	15	atgatggccaagatgtaggcccagcgcaccgagcagttccccaacgtgtacttccctgtctcctctccacacatgtcccgaatcacctctgcatcccagccatccgggaaaatcatacagcccaacaccagacacacggctatagagagg	taatgttacccaaagagaaaacaatataaaactaatttggctgcagtgatttacccagactaatagagctagtccttcagttagggctataaacgtcaaaacgtggtacaaaaaacaaattaagatccctatgggatttctggaagcatc	accagacacacggctatagagagg	63.036	tagtctgggtaaatcactgcagcc	63.769	ACCAGACACACGGCTATAGAGAGGGAGAGAGAGAGAGAGAGAGAGAGAGAGAGATAATGTTACCCAAAGAGAAAACAATATAAAACTAATTTGGCTGCAGTGATTTACCCAGACTA	116 >scaffold194960 0.0 100
Prol00378 scaffold4053_945	TTTA	6	cgcaggcaagcatcttaccaaacccatttagtatgtatctaagtcagcaataaatttgtggaatttggcttcatcacaaattttaaaagttgtttgccgttaatcaaccactacctctgtggttttagttgactctactttctgtccact	ctcatttaattatacatttattaatttatattttttaatacttttgtttcattttccacatcaaagacaaaaaaatctaagtgttaagggctttgtattcagcgagggagctgtagtagtaccgttttttgtcttctaatagcagaataa	tttgccgttaatcaaccactacct	62.944	tctttgatgtggaaaatgaaacaaaa	62.837	TTTGCCGTTAATCAACCACTACCTCTGTGGTTTTAGTTGACTCTACTTTCTGTCCACTTTTATTTATTTATTTATTTATTTACTCATTTAATTATACATTTATTAATTTATATTTTTTAATACTTTTGTTTCATTTTCCACATCAAAGA	149 >C2204478 0.0 100
Prol00379 scaffold4095_953	AG	16	aaaacttcaccaggaagcattttaaacggacatttaattcagacatgactgggtgccttccttccacaaaatagtgtataagtaggcagtattaattacgtttcagacatgttcactgacagacacacagagaaagagagggagagagaa	ggagagacatttctactctgaactctgctgtttagaacagccaatcattttcactccctatgacatcatctcctcaaagccacatcccagagtgcccatgtcatcagcactaagacacgctatgatacaatgcagactggactccagcta	cagacacacagagaaagagaggga	62.225	tagggagtgaaaatgattggctgt	63.121	CAGACACACAGAGAAAGAGAGGGAGAGAGAAAGAGAGAGAGAGAGAGAGAGAGAGAGAGAGAGGGAGAGACATTTCTACTCTGAACTCTGCTGTTTAGAACAGCCAATCATTTTCACTCCCTA	123 >scaffold195583 0.0 100
Prol00380 scaffold4127_957	GT	16	tcagctggttttatctgaagttctcagcagatttcagtgagaatctctcgggggaaaaccttatacagcccacattcacctacattcatcactacagtcgactcgagaacactgacagagcaggggggaaaaagtgtgacagagagagaa	gatctgcgtgagtttaacactgctgtctctgaaagagatgtttagaggtcgagtctgatgtttcatcacctgcctgtggggaacaccgctacacctgcttctactacaaagagacagagacagagagagagagagaaagaaatgggatgg	gactcgagaacactgacagagcag	62.950	cagcagtgttaaactcacgcagat	62.883	GACTCGAGAACACTGACAGAGCAGGGGGGAAAAAGTGTGACAGAGAGAGAAGTGTGTGTGTGTGTGTGTGTGTGTGTGTGTGTGATCTGCGTGAGTTTAACACTGCTG	108 >scaffold133220 0.0 100
Prol00381 scaffold4160_964	GA	15	aaaatacgggacaaacattaaatcatacaggcggcaatttttctccttaattgaatgcctggccttcctcttcccaggaagctatgatgtgtttgtgtgtgcgtgtgagagagtgagtgagagagagtgagagagtgagtgagagagagg	cagagagagagagagagagagtatgagaaaggggatacggtgttcataatgtgttgaattcaaatcgacttgcacaaacacttccatgctctctggataacttcacaccttctagtggcaaagcaggaaccagctgggtatttccatctt	ccaggaagctatgatgtgtttgtg	62.945	cacattatgaacaccgtatcccct	63.121	CCAGGAAGCTATGATGTGTTTGTGTGTGCGTGTGAGAGAGTGAGTGAGAGAGAGTGAGAGAGTGAGTGAGAGAGAGGGAGAGAGAGAGAGAGAGAGAGAGAGAGAGACAGAGAGAGAGAGAGAGAGAGTATGAGAAAGGGGATACGGTGTTCATAATGTG	160 >scaffold153234 0.0 100
Prol00382 scaffold4163_967	TA	15	tattgctcctttacatcaccttgtggcagaattggtggggacaagtgtgctgacaaaattacagctgaaccctctcatcccagacatcaactcttccagccaataaactgaggcgaactgcagtaactatcattattacgttggaataat	cantgtcagcgaggaccctgttagcactgccaacacgttccaacctggatcatgggcaccttccaaaaaatgagaccttttaaaaccttactatcacttaagcccaggattgtcacgtaaatggtgagtgtttttttttttggcataatt	cctctcatcccagacatcaactct	63.096	ctaacagggtcctcgctgaca	62.675	CCTCTCATCCCAGACATCAACTCTTCCAGCCAATAAACTGAGGCGAACTGCAGTAACTATCATTATTACGTTGGAATAATTATATATATATATATATATATATATATATACANTGTCAGCGAGGACCCTGTTAG	134 >scaffold127259 0.0 100
Prol00383 scaffold4172_968	ATAA	7	taactttgcacagacaatcatcaacacatcacacactgaccagggtgcccaaattgtttacatacaactcacagccctacatgaaacttcccagacaatacttgtaggaaggaaccagtcacgccaacttcaatgattcaacatggcaac	annnnnnnnnnnnnnnnnnnnnnnnnnnnnnnnnnnnnnnnnnnnnnnnnnnnnnnnnnnnnnnnnnnnnnnnnnnnnnnnnnnnnnnnnnnacgacattggtcagtatttgtaaaccctgcaaaacagcagcttatacgcaggcaagca	acttgtaggaaggaaccagtcacg	62.919	gtataagctgctgttttgcagggt	62.877	ACTTGTAGGAAGGAACCAGTCACGCCAACTTCAATGATTCAACATGGCAACATAAATAAATAAATAAATAAATAAATAAANNNNNNNNNNNNNNNNNNNNNNNNNNNNNNNNNNNNNNNNNNNNNNNNNNNNNNNNNNNNNNNNNNNNNNNNNNNNNNNNNNNNNNNNNNNACGACATTGGTCAGTATTTGTAAACCCTGCAAAACAGCAGCTTATAC	218 >scaffold21233 0.0 100
Prol00384 scaffold4189_969	TC	12	cttgatgaaacagaaatgaaacatttcactgaaaaaaaatgtttgtcataaactaatgaatgaggacttttattttgaagaacaaatgtctctcactatagtaaaattacatagtactgcataataacatcatgcaaattgtgggcattt	tgtgtatatatatgtatatatactgatatatagcatatactgatatatgggactgatgtatagcatgtggaaactatgccacaagcagctgcaatgtccaaacatttctgtccaaaattattttatcgagatcttgtattgataatggaa	aataacatcatgcaaattgtgggc	63.961	tccacatgctatacatcagtccca	63.703	AATAACATCATGCAAATTGTGGGCATTTTCTCTCTCTCTCTCTCTCTCTCTCTGTGTATATATATGTATATATACTGATATATAGCATATACTGATATATGGGACTGATGTATAGCATGTGGA	123 >scaffold194859 0.0 100
Prol00385 scaffold4194_971	TTTC	10	attaaggttcttaatgtgtccatacttcctgtctttattacagcttccataatttccagaagaaacctgcagtgatatttttccatacctcacacctttattttctctattttgcatgacctttttgagctctagtttggagaaactgct	ttnnnnnnnnnnnnnnnnnnnnnnnnnnnnnnnnnnnnnnnnnnnnnnnnnnnnnntgtcatttgaaatatgtactggcgactggcatttccgaatagaaagaaaaggaaaaatgacagatacagtgttgtttagttcatgcacaggaaa	ttgagctctagtttggagaaactgc	62.452	aaatgccagtcgccagtacatatt	62.963	TTGAGCTCTAGTTTGGAGAAACTGCTTTTCTTTCTTTCTTTCTTTCTTTCTTTCTTTCTTTCTTTCTTNNNNNNNNNNNNNNNNNNNNNNNNNNNNNNNNNNNNNNNNNNNNNNNNNNNNNNTGTCATTTGAAATATGTACTGGCGACTGGCATTT	156 >scaffold34165 0.0 100
Prol00386 scaffold4205_975	CT	20	gtgatcagtagcagaagccccacacagttgcctgagggactgctgactgagagtggttttctgttcttaataatgttgaaggctcagcttacagagaactgccaaaatatgatcatggagaattggatggtcaaaatgatgtatttctaa	cnnnnnnnnnnnnnnnnnnnnnnnnnnnnnnnnnnnnnnnnnnnnnnnnnnnnnnnnnnnnnnnnnnnnnnnnnnnnnnnnnnnnnntcatataccttcatcctaaaaatgagaagggcattagtttcatgattgccctgtagcaaaata	atggagaattggatggtcaaaatg	63.198	gcaatcatgaaactaatgcccttc	63.037	ATGGAGAATTGGATGGTCAAAATGATGTATTTCTAACTCTCTCTCTCTCTCTCTCTCTCTCTCTCTCTCTCTCTCTCNNNNNNNNNNNNNNNNNNNNNNNNNNNNNNNNNNNNNNNNNNNNNNNNNNNNNNNNNNNNNNNNNNNNNNNNNNNNNNNNNNNNNNTCATATACCTTCATCCTAAAAATGAGAAGGGCATTAGTTTCATGATTGC	212 >scaffold74285 0.0 100
Prol00387 scaffold4211_977	TG	19	atgtgtgtgtgtatttatctgactataaagctgttctttgtctgtcttctggacacctgttgtgttctgaaagctgtactaatagcagctcttgctacattatgtttcctacctgttgcatgtccaacacagtgagtctggcatttcctc	tatgtgcgtgtgtgaatgcattcctatgggcaggttctcagaaaaagtcatagagaggccaagtgaaactcccatgaattattagtacaaacgacagaaagagacaaagaaagagtgagataagaagccagtttaggaagaaaaaaggcc	atgtttcctacctgttgcatgtcc	63.456	gggagtttcacttggcctctctat	63.193	ATGTTTCCTACCTGTTGCATGTCCAACACAGTGAGTCTGGCATTTCCTCTGTGTGTGTGTGTGTGTGTGTGTGTGTGTGTGTGTGTGTATGTGCGTGTGTGAATGCATTCCTATGGGCAGGTTCTCAGAAAAAGTCATAGAGAGGCCAAGTGAAACTCCC	160 >scaffold192598 0.0 100
Prol00388 scaffold4211_978	TC	19	cagctgatatcaccccatctattgtctttactctcatacgtccctccatccttccattctgctcgcctttaaatccgcccttaatcgtttgcctcttattggctggtttctgccaccagttatggacccacttgctttgtttctttagca	nnnnnnnnnnnnnnnnnnnnnnnnnnnnnnnnnnnnnnnnnnnngtaggggagggataaggtaaatgaaaggattatttgattattgaatgcaatcatctgtacaacaatcttaaaatccctcagtaagttggcctaacgttgcacacac	tatggacccacttgctttgtttct	63.129	tttcatttaccttatccctcccct	62.199	TATGGACCCACTTGCTTTGTTTCTTTAGCATCTCTCTCTCTCTCTCTCTCTCTCTCTCTCTCTCTCTCNNNNNNNNNNNNNNNNNNNNNNNNNNNNNNNNNNNNNNNNNNNNGTAGGGGAGGGATAAGGTAAATGAAA	138 >scaffold192598 0.0 100
Prol00389 scaffold4237_988	CA	16	actactgaaatactatgtcaaaacaaaaaagcatatcctggagcaatgaagaaaagaaatgctactcaggttgatcaggctaaacattatgctcaaactgagtgaaactaagctcagccaacagtctcctaactgtaggcaaataaggat	cgatgagatcccagtactcttacacttcattctatatttgaacaactgcccttattacagtgttgcagttcagatttgagtgccctgaatgatttggggggggggggggggggggggggcactttgagtgcaactgattaatcgacttca	aagctcagccaacagtctcctaac	62.425	gcactcaaatctgaactgcaacac	63.309	AAGCTCAGCCAACAGTCTCCTAACTGTAGGCAAATAAGGATCACACACACACACACACACACACACACACACACGATGAGATCCCAGTACTCTTACACTTCATTCTATATTTGAACAACTGCCCTTATTACAGTGTTGCAGTTCAGATTTGAGTGC	156 >scaffold194438 0.0 100
Prol00390 scaffold4242_990	TG	18	tgttagcagtttatacaaataatacatgaaagacaaaactacaactgttaaagcatgtttgtcacttttgtatatatgtgctgtataaaaataaaattattaataaaatacaggcatcactataccgctacaaacatacctgtgtttgaa	tnnnnnnnnnnnnnnnnnnnnnnnnnnnnnnnnnnnnnnnnnnnnnnnnnnnnncaggcagctggagatggaagacttcacagtatgagctagctttgctgagctgatttttttcttttttgctacaacaatctagtagagagagagagt	caggcatcactataccgctacaaa	62.467	actgtgaagtcttccatctccagc	63.241	CAGGCATCACTATACCGCTACAAACATACCTGTGTTTGAATGTGTGTGTGTGTGTGTGTGTGTGTGTGTGTGTGTGTNNNNNNNNNNNNNNNNNNNNNNNNNNNNNNNNNNNNNNNNNNNNNNNNNNNNNCAGGCAGCTGGAGATGGAAGACTTCACAGT	160 >C2190681 0.0 100
Prol00391 scaffold4242_991	TC	17	atcattaaaaactaatatggtaaaactaaccgcagggaaatttaaccgtgatttaccgtgaaaccagtaagtttactacctgcctgacactactttttctgcaaaaaaagttttatgctaattttatgcagtagcattagtatagtatta	tnnnnnnnnnnnnnnnnnnnnnnnnnnnnnnnnnnnnnnnnnnnnnnnnnnnnnnttctccttcctccctctttggctcatatggccatcataggagccagaaactcatggatgctcccagctagctactaatcacttcatctctaaaac	tgcctgacactactttttctgcaa	63.285	atgagtttctggctcctatgatgg	62.800	TGCCTGACACTACTTTTTCTGCAAAAAAAGTTTTATGCTAATTTTATGCAGTAGCATTAGTATAGTATTATCTCTCTCTCTCTCTCTCTCTCTCTCTCTCTCTCTNNNNNNNNNNNNNNNNNNNNNNNNNNNNNNNNNNNNNNNNNNNNNNNNNNNNNNTTCTCCTTCCTCCCTCTTTGGCTCATATGGCCATCATAGGAGCCAGAAACTCAT	213 >C2190681 0.0 100
Prol00392 scaffold4258_996	TTTC	10	actctgtctctatatgctcagttattattactgactgttctgtcttctttctcgctttttctttgacatttcccatctatccttttctctcttttcatccctttccctttccccactcactttcactctcgtttatgttcacatttactt	nnnnnnnnnnnnnnnnnnnnnnnnnnnnnnnnnnnnnnnnatctttctttctttctttctctagctcttttactatcccttttgtcttgctaaatattactctacccttcttttactgtctgtctgtcctcttttttttactgttttttc	tcactttcactctcgtttatgttca	60.208	caaaagggatagtaaaagagctagagaa	60.192	TCACTTTCACTCTCGTTTATGTTCACATTTACTTTTTCTTTCTTTCTTTCTTTCTTTCTTTCTTTCTTTCTTTCNNNNNNNNNNNNNNNNNNNNNNNNNNNNNNNNNNNNNNNNATCTTTCTTTCTTTCTTTCTCTAGCTCTTTTACTATCCCTTTTG	158 >scaffold195619 0.0 100
Prol00393 scaffold4258_997	AACTG	5	aagttttacatattttgttgattttctaagtgattttttacagggaagggagaaaaaggtggtgtagcaaaaataaacaaagacggatagaacaaggtataaaaaaagaatggggaaaaattgtaatagtaattgaattgaattgaattg	aannnnnnnnnnnnnnnnnnnnnnnnnnnnnnnnnnnnnnnnnnnnnnnnnnnnnnnaattgaattgaattgaattgaaaagaggaaaacagtgagcaagagaaagaacgatagagtgagactgagaatgtaaaagagaatgaggaaggg	ggagaaaaaggtggtgtagcaaaa	62.728	tgctcactgttttcctcttttcaa	62.411	GGAGAAAAAGGTGGTGTAGCAAAAATAAACAAAGACGGATAGAACAAGGTATAAAAAAAGAATGGGGAAAAATTGTAATAGTAATTGAATTGAATTGAATTGAACTGAACTGAACTGAACTGAACTGAANNNNNNNNNNNNNNNNNNNNNNNNNNNNNNNNNNNNNNNNNNNNNNNNNNNNNNNAATTGAATTGAATTGAATTGAAAAGAGGAAAACAGTGAGCA	225 >scaffold195619 0.0 100
Prol00394 scaffold4259_998	AAT	8	cttcagcagtaaaatgtaccacttagcatatgttcactactttcacacaggcacactacccaagtacgcactgttatcaataaataaataaataaataaataaaatattttttgccatgaatggaatagtcatttattttaaaaacggga	taaaagttgaaaagagctcctgaataaaaacaaaactcttaacaagcatgcaggatctggaaaaccacaaaaactgttcacatcaggtaaacagcacttaatgaacacatactctaacttctcttgtatttaatttttctctttgaggtc	tttttgccatgaatggaatagtca	62.624	cagtttttgtggttttccagatcc	63.006	TTTTTGCCATGAATGGAATAGTCATTTATTTTAAAAACGGGAAATAATAATAATAATAATAATAATTAAAAGTTGAAAAGAGCTCCTGAATAAAAACAAAACTCTTAACAAGCATGCAGGATCTGGAAAACCACAAAAACTG	142 >scaffold60199 0.0 100
Prol00395 scaffold4261_1000	TG	12	ttaatattatttggacagttcctatgactgtaggaacttccttaacttttgttggaaaccaagatgcactgcaaattcagcaccatataaataaaatgtttaaatgatcagctatgggcataaatgtctgaggattatgccaaaagagta	gtgaatattaccttcctgactttatcagtcatggggtgtgtgttgggagttctcagcgagacatttaacaccaccacacagttcatcacggtgattgctgtcacagacatcacaaacatcagatacctgagcaaaccaagcacaaaaatg	tcagctatgggcataaatgtctga	62.949	ttaaatgtctcgctgagaactccc	63.022	TCAGCTATGGGCATAAATGTCTGAGGATTATGCCAAAAGAGTATGTGTGTGTGTGTGTGTGTGTGTGGTGAATATTACCTTCCTGACTTTATCAGTCATGGGGTGTGTGTTGGGAGTTCTCAGCGAGACATTTAA	135 >C2199396 0.0 100
Prol00396 scaffold4300_1006	CT	20	gtcccttaccctgtctcatgtccccttcctcctcttctctttcctctatggctgtcagagacttctcctctggggagagtaaacgcatcatcatccagggacattgagtacctgaactgacaggaaatcccttcccctgactgctgccac	cnnnnnnnnnnnnnnnnnnnnnnnnnnnnnnnnnnnnnnnnnnnnnnnnnnnnnnnnnnnctgtgattgaataagttctgacccaactctgggggatcagttttcctgggtgtgcgtgtgtgtgcactgtcacgcatcactgtcagtggt	aaatcccttcccctgactgct	63.401	ccccagagttgggtcagaacttat	63.791	AAATCCCTTCCCCTGACTGCTGCCACCTCTCTCTCTCTCTCTCTCTCTCTCTCTCTCTCTCTCTCTCNNNNNNNNNNNNNNNNNNNNNNNNNNNNNNNNNNNNNNNNNNNNNNNNNNNNNNNNNNNCTGTGATTGAATAAGTTCTGACCCAACTCTGGGG	160 >scaffold77569 0.0 100
Prol00397 scaffold4300_1007	AG	11	tggtcggagctgagtcgatgcgaagggagaaaatcatgttgtagcctcccccggcgcactctcaggtatggtaattagtctgtcgttaacattgggaatagctaatgtgtattaatgtgttaatggcatgttaattaccttacatgcaaa	ggaaagagagtgagagagcgcaggcctgcaggcattttccttggctttctctttgccatgtggatgtaagccaaggctctctgtctgtctctctctccatctccacacacagagagaacgggaggctttaaggacatcagtgcgagcaga	tctgtcgttaacattgggaatagc	61.520	aaagagaaagccaaggaaaatgc	62.122	TCTGTCGTTAACATTGGGAATAGCTAATGTGTATTAATGTGTTAATGGCATGTTAATTACCTTACATGCAAAAGAGAGAGAGAGAGAGAGAGAGGGAAAGAGAGTGAGAGAGCGCAGGCCTGCAGGCATTTTCCTTGGCTTTCTCTTT	148 >scaffold77569 0.0 100
Prol00398 scaffold4300_1008	AG	14	gcttgggtcagacctcactacatcaccaccaccacaagagtgtgtgtgcaagtgtgagtttgttgctgtgcgtgtattcactcctgctccacccgaaatcagaacgactggggtgtctgactgctctctcccctgactgaggaaagagaa	acagtgtagttgaatgcagatgatgcatgtcaccagggctgagcagacttcctcataacgctcttatttcagcctcagcccagacactgtggctggaggaagccagatcaatctgtttattgacctattccaggaactctaaatcagcaa	gagtttgttgctgtgcgtgtattc	63.104	gcatcatctgcattcaactacactg	63.093	GAGTTTGTTGCTGTGCGTGTATTCACTCCTGCTCCACCCGAAATCAGAACGACTGGGGTGTCTGACTGCTCTCTCCCCTGACTGAGGAAAGAGAAAGAGAGAGAGAGAGAGAGAGAGAGAGAGACAGTGTAGTTGAATGCAGATGATGC	149 >scaffold77569 0.0 100
Prol00399 scaffold4323_1011	GTAGTG	4	tgtgatgtgctaggttttcttaagcgccctggacgttacactcagtcactagttgttgttgctgttgtttatagtaatgggctggtggcggaagtagtagtagttacaggtatagtagaggtggtggtggtggtggtggtagtagtagta	gtagtagtnnnnnnnnnnnnnnnnnnnnnnnnnnnnnnnnnnnnnnnnnnnnnnnnnnnnnnnnnnnnnnnnnnnnnnnnnnnnnnggtggtggtggtggtgttagtgcctataggagtagtggtggtggtggtggtggtagtagttata	gctgttgtttatagtaatgggctgg	62.106	cctataggcactaacaccaccacc	62.933	GCTGTTGTTTATAGTAATGGGCTGGTGGCGGAAGTAGTAGTAGTTACAGGTATAGTAGAGGTGGTGGTGGTGGTGGTGGTAGTAGTAGTAGTAGTGGTAGTGGTAGTGGTAGTGGTAGTAGTNNNNNNNNNNNNNNNNNNNNNNNNNNNNNNNNNNNNNNNNNNNNNNNNNNNNNNNNNNNNNNNNNNNNNNNNNNNNNNGGTGGTGGTGGTGGTGTTAGTGCCTATAGG	230 >C1554140 0.0 100
Prol00400 scaffold4325_1014	ATCT	10	ctaggaggcagtattgtagtctgactttatttactaggcttttccacttcaatttaagtagctttaggtagctttagggtgctccgctaatgttaacattagcaaacctatgcgtgtatggtggggtgttttttctaaaataaggttttc	annnnnnnnnnnnnnnnnnnnnnnnnnnnnnnnnnnnnnnnnnnnnnnnnnnnnnnnnnnnnnnnnnnnnnnnnnnnncattatatgaaattgtaacccctatttgtcattactatttgacagccctgttgttgataatgcactggtcct	tagcaaacctatgcgtgtatggtg	63.192	ggaccagtgcattatcaacaacag	62.844	TAGCAAACCTATGCGTGTATGGTGGGGTGTTTTTTCTAAAATAAGGTTTTCATCTATCTATCTATCTATCTATCTATCTATCTATCTATCTANNNNNNNNNNNNNNNNNNNNNNNNNNNNNNNNNNNNNNNNNNNNNNNNNNNNNNNNNNNNNNNNNNNNNNNNNNNNNCATTATATGAAATTGTAACCCCTATTTGTCATTACTATTTGACAGCCCTGTTGTTGATAATGCACTGGTCC	240 >C2216390 0.0 100
Prol00401 scaffold4332_1015	GATG	10	tgtacagattggaaagatcatacaaagaactaatggaaccagaacaatgaggggaaaaaggttaattctgaactttatcatctttcaggatagtggagatagtgttgtagtgtgggcatgtaccactgccagaggctctggtttgttgaa	gannnnnnnnnnnnnnnnnnnnnnnnnnnnnnnnnnnnnnnnnnnnnnnnnnnnnnnnnnncttcattgattccagagggacattctggcagcaggagtttctggcagatcctgaaggacccaagcctcctgaggannnnnnnnnnnnnn	ggagatagtgttgtagtgtgggca	62.517	aatgtccctctggaatcaatgaag	62.672	GGAGATAGTGTTGTAGTGTGGGCATGTACCACTGCCAGAGGCTCTGGTTTGTTGAAGATGGATGGATGGATGGATGGATGGATGGATGGATGGATGGANNNNNNNNNNNNNNNNNNNNNNNNNNNNNNNNNNNNNNNNNNNNNNNNNNNNNNNNNNNCTTCATTGATTCCAGAGGGACATT	181 >scaffold135841 0.0 100
Prol00402 scaffold4351_1021	TAT	9	ccagcctgtccagttctccctatctgcagtcatgatgccgcccccggcagagaatgttgaagactatgaatgaagccaccacagagtcataagaagtgtgaaggaggggaccttgtaccttactgatattaatatgtagatgatgatgag	attatgtaatgaggagggagaaccatgccccctttatgcagaaggatgtcattgggggttagactccggctggagtctagaatgatctttaaagtgactgactctggatcagacatccgtcaaccttagaagagacacgaaactttagac	aggaggggaccttgtaccttactg	62.980	catggttctccctcctcattacat	62.571	AGGAGGGGACCTTGTACCTTACTGATATTAATATGTAGATGATGATGAGTATTATTATTATTATTATTATTATTATATTATGTAATGAGGAGGGAGAACCATG	103 >scaffold19549 0.0 100
Prol00403 scaffold4359_1027	AACAG	5	acaacggctcttaaggggcaggcgctgctggtgttagtgtaggatttgatgcgtttcaaggggatcttcaccttgaaaaagtcaaagcagcagctcactgggctgtttggggcttcaatacctgagaggagaacagagtttcagtctcac	agagagactccagcagtctgtcaggtctgtcaggtcacactgaacttccacctgtccaggtaaacaagccgcatgtaaaccttcttaaagactcgagtcataatgaagctggaggctctgtgtttattgattatgtgatttaagaacatc	aaaaagtcaaagcagcagctcact	62.972	ggaagttcagtgtgacctgacaga	62.921	AAAAAGTCAAAGCAGCAGCTCACTGGGCTGTTTGGGGCTTCAATACCTGAGAGGAGAACAGAGTTTCAGTCTCACAACAGAACAGAACAGAACAGAACAGAGAGAGACTCCAGCAGTCTGTCAGGTCTGTCAGGTCACACTGAACTTCC	149 >scaffold192506 0.0 100
Prol00404 scaffold4368_1031	ACAA	6	aacacacttttgtctttataaaacaccataaaaatgcgaccataaaaatgaccacttcgggactttttttgtggaatactgaaatatggaaatatacgtatttgccaaggacccataaaggcagcaggcaggcctgtaattctttcactc	ataaataaataaatagataaataaaaaaactttaacagctggtaggtagttgccacatttggttttcacctccaaataatgaatattaaattattattactaatgtgtgtatatatatatatatattaggattataattttattcaaata	atacgtatttgccaaggacccata	62.641	gaaaaccaaatgtggcaactacct	62.536	ATACGTATTTGCCAAGGACCCATAAAGGCAGCAGGCAGGCCTGTAATTCTTTCACTCACAAACAAACAAACAAACAAACAAATAAATAAATAAATAGATAAATAAAAAAACTTTAACAGCTGGTAGGTAGTTGCCACATTTGGTTTTC	148 >scaffold136643 0.0 100
Prol00405 scaffold4373_1033	ATCT	10	aactgatgagattgaaaaataattattctgattttggcgacctttaatatgtatatatatatattatgtatttatattaaaaaatctatctatctatctatctatctatctactgtatctatatagatatntatgtatttatattaaaaa	nnnnnnnnnnnnnnnnnnnnnnnnnnnnnnnnnatagatatgtacatatagttacgtaccattctccaactcccacagcctcacatcttgggtgttttcatctggagagatgactgttaatatctagcacctcggttaaaataaattaca	tctgattttggcgacctttaatatg	62.463	gtgggagttggagaatggtacg	62.894	TCTGATTTTGGCGACCTTTAATATGTATATATATATATTATGTATTTATATTAAAAAATCTATCTATCTATCTATCTATCTATCTACTGTATCTATATAGATATNTATGTATTTATATTAAAAAATCTATCTATCTATCTATCTATCTATCTATCTATCTATCTNNNNNNNNNNNNNNNNNNNNNNNNNNNNNNNNNATAGATATGTACATATAGTTACGTACCATTCTCCAACTCCCAC	240 >C2213630 0.0 100
Prol00406 scaffold4381_1034	ATT	12	gccaaggtcttacgaaaaaattgtgctaccttgttgaaatgtcctgccatagcgcatatttatatctccatataatatatcactgtacataaaacccctggatcggatgttgtattagctcaaatctcctttttaaaacaaaacaaaaca	ttagtattattattattattattgttgttggtgttgttcttgttattattattattagtatataaagttgccagaaagaaggcaaccttaacctcatatcacagctacaggtgagtttgactaaatgtgttaactagaaaatgctgccag	ctggatcggatgttgtattagctc	61.177	aacaagaacaacaccaacaacaataa	60.905	CTGGATCGGATGTTGTATTAGCTCAAATCTCCTTTTTAAAACAAAACAAAACAATTATTATTATTATTATTATTATTATTATTATTATTTTAGTATTATTATTATTATTATTGTTGTTGGTGTTGTTCTTGTT	133 >scaffold153082 0.0 100
Prol00407 scaffold4425_1045	GTTT	8	tcctgggtacttactgggcctgggttctgatctgtgtcaaacccagtaagggagaataggagagtgtggcatatcgatccttactgatccatacatcccatacttcccatcctggcatttacttttagagtcgatccttttatttagtta	atcaggactgatgtgtgtaccagctctctgatggtgtggtataagaaccagcgcctctggagcggttgggaatgtgttcagttgccctgaggggctgcagcccggtccacggcccccggggcggagttggggggtggtgaattgcgtaga	tccatacatcccatacttcccatc	63.090	ccatcagagagctggtacacacat	62.722	TCCATACATCCCATACTTCCCATCCTGGCATTTACTTTTAGAGTCGATCCTTTTATTTAGTTAGTTTGTTTGTTTGTTTGTTTGTTTGTTTGTTTATCAGGACTGATGTGTGTACCAGCTCTCTGATGG	129 >scaffold85708 0.0 100
Prol00408 scaffold4446_1051	AG	18	atgtgttatccttgtaattaacaaagcggggcacttgccatcctcctgcaccaagacctcagaaatggaaaaaaaaaatctgaggttatcctacagacgagggagcccactctaaaacactgcaattagcttcaatgcaatctatcagac	annnnnnnnnnnnnnnnnnnnnnnnnnnnnnnnnnnnnnnnnnnnnnnnnnnnnnnnnnnnnnnnnnnnnnnnnnntttaaaacggagaacagaaagaaagttcgaaggcacgaaaaagtccaagtgtttaaagtgcataaaacatttgt	aggttatcctacagacgagggagc	63.205	ttcgaactttctttctgttctccg	63.113	AGGTTATCCTACAGACGAGGGAGCCCACTCTAAAACACTGCAATTAGCTTCAATGCAATCTATCAGACAGAGAGAGAGAGAGAGAGAGAGAGAGAGAGAGAGAGANNNNNNNNNNNNNNNNNNNNNNNNNNNNNNNNNNNNNNNNNNNNNNNNNNNNNNNNNNNNNNNNNNNNNNNNNNNTTTAAAACGGAGAACAGAAAGAAAGTTCGAA	211 >scaffold95823 0.0 100
Prol00409 scaffold4446_1052	TAA	12	ggttgtgtttaggattataaatgttattatctgcatagttaaatgtatataacattcatgaaatgatcaatagaaatgcttcagtttttttaagaatgaaattttagaatctaatccttgaacttgaaaatgtttagtcttgatttctag	tannnnnnnnnnnnnnnnnnnnnnnnnnnnnnnnnnnnnnnnnnnnnnnnnnnnnnnnnnnnnnnnnntaggatgctttacaaacaaaaaaataaaccaacaaataaacaaacaaacaaaaaatgatcatgaagaacgaaaatgttatgt	ccttgaacttgaaaatgtttagtcttga	62.134	cattttcgttcttcatgatcattttt	61.608	CCTTGAACTTGAAAATGTTTAGTCTTGATTTCTAGTAATAATAATAATAATAATAATAATAATAATAATAATANNNNNNNNNNNNNNNNNNNNNNNNNNNNNNNNNNNNNNNNNNNNNNNNNNNNNNNNNNNNNNNNNNTAGGATGCTTTACAAACAAAAAAATAAACCAACAAATAAACAAACAAACAAAAAATGATCATGAAGAACGAAAATG	215 >scaffold95823 0.0 100
Prol00410 scaffold4469_1054	GA	14	aacgagagaacagagaaaacaaaaaatagggcaagagagacagattaaggaagaatgatagaagtgtgaaagagaggaataaaagagagaaaggaacaggtagatgccatgagccagagaagagacagagatgtgtgtgagtgagagagt	gtgtccttagttgacactgcagcaggaggtcccgcaggttcttatgtcttatggactcttgcgttcccgtgtgtgctctgcagtgcccggtctctcctccacgcgggggagcggcgcggtgactgagactgtacaggactgtgtatggag	aaaggaacaggtagatgccatgag	62.811	ggaacgcaagagtccataagacat	62.827	AAAGGAACAGGTAGATGCCATGAGCCAGAGAAGAGACAGAGATGTGTGTGAGTGAGAGAGTGAGAGAGAGAGAGAGAGAGAGAGAGAGAGTGTCCTTAGTTGACACTGCAGCAGGAGGTCCCGCAGGTTCTTATGTCTTATGGACTCTTGCGTTCC	156 >scaffold107987 0.0 100
Prol00411 scaffold4478_1055	AACAG	6	tctcctacggcgtagccagtctgagttatggataatccaggttattattgaggaagtggacatatcacagaattctgcacgtaagcaacagatctctgcacctttgaactaaattacactaatatcaatcaaatttaatcctattttaat	gtggacaggtattaggactattttccacttccttaaaaatcaaccaatcagagaagttcacaacttcagaatatccaatcacatcagacacaaggtctcttctactacacacaactgaacagctcattagaaacagtgatatcacttcca	cacgtaagcaacagatctctgcac	63.421	tggttgatttttaaggaagtggaaaa	63.006	CACGTAAGCAACAGATCTCTGCACCTTTGAACTAAATTACACTAATATCAATCAAATTTAATCCTATTTTAATAACAGAACAGAACAGAACAGAACAGAACAGGTGGACAGGTATTAGGACTATTTTCCACTTCCTTAAAAATCAACCA	149 >scaffold63203 0.0 100
Prol00412 scaffold4489_1057	AC	20	tgatgtagcccaacactgctccctggaagtggtgtgttgagatggtgtgagggcaatatctcttttcttctttgactacatctctccaatgggggtctgttacgaccaggcccctctcatgcactggtctctctgctaccactgtctaag	annnnnnnnnnnnnnnnnnnnnnnnnnnnnnnnnnnnnnnnnnnnnncaagagcaacagtcacactgcctcatttccttgttcctttatgatttcaaactagatgtttaattcaaataattttttaatcaatgcaattaccccataaata	ctcatgcactggtctctctgctac	62.736	aggaaatgaggcagtgtgactgtt	63.468	CTCATGCACTGGTCTCTCTGCTACCACTGTCTAAGACACACACACACACACACACACACACACACACACACACACANNNNNNNNNNNNNNNNNNNNNNNNNNNNNNNNNNNNNNNNNNNNNNCAAGAGCAACAGTCACACTGCCTCATTTCCT	153 >scaffold178299 0.0 100
Prol00413 scaffold4489_1058	GT	12	aatcttcttatccacactgaacatgtttaacaatcttaagaagtaaaatctctgtcgcactttttttttctttcgtcagtttcaagttattccagtgactaatatgggtttttctttttttaatggaatggaaccaacaattttgtccac	cttacctttttctctgttccaattcccagtcaagacgggcgagtgtgagctggtgagggtcttctttagtgagatgagggcgtgagatttcagctggagcgtccttaaaaaactcatccacactgaccagatcaatctcctcatgctggg	tttttaatggaatggaaccaacaa	61.532	ctgggaattggaacagagaaaaag	62.383	TTTTTAATGGAATGGAACCAACAATTTTGTCCACGTGTGTGTGTGTGTGTGTGTGTGTCTTACCTTTTTCTCTGTTCCAATTCCCAG	87 >scaffold178299 0.0 100
Prol00414 scaffold4503_1062	TC	14	atctgaatattcagccgtatcgaaatattcacggagctgatggaccagtcggtctggtgtcagtgtgaaggcttgtgtgtgcatttacgagggaacaagaccgaatagtaaaggagtatatcagcacagtcactcatctctctctgtctg	nnnnnnnnnnnnnnnnnnnnnnnnnnnnnnnnnnnnnnnatgatttcgtaactcagccctttcgtaacactctccaggcgtctttttgcggcgctgttcttaaaatgacgaactcttgagccggtgctggctgtgtgttcgcagcacggc	cgagggaacaagaccgaatagtaa	62.714	gttacgaaagggctgagttacgaa	62.849	CGAGGGAACAAGACCGAATAGTAAAGGAGTATATCAGCACAGTCACTCATCTCTCTCTGTCTGTCTCTCTCTCTCTCTCTCTCTCTCTCTCNNNNNNNNNNNNNNNNNNNNNNNNNNNNNNNNNNNNNNNATGATTTCGTAACTCAGCCCTTTCGTAAC	159 >scaffold145447 0.0 100
Prol00415 scaffold4506_1064	GT	15	gaattaatatcataacctaacatatataacacattaatggtgctttactcacctgaatgagtggaatggatggcagatgggagtttactaattgataatcatttagaggactgacctgtggttaatcggtagatgagtcacaatgtcaca	tataaaatcactcatcttcctcttactacagagatagacagataaaactgaaagtctaaccatgatgctgtannnnnnnnnnnnnnnnnnnnnnnnnnnnnnnnnnnnnnnnnnnnnnnnnnnnnnnnnnnnnnnnnnnnnnnnnntcag	agaggactgacctgtggttaatcg	62.909	cagcatcatggttagactttcagttt	61.975	AGAGGACTGACCTGTGGTTAATCGGTAGATGAGTCACAATGTCACAGTGTGTGTGTGTGTGTGTGTGTGTGTGTGTTATAAAATCACTCATCTTCCTCTTACTACAGAGATAGACAGATAAAACTGAAAGTCTAACCATGATGCTG	146 >C1530233 0.0 100
Prol00416 scaffold4529_1067	AAGAGG	4	nnnnnnnnnnnnnnnnnnnnnnnnnnnnnnnnnnnnnnnnnnnnnnnnnnnnnnnnnnnnnnnnnnnnnnnnnnnnnnnnnnnnnnnnnnnnnnnnnnnnnnnngaagaagaagcggaaaaagaagaagaggaagagaaagagatagaga	cgagatattaatatcacatgttgcagtaatgagtgttgaggaatgggtcgtatttgagaagtgtcggtcgaatctccaggcggataactttattattaccatacgtcgtaacactgtaaatacatcattcccaatcccagtctttattta	gcggaaaaagaagaagaggaagag	63.086	cacttctcaaatacgacccattcc	63.009	GCGGAAAAAGAAGAAGAGGAAGAGAAAGAGATAGAGAAAGAGGAAGAGGAAGAGGAAGAGGCGAGATATTAATATCACATGTTGCAGTAATGAGTGTTGAGGAATGGGTCGTATTTGAGAAGTG	124 >scaffold59279 0.0 100
Prol00417 scaffold4539_1068	TC	14	cagcaaagcaatatacaatgctgtgattggttagaggctcatttgcatattgcagctttctgtgatatcattattgcaagcaacacaataaagatcataaaaagctatagcagtgacctctctccccctctgtctccctctctccctcta	aggcacacactcttgcattagtgctgcactgtgtgcagggaggagggcagaaggagaagtgaatgattttctgctgcagtaaaacaaagaatgactctctccttccctcctacttcccatccctgtctactctctctgaatggctgtggg	cctctgtctccctctctccctcta	63.685	atcattcacttctccttctgccct	63.709	CCTCTGTCTCCCTCTCTCCCTCTATCTCTCTCTCTCTCTCTCTCTCTCTCTCAGGCACACACTCTTGCATTAGTGCTGCACTGTGTGCAGGGAGGAGGGCAGAAGGAGAAGTGAATGAT	119 >scaffold53648 0.0 100
Prol00418 scaffold4544_1069	TC	14	tttttctttcacttccgtttctcgttttctccttttcttactttcttactcattgtttcatcatttgtctttgcgtcccccatttttatttatttctttatctctatatctctctctctctctctctctatctctatatctctctctata	acccttgtccctcccgattcagtggtttggtgaagcaatctcagaaagccgaattctcgtttccaaaaaaaaagtgagcgctcagctcgatccgaggccgtgtcctgttaggactgacgctctctccgtaagaggattctcaaattcagc	gcgtcccccatttttatttatttc	62.727	attgcttcaccaaaccactgaatc	63.556	GCGTCCCCCATTTTTATTTATTTCTTTATCTCTATATCTCTCTCTCTCTCTCTCTCTATCTCTATATCTCTCTCTATATCTCTCTCTCTCTCTCTCTCTCTCTCTCACCCTTGTCCCTCCCGATTCAGTGGTTTGGTGAAGCAAT	145 >C2203824 0.0 100
Prol00419 scaffold4556_1071	TGAG	6	aatgtgtatgtctgtctgcttgctttgcgatggactgggggcctgtccaggttgttttgtaatgtctacaaaatgagcgctgggataggcaccagcaacccccccacttgaccagggaggattcagtggtttaaaagatgagtgagtgat	taattaagtctttgacacataaaaatcattcagagtgactcagatttctttacagtggtagtgataggaggcaagggctgtacaatgtctacaacacaaatatatctttttatttactgttcaaaattatcagttgtccatcatatgtat	accagggaggattcagtggttta	63.087	gtagacattgtacagcccttgcct	62.851	ACCAGGGAGGATTCAGTGGTTTAAAAGATGAGTGAGTGATTGAGTGAGTGAGTGAGTGAGTGAGTAATTAAGTCTTTGACACATAAAAATCATTCAGAGTGACTCAGATTTCTTTACAGTGGTAGTGATAGGAGGCAAGGGCTGTACAATGTCTAC	156 >scaffold15179 0.0 100
Prol00420 scaffold4564_1074	CTCTC	8	aaccaggagaacccggtaagcgcactagtgaagagaacgtccagctcttgtttgtggggtgtgtgatctgagtaaatcagagcagagtcgtcgttctgctttcaggcgcaatcaggaggagaggagtccagagtggaggagttccagcct	ctctgtcnnnnnnnnnnnnnnnnnnnnnnnnnnnnnnnnnnnnnnnnnnnnnnnnnnnnnnnnnnnnnnnnnnnnnnnnnnnnnnnnnnnnnnnnnnnnnnnnnntatctgtctgtcttactctctttgtctccctgtgtctctctgtat	atcaggaggagaggagtccagagt	63.174	cagagagacacagggagacaaaga	62.225	ATCAGGAGGAGAGGAGTCCAGAGTGGAGGAGTTCCAGCCTCTCTCCTCTCCTCTCCTCTCCTCTCCTCTCCTCTCCTCTCCTCTGTCNNNNNNNNNNNNNNNNNNNNNNNNNNNNNNNNNNNNNNNNNNNNNNNNNNNNNNNNNNNNNNNNNNNNNNNNNNNNNNNNNNNNNNNNNNNNNNNNNNTATCTGTCTGTCTTACTCTCTTTGTCTCCCTGTGTCTCTCTG	227 >scaffold122322 0.0 100
Prol00421 scaffold4579_1075	TC	20	ttttgtcctctttctctctctctctctgcctctgtggtgtcataattgagagagtagtgtggcccaagagtccagcatgtaatccacactctataagcactctctaattgaagtgcaaactcaatactcccttatcagtccttctcccca	ttttctaattggtaattacacaatgcctggcaatccaatcactgcagcaaaagcaacaaacaaacaatcaaactaaaagataaatataactgaactgcttcccgtgtttggtttaggggggaagaatgattaaaagaaaaaaggaaagaa	actcccttatcagtccttctcccc	64.147	tgattgtttgtttgttgcttttgc	63.290	ACTCCCTTATCAGTCCTTCTCCCCATCTCTCTCTCTCTCTCTCTCTCTCTCTCTCTCTCTCTCTCTTTTCTAATTGGTAATTACACAATGCCTGGCAATCCAATCACTGCAGCAAAAGCAACAAACAAACAATCA	135 >scaffold9127 0.0 100
Prol00422 scaffold4605_1077	TAT	9	aacagtataaattaaacaaacgtacgatcagaatggtcgctgaatgtgccaccattgaccgagacagatgagagctctgtgtccaaggtttcttacatcagaagtataagtacaaatgttaaggttttttttctttgcaccaaattatac	gttattatattatattattattagtggtctagtggttaggatttggcgctctcaccgacgcggcccgggttcgattcccggtcagggaacaaaagctttgtgggggcagtcatgggctggaggttagggaaccagccttgtggccggagg	agatgagagctctgtgtccaaggt	62.913	gccaaatcctaaccactagaccac	62.214	AGATGAGAGCTCTGTGTCCAAGGTTTCTTACATCAGAAGTATAAGTACAAATGTTAAGGTTTTTTTTCTTTGCACCAAATTATACTATTATTATTATTATTATTATTATTATGTTATTATATTATATTATTATTAGTGGTCTAGTGGTTAGGATTTGGC	159 >scaffold97054 0.0 100
Prol00423 scaffold4670_1084	TG	15	aatagaccatcagaggttgcatccgagttttgatttctgttgagtgcgagtaaaacatttgccaacttcctgacgctttctgattggtcatgtgaaatgtctccaggggctgtgtgcatgcatgtctatctatctatctatctgtctgta	cactgataaaaatgtaatgcattatatttatttgatttaaaagtcatacctacataatttccatatgaatatgaaaagttacatcaacgcagtagtcttttctcagttgtttttcactttcttactgtattgattactgccgtgttatct	gtgtgcatgcatgtctatctatctatct	61.080	tgcgttgatgtaacttttcatattca	61.816	GTGTGCATGCATGTCTATCTATCTATCTATCTGTCTGTATGTGTGTGTGTGTGTGTGTGTGTGTGTGTGCACTGATAAAAATGTAATGCATTATATTTATTTGATTTAAAAGTCATACCTACATAATTTCCATATGAATATGAAAAGTTACATCAACGCA	160 >scaffold116327 0.0 100
Prol00424 scaffold4706_1087	TCTTG	5	cccatgtgttaccactgcgccaagcgctggtacataagtcagaagggctttagtggaagagaaaagggcaggaagctcaaacaaaggagatgccaacagtggcatgctcaaacaaaagagtattatttgtaaaaaaaagaatcaaaaata	atatcgtctacccctctacaaaggtgaagcagtgagcattgttcggtaggggcttatatggttggtgcctcaggtgtagctcgttgggtgatcagcctggggcattctggggtttggagttccgggctgttgccttgagatggtgccgcc	gtggcatgctcaaacaaaagagta	62.657	ttcacctttgtagaggggtagacg	62.806	GTGGCATGCTCAAACAAAAGAGTATTATTTGTAAAAAAAAGAATCAAAAATATCTTGTCTTGTCTTGTCTTGTCTTGATATCGTCTACCCCTCTACAAAGGTGAA	105 >scaffold151495 0.0 100
Prol00425 scaffold4720_1089	ATA	8	atattttatttatgtttttatttgtattttactttaagcttcatctaaaatcatattttgggtatgaaagggttataacactatataatgtcactgactcatacagtctcaatagcttgacaaattattaccttttcattaaaacacaac	atgtagcagagataaaggttggtaattgttaagtaactgaaaattaaagccataactggttctttactttgatttcttaagttaaaactttctcaaattgaagtaatcaatttactctattttaatattttgtaccaattggataattcc	aaatcatattttgggtatgaaaggg	60.490	caattaccaacctttatctctgctaca	61.030	AAATCATATTTTGGGTATGAAAGGGTTATAACACTATATAATGTCACTGACTCATACAGTCTCAATAGCTTGACAAATTATTACCTTTTCATTAAAACACAACATAATAATAATAATAATAATAATAATGTAGCAGAGATAAAGGTTGGTAATTG	155 >scaffold185965 0.0 100
Prol00426 scaffold4723_1091	TCTT	8	tgctgcacatttcctctttccctctttctttttctccctttctcttctacatattgtttcccctttctttcctttttacacccttcttgactttctattccctttgtctttatctctttattacacatcttactcctctctcttttctaa	tctcatccagcccacctcttcccttttctgcctctatgcaactcttgctcactctcttcagtgctgttttgcttttttccttcatattccttccatatatccgtccttctttctctttatctgggttgcttttcctctttttccctatta	cacccttcttgactttctattccc	61.476	agagttgcatagaggcagaaaagg	62.327	CACCCTTCTTGACTTTCTATTCCCTTTGTCTTTATCTCTTTATTACACATCTTACTCCTCTCTCTTTTCTAATCTTTCTTTCTTTCTTTCTTTCTTTCTTTCTTTCTCATCCAGCCCACCTCTTCCCTTTTCTGCCTCTATGCAACTCT	149 >C2123075 0.0 100
Prol00427 scaffold4726_1092	TTG	10	tttttgaatgtgtttaaactgagctttgacttgggttgtggactgaaccgagactgacgggcctctaaatcactcttgctttacacatgttagtggtcatgtaacaatttgagccactggcatgagagtaaaaggaagtgaggttttatt	ttttgtcacactacatcactgttcttcaattatctcatgtgacaatgctctgatttacatttgttggctacaacagaattgccaaaatcgggctaaatttgtgtagttggatcacgatgcaaaatagaggcaaaattatctgggcttttc	gagccactggcatgagagtaaaag	63.561	gattttggcaattctgttgtagcc	63.046	GAGCCACTGGCATGAGAGTAAAAGGAAGTGAGGTTTTATTTTGTTGTTGTTGTTGTTGTTGTTGTTGTTGTTTTGTCACACTACATCACTGTTCTTCAATTATCTCATGTGACAATGCTCTGATTTACATTTGTTGGCTACAACAGAATTGCCAAAATC	159 >C2186489 0.0 100
Prol00428 scaffold4726_1093	TATT	6	atgtaggttgtgtgctacatcactgcaggactcttatcatctcttcttgataatggtcagaaggaggtgcatgattttgtcctgctacatttaaatcattctgaatgtaggccttcctaaaggaattgtttgctaagagaatattgtgga	ttttaaagatttgcttgaatgtaaacagaaaagttacaaaacccaaagtatatggtagagataggaaccagttttttcagctgcctgaaatgacttgtttgaattcacttcttttccctgttacaagctggtgttatcacacgacaccgt	ggaattgtttgctaagagaatattgtgg	63.209	aattcaaacaagtcatttcaggcag	62.741	GGAATTGTTTGCTAAGAGAATATTGTGGATATTTATTTATTTATTTATTTATTTTTTAAAGATTTGCTTGAATGTAAACAGAAAAGTTACAAAACCCAAAGTATATGGTAGAGATAGGAACCAGTTTTTTCAGCTGCCTGAAATGACTTGTTTGAATT	158 >scaffold38385 0.0 100
Prol00429 scaffold4730_1094	CT	14	tatgtatatttgaaaatgagtttgagctgaactctctctgaggaacacaattttaattaaacttttctcttttgctcactctctcctgctcgcgtagtttcgctcattttcgctttctcggttgcttagttgttctttctctgtcttttc	ccctttccaccccttcatctcctccacctctctcgttcattttctccgctgctgtagggcttgcagctcatttaaacgtttctctttgattggcggctggttgggcgcgattgctctggtctgccgttgcggtattattttgcgctgaat	gctttctcggttgcttagttgttc	62.659	gagaaaatgaacgagagaggtgga	63.102	GCTTTCTCGGTTGCTTAGTTGTTCTTTCTCTGTCTTTTCCTCTCTCTCTCTCTCTCTCTCTCTCTCTCCCTTTCCACCCCTTCATCTCCTCCACCTCTCTCGTTCATTTTCTC	113 >scaffold60918 0.0 100
Prol00430 scaffold4731_1096	GT	20	caaaatccaaaaaacacattctcacaaacagttcacgccccgcatacgtagtttcacgtgcatccacatccaggaagtctgtttgcttgcaatttaacatttacatcgcctgccctgcgcttgggttcacacccccaaccccacctgacc	nnnnnnnnnnnnnnnnnnnnnnnnnnnnnnnnnnnnnnnnnnnnnnnnnnnnnnnnnnnncatatatatatacacacacaaaaaccaagaaagacacaatctgtaaaagctggagttaaaaaagatgcgttctacaaatagataatgtat	aggaagtctgtttgcttgcaattt	62.549	ttgtgtctttcttggtttttgtgtg	62.440	AGGAAGTCTGTTTGCTTGCAATTTAACATTTACATCGCCTGCCCTGCGCTTGGGTTCACACCCCCAACCCCACCTGACCGTGTGTGTGTGTGTGTGTGTGTGTGTGTGTGTGTGTGTGTNNNNNNNNNNNNNNNNNNNNNNNNNNNNNNNNNNNNNNNNNNNNNNNNNNNNNNNNNNNNCATATATATATACACACACAAAAACCAAGAAAGACACAA	218 >scaffold111586 0.0 100
Prol00431 scaffold4752_1099	TA	13	tctttgctatcagttcacccagttaaaccagtggagatctgttaatggaaagccacaatgacacatgctgcactgttctgtgttctacatatactgtatgtaggttctcactagaactccaaaacaacataacatataaaagtctaatat	tgtatgcaaattacagaatggttgggttttatgtaaaattaaaaaaaaggaactttaatatggcacattccgtcatatttccatccgcactcgctattaatttattgtatgtagcaaatatgcacataccatatttcatgtattccttag	tgctgcactgttctgtgttctaca	63.234	acccaaccattctgtaatttgcat	62.731	TGCTGCACTGTTCTGTGTTCTACATATACTGTATGTAGGTTCTCACTAGAACTCCAAAACAACATAACATATAAAAGTCTAATATTATATATATATATATATATATATATATGTATGCAAATTACAGAATGGTTGGGT	138 >scaffold189392 0.0 100
Prol00432 scaffold4752_1100	AAT	8	atgttccattaagtgttccattaaatcatattattagattccattgtattgttagaattatatgagactcttattgtaacagtattggcattcctgctgaacatgagagaagctattgcatttggaaaaaagtgctttgtttgattaacc	atagcagtggtatttatttatgacattaagtcagattttaatgatacatttttgaaaattgtaccaccgctgtgatcattatggtacctccatctctaatagacagtaaaaccttaaagtggcctgtcacaattataactaacccagtct	acatgagagaagctattgcatttgg	62.853	atgatcacagcggtggtacaattt	63.777	ACATGAGAGAAGCTATTGCATTTGGAAAAAAGTGCTTTGTTTGATTAACCAATAATAATAATAATAATAATAATATAGCAGTGGTATTTATTTATGACATTAAGTCAGATTTTAATGATACATTTTTGAAAATTGTACCACCGCTGTGATCAT	153 >C1862111 0.0 100
Prol00433 scaffold4799_1107	TCCA	8	gaaaacggtaagttatttatttacttatttatgaatcctagcagcaattctataattatattgaaaagtttattttgaagttttatccaaatagggatattcaaataggaaagttctagcaataaatattcataactatctatctatctg	tcataagcagcagtttactaaaagacataaatatctggatttctagagatggaggatcaggatttctagagtggtgtgccacatgtctgattgcttctaagcaacctaaggcaggacaagtagcttgcactataagatatttctttgata	agggatattcaaataggaaagttctagc	60.811	tctagaaatcctgatcctccatctc	61.228	AGGGATATTCAAATAGGAAAGTTCTAGCAATAAATATTCATAACTATCTATCTATCTGTCCATCCATCCATCCATCCATCCATCCATCCATCATAAGCAGCAGTTTACTAAAAGACATAAATATCTGGATTTCTAGAGATGGAGGATCAGGATTTCTAGA	160 >scaffold142457 0.0 100
Prol00434 scaffold4802_1108	GT	17	tagggaaccagtcttgtgtccagaaggtcgccggtctgattccctgaacttttaaagtgcccttaagctaggcacctaacctcaaactgctccctgggcaccgtgggtagggctgccactgcttctagcaagtgtgctaactgcccacta	ttgtgtgttttattttacggatgggttaaatgcagaagataaattcctgtgttaggggaaatctctatgattgcaataaaagaataaggacaggtaagaaaaggtcacatacaaactccatggcactgttattggcaaagaactcctgga	taggcacctaacctcaaactgctc	63.044	tatcttctgcatttaacccatccg	63.316	TAGGCACCTAACCTCAAACTGCTCCCTGGGCACCGTGGGTAGGGCTGCCACTGCTTCTAGCAAGTGTGCTAACTGCCCACTAGTGTGTGTGTGTGTGTGTGTGTGTGTGTGTGTGTTTGTGTGTTTTATTTTACGGATGGGTTAAATGCAGAAGATA	157 >C2183657 0.0 100
Prol00435 scaffold4807_1110	AG	17	gggtgggggggttggggtgcaggctctgctctgcagagggagcactgttctgttttgctgactgcagaagcgctacctggcactctctgccagtgcgtcagcactctgaaatgaatgaagagggaaaaaaagatcaatcagtgtgactgc	annnnnnnnnnnnnnnnnnnnnnnnnnnnnnnnnnnnnnnnnnnnnnnnnnnnnnnnnnnnnnnnnnnnnnnnnnnnnnnnnnnnnnnnnnnnnnnnnnnnnnnnagcttctaacccacatcttcactatggctatctggacatactgtg	cgtcagcactctgaaatgaatgaa	63.707	cagatagccatagtgaagatgtggg	63.131	CGTCAGCACTCTGAAATGAATGAAGAGGGAAAAAAAGATCAATCAGTGTGACTGCAGAGAGAGAGAGAGAGAGAGAGAGAGAGAGAGAGANNNNNNNNNNNNNNNNNNNNNNNNNNNNNNNNNNNNNNNNNNNNNNNNNNNNNNNNNNNNNNNNNNNNNNNNNNNNNNNNNNNNNNNNNNNNNNNNNNNNNNNNAGCTTCTAACCCACATCTTCACTATGGCTATCTG	228 >scaffold61065 0.0 100
Prol00436 scaffold4833_1115	AAG	8	gcattggctcagggtacatcggggagaatgtgcaaagtgcaatgtagtgcatatgtacttgtatgtatgtatatcaacagataaataggtttcattaagtacatatacaagagaaagtattgcactggagctcccagttttttaatcaaa	attttattttgagttcagcagtcttgcggcatgtgggaagaagctttttgtgaacttggctcttttgcttcgaagactacggaacttccttccagaagccagtagcaagaacagggcccctccatgctaacggcgtcatccgaacggatg	acaagagaaagtattgcactggagc	62.257	cgcaagactgctgaactcaaaata	62.869	ACAAGAGAAAGTATTGCACTGGAGCTCCCAGTTTTTTAATCAAAAAGAAGAAGAAGAAGAAGAAGAAGATTTTATTTTGAGTTCAGCAGTCTTGCG	96 >scaffold48075 0.0 100
Prol00437 scaffold4937_1117	AG	20	ccaagctcaggcagtcttgtgacaaatctcctgcactctcggtgagggtaaataaagcctgcactgttgctctaacccccactgcagctcagaccactggaccagtcaggctatagacctgtgacccagagagtaaagccacgggcaaat	nnnnnnnnnnnnnnnnnnnnnnnnnnnnnnnnnnnnnnnnnnnnnnnnnnnnnnnnnnnnngactgagagtaaagagaaaaaagagaataggagaaggaataaggaaacaaattgaagaatagacaaaaaagagaaagagagagaaagat	ggctatagacctgtgacccagaga	63.014	ttcaatttgtttccttattccttctcc	62.901	GGCTATAGACCTGTGACCCAGAGAGTAAAGCCACGGGCAAATAGAGAGAGAGAGAGAGAGAGAGAGAGAGAGAGAGAGAGAGNNNNNNNNNNNNNNNNNNNNNNNNNNNNNNNNNNNNNNNNNNNNNNNNNNNNNNNNNNNNNGACTGAGAGTAAAGAGAAAAAAGAGAATAGGAGAAGGAATAAGGAAACAAATTGAA	199 >scaffold37567 0.0 100
Prol00438 scaffold4940_1121	GA	12	tctgggtaaagctgacagactgcagagagaggtcgggggatggagggttggggggtagagagccttgtttaattccaacttgtagcacagcctagatcaggccctaaatcagaccagcaccttctggccaatataccgacgagagtgttt	gggtgagagaaacagtgaggcagagagagagacaaagagagaaagacacagaaagagaaagagaggcagagggagaaagttagagaaggagaaaagaggagagggagacagtgagggaaagtgagagaggcagagagaaaaagagacaga	tagatcaggccctaaatcagacca	63.206	ccctctgcctctctttctctttct	62.873	TAGATCAGGCCCTAAATCAGACCAGCACCTTCTGGCCAATATACCGACGAGAGTGTTTGAGAGAGAGAGAGAGAGAGAGAGAGGGTGAGAGAAACAGTGAGGCAGAGAGAGAGACAAAGAGAGAAAGACACAGAAAGAGAAAGAGAGGCAGAGGG	155 >scaffold77032 0.0 100
Prol00439 scaffold4942_1123	AC	19	tcttggaggccgaggcgtcaatcagatccacaagcagctccttcatgatgctagtgtagtattccagtttaccatggagggcgatggtgagcagcgaggccagattacatctggacagacagatgggcagacagaaagaaacacacagag	atcaaaaggtagtagagagcaagagaggaagaaggaaaaaagaaggacgccatgttaatcaacaaaacatggtcataaacccagctacatctccctatagatatagccatgaaggaaaaaaatggctggagctgttccactgacagtatg	acagatgggcagacagaaagaaac	63.027	tgattaacatggcgtccttctttt	63.030	ACAGATGGGCAGACAGAAAGAAACACACAGAGACACACACACACACACACACACACACACACACACACACATCAAAAGGTAGTAGAGAGCAAGAGAGGAAGAAGGAAAAAAGAAGGACGCCATGTTAATCA	131 >C2210490 0.0 100
Prol00440 scaffold4943_1125	TTTA	6	taggtccagttttcagcatctgttgacttctgtaaggagctagtgacttttatgttctttacaaactgcactatggttatatatggtaaactgcactgctaatactgggtggtattacataaccacatttaacaatctaagtgatgtgtt	ttttgaaattgtgcaaaacagtaaaaacaaaactcaacaatatgttgacaatcctaagtcaacgttgcttttcaacacagcccccatatagtaaaaagctaaatgttgtttcccattagaatgtaagtttttattggccagcttggtata	ctgcactgctaatactgggtggta	62.555	agcaacgttgacttaggattgtca	62.221	CTGCACTGCTAATACTGGGTGGTATTACATAACCACATTTAACAATCTAAGTGATGTGTTTTTATTTATTTATTTATTTATTTATTTTGAAATTGTGCAAAACAGTAAAAACAAAACTCAACAATATGTTGACAATCCTAAGTCAACGTTGCT	153 >scaffold166505 0.0 100
Prol00441 scaffold4955_1126	TG	13	nnnnnnnnnnnnnnnnnnnnnnnnnnnnnnnnnnnnnnnnnnnnnnnnnnnnnnnnnnnnnnnnnnnnnnnnnnnnnnnnnnnnnnnnnnngtctctacatgcctatacgttgtatctgtctatatgtactgatattgtttaaaagtaga	tcactataatccgcattggcgtacttttctataaatagttctctgactctgttttctccttcctttattctgtctctgtatttttgctcttatttacattttctgaccgcacttttcattcagacagaccgaacacacacacacatgcac	tctacatgcctatacgttgtatctgtct	60.666	tttatagaaaagtacgccaatgcg	61.551	TCTACATGCCTATACGTTGTATCTGTCTATATGTACTGATATTGTTTAAAAGTAGATGTGTGTGTGTGTGTGTGTGTGTGTGTCACTATAATCCGCATTGGCGTACTTTTCTATAAA	117 >scaffold104207 0.0 100
Prol00442 scaffold4980_1128	GT	13	tccttcagacagtctgtaagttagagtataactgtcctgggggtcctgaccatttgtcttccagatctcttcctgttctaaaacctcttcatcttgctggtacaaagcactagcgtctcgggctcagagtgttgaaatgtgatgcagacc	ttgcgtgtgtatgctacagaagaagaagatctgcctacagaacacgtcagatggcatcaaacacctattccagacagacagccagaagacctgtcagtacctgctgcagcagtgctccgcccagcacaagttccacctacacatgaagac	gagtgttgaaatgtgatgcagacc	63.061	ggctgtctgtctggaataggtgtt	62.925	GAGTGTTGAAATGTGATGCAGACCGTGTGTGTGTGTGTGTGTGTGTGTGTTTGCGTGTGTATGCTACAGAAGAAGAAGATCTGCCTACAGAACACGTCAGATGGCATCAAACACCTATTCCAGACAGACAGCC	133 >scaffold11522 0.0 100
Prol00443 scaffold5029_1131	GA	19	ttatattggatctattttcatttgtatgcaaaggagcaagggaaataatggccagctatgattaatattacaacatcctggactgaaaatggtaagaaaagctcactgcttcagctacagtggccaagaaaagaactggcacagcagggg	gnnnnnnnnnnnnnnnnnnnnnnnnnnnnnnnnnnnnnnnnnnnnnnnnnnnnnnnnnnnnnnnnnnnnnnnnnnnnnnnnnnnnnnnnnnnnnnnnnnnnnnnnnnnnnnnnnnnnttatatggttgcttggctgtttattgtgccaat	gaaaagctcactgcttcagctaca	62.353	acaataaacagccaagcaaccata	61.868	GAAAAGCTCACTGCTTCAGCTACAGTGGCCAAGAAAAGAACTGGCACAGCAGGGGGAGAGAGAGAGAGAGAGAGAGAGAGAGAGAGAGAGAGAGNNNNNNNNNNNNNNNNNNNNNNNNNNNNNNNNNNNNNNNNNNNNNNNNNNNNNNNNNNNNNNNNNNNNNNNNNNNNNNNNNNNNNNNNNNNNNNNNNNNNNNNNNNNNNNNNNNNNTTATATGGTTGCTTGGCTGTTTATTGT	237 >scaffold116914 0.0 100
Prol00444 scaffold5032_1134	GT	11	ggttctgaccactgaagaacaggataaaaggggaataacaaagtatgctgagaatcagatggactacagtctgtaattgtagaactacaaagtgctgctatatgataagatgacctgataacatggacaatgtgcttgatgaagtggctg	tggcggggtatttaaacgatttgtagtctgcgggaattccttctctgcataagccagcagtgcttaacaatatatccagactcttctctgcttgaatctgatataattcaccacaagcgagtactaccatcattcatacattcttctact	atggacaatgtgcttgatgaagtg	63.388	aaggaattcccgcagactacaaat	63.301	ATGGACAATGTGCTTGATGAAGTGGCTGGTGTGTGTGTGTGTGTGTGTGTTGGCGGGGTATTTAAACGATTTGTAGTCTGCGGGAATTCCTT	92 >scaffold167457 0.0 100
Prol00445 scaffold5047_1138	CA	12	aactagccatccattttccattacactcctacactcaaggtgtagtcttggctagtctgcatgtgtcccaaaggcaaattcatacccacttcaatacctaggctctatactcccacatttataccctgtcatacctctctctctttctct	taaatacactcacaagagctaaacagtttcctgtcatgtgtcacaagcatgtgcaaaggggaggctaaaaaccacagtcaagccagcactggtcgaattacagaaccctcctggcttctggctgcattttctcactgactcaactgaagt	aaggcaaattcatacccacttcaa	62.922	gcttgtgacacatgacaggaaact	62.736	AAGGCAAATTCATACCCACTTCAATACCTAGGCTCTATACTCCCACATTTATACCCTGTCATACCTCTCTCTCTTTCTCTCACACACACACACACACACACACATAAATACACTCACAAGAGCTAAACAGTTTCCTGTCATGTGTCACAAGC	152 >scaffold96069 0.0 100
Prol00446 scaffold5058_1141	CA	15	gttccttgactgctgttccatacgtggtttgagcgggccagtatgctagtgatcctgctgaactgtgtgacgctgggcatgttccacccgtgtgaggacagcgactgtaactccgagcgctgcaagatcctggaggtgaggactgacacg	gctgctggctatcatttagtgatgaattgtttaagctgtctcttcaggtgaatgctagaagcacatatctgaatacctttgtttttttttttaagatcactccagaatgcccccagtgaagcttcttatcaatgtangctatcatttagt	aagatcctggaggtgaggactga	63.640	agcattcacctgaagagacagctt	62.939	AAGATCCTGGAGGTGAGGACTGACACGCACACACACACACACACACACACACACACAGCTGCTGGCTATCATTTAGTGATGAATTGTTTAAGCTGTCTCTTCAGGTGAATGCT	113 >scaffold180826 0.0 100
Prol00447 scaffold5067_1142	TC	16	cgaaacgccaaatgaagaaaaacatattgctcctttaatcaacaaataaatagaaacggcactaaaatgagcagaaaacaaattttattataaatcaatttaataatcctttttctatttagcagattggactgtataactttgtataat	gctccctccccctgtctctctgtcagggacgtgtttgctgcctgacaggatttgtttgaattctttccgcctaattcttcgtaaagcttgttcggcagtggatttcatttccctgtcctttgtgagtgacaaagagcggcgcggctcttt	acggcactaaaatgagcagaaaac	62.864	acgtccctgacagagagacagg	63.121	ACGGCACTAAAATGAGCAGAAAACAAATTTTATTATAAATCAATTTAATAATCCTTTTTCTATTTAGCAGATTGGACTGTATAACTTTGTATAATTCTCTCTCTCTCTCTCTCTCTCTCTCTCTCTCGCTCCCTCCCCCTGTCTCTCTGTCAGGGACGT	159 >scaffold122036 0.0 100
Prol00448 scaffold5099_1148	AC	19	cattgtctcccttcatatcatcccagtcccgtatggagagagaataggctcctgtgcgaatgagggaatgagttaccaatccactacaaggaacagagatgtcccaaagcccaaaaaaaagtaaaaaataataataaaataaaaaccaca	annnnnnnnnnnnnnnnnnnnnnnnnnnnnnnnnnnnnnnnnnnntatgccttactgtcagcacaaatagcaagcatttcccagccccaaaaaacccacacatttaagagattgtttttgtgcaaaataatcaaaataaacaattttttc	acaaggaacagagatgtcccaaag	62.895	aaatgcttgctatttgtgctgaca	63.097	ACAAGGAACAGAGATGTCCCAAAGCCCAAAAAAAAGTAAAAAATAATAATAAAATAAAAACCACAACACACACACACACACACACACACACACACACACACACANNNNNNNNNNNNNNNNNNNNNNNNNNNNNNNNNNNNNNNNNNNNTATGCCTTACTGTCAGCACAAATAGCAAGCATTT	182 >scaffold36442 0.0 100
Prol00449 scaffold5165_1152	TG	20	ctacatcatccgatccgaagctacatcatcgtctccactggtatttgttttgtgtgatgttgtttggtggttagtgtgtttaatgtaataatatgcctataagaaaaattgcccaaagcaaagttgaattgatttatttgattgatttat	nnnnnnnnnnnnnnnnnnnnnnnnnnnnnnnnnnnnnnnnnnnnnnnnnnnncgtgtatacacaggggttgatgatggagaggacatccctcgtgagatgctgataggtatctatgaacgcattaggaagcgcgaactcaggactaatga	cccaaagcaaagttgaattgatttat	62.572	ctccatcatcaacccctgtgtat	62.228	CCCAAAGCAAAGTTGAATTGATTTATTTGATTGATTTATTGTGTGTGTGTGTGTGTGTGTGTGTGTGTGTGTGTGTGTGNNNNNNNNNNNNNNNNNNNNNNNNNNNNNNNNNNNNNNNNNNNNNNNNNNNNCGTGTATACACAGGGGTTGATGATGGAG	159 >scaffold4953 0.0 100
Prol00450 scaffold5197_1157	GT	15	tatttaaagcacagataagtcatatcatgtgacagttggtagtttcatgattaatgtcgcagtgaattactgtgtatatgagcgtgtggggtgtgcttgtctttctgctggatgcaagctggagttttttttttgcacctgtgcatgcaa	gctgcttcctgcagtctgctgttcatctgctctctgtcagctggctgtggttctccagagtcttgactgaggcnctgcttcctgcagtctgctgttctcctgctctctgtcagctggctgtggttctccagagtcttgactgaggctgct	tactgtgtatatgagcgtgtgggg	63.176	gacagagagcagatgaacagcaga	63.406	TACTGTGTATATGAGCGTGTGGGGTGTGCTTGTCTTTCTGCTGGATGCAAGCTGGAGTTTTTTTTTTGCACCTGTGCATGCAAGTGTGTGTGTGTGTGTGTGTGTGTGTGTGTGCTGCTTCCTGCAGTCTGCTGTTCATCTGCTCTCTGTC	151 >scaffold136668 0.0 100
Prol00451 scaffold5219_1160	CT	16	aagtgagatatacacagacagacaaagaagaagtcaatgacgtcaactcccattacccctggcaccgcccctctaattaaacaagcttgagcccccctgggatctgagagacagagagaagtctaaacatccaaacctcttctcccccgc	cnnnnnnnnnnnnnnnnnnnnnnnnnnnnnnnnnnnnnnnnnnnnnnnnnnnnnnnnnnnnnnnnnnnnnnnnnnnnnnnnnnnnnnnnnnnnaagaatatgagaaagagacaagcaagagggaaggagggctgggaaaaggagggagaa	ctaattaaacaagcttgagccccc	63.296	ttccctcttgcttgtctctttctc	62.483	CTAATTAAACAAGCTTGAGCCCCCCTGGGATCTGAGAGACAGAGAGAAGTCTAAACATCCAAACCTCTTCTCCCCCGCCTCTCTCTCTCTCTCTCTCTCTCTCTCTCTCTCNNNNNNNNNNNNNNNNNNNNNNNNNNNNNNNNNNNNNNNNNNNNNNNNNNNNNNNNNNNNNNNNNNNNNNNNNNNNNNNNNNNNNNNNNNNNAAGAATATGAGAAAGAGACAAGCAAGAGGGAA	235 >scaffold33095 0.0 100
Prol00452 scaffold5276_1169	TGA	10	gcatcatcatttacccatgcacttatgtaaacagcaaattcttacaactgaattaggcctttagctccttcattactgttgttgttcatgttgcactgatgatgatgatgatgatgatgatcatgtctgtgttaaataatcatnatgcac	tcatgtctgtgttaaataatcattaacactcttcttacagaatggtgtctgagaatggtgccctcaagcaaattggagcctacgcattcgcgaacctaaccaaactagaagagatgtaagttttgcgatgccagcctcaggggaaacata	gttgttcatgttgcactgatgatg	62.634	caccattctcagacaccattctgta	62.502	GTTGTTCATGTTGCACTGATGATGATGATGATGATGATGATCATGTCTGTGTTAAATAATCATNATGCACTGATGATGATGATGATGATGATGATGATGATCATGTCTGTGTTAAATAATCATTAACACTCTTCTTACAGAATGGTGTCTGAGAATGGTG	160 >C2216356 0.0 100
Prol00453 scaffold5304_1177	TC	13	gtctatcgtaagtcagagtgccatcaaaattactttgaagctgttattttaggattagcaatataattttatgaatgtctgacaagatgagtgatgtaatgctgcatggtttgattgtaaaagctctgctatgttctctctctctctctt	tnnnnnnnnnnnnnnnnnnnnnnnnnnnnnnnnnnnnnnnnnnnnnnnnctctctctcgctctcgctctcgctctctcgcgctcttgctttctctctctcatatataagactgcatacttaatttctgccctctgtctcgttttgctctc	atgtaatgctgcatggtttgattg	63.076	cgagagcgagagcgagagag	63.155	ATGTAATGCTGCATGGTTTGATTGTAAAAGCTCTGCTATGTTCTCTCTCTCTCTCTTTCTCTCTCTCTCTCTCTCTCTCTCTCTNNNNNNNNNNNNNNNNNNNNNNNNNNNNNNNNNNNNNNNNNNNNNNNNCTCTCTCTCGCTCTCGCTCTCG	154 >scaffold138152 0.0 100
Prol00454 scaffold5351_1191	AAT	8	gtccaaaccaagtgattaaggcaacttctatgcaaactctgaggattgctgcagcagtcaacagatttctttagttatacggcagctcctaaagtgtgtaataatgtgagaagcatttctggatgtattataattatgataatacattaa	aaaaaacaggggttttaatccaaattaaacacacttttgttcaggctagtctatacataatactacataataatgcaatagaatttgactgtgttgcagcactagacaagataaacaatgctcacaaaaagtactcaaattcaaattaaa	tacggcagctcctaaagtgtgtaa	62.270	tgtttaatttggattaaaacccctg	61.348	TACGGCAGCTCCTAAAGTGTGTAATAATGTGAGAAGCATTTCTGGATGTATTATAATTATGATAATACATTAAAATAATAATAATAATAATAATAATAAAAAACAGGGGTTTTAATCCAAATTAAACA	128 >scaffold153715 0.0 100
Prol00455 scaffold5351_1192	AATAA	5	catgtgtattttagtattttgactgacttaaattaaattactgtgattggatgttctgcaagtcagtcatgttcctggaaagtagtttaccccaattcaattacagcacacatcagtctgtatggcagaataatgcttctcacagtttct	atatatatgttggattatcgcatggctgttaaaaatcttaatttttttttttttttgcaaaacaaattcttgacttcatggctgctgccacaaaggctaagtaggccagcaaagcatccactctacaaacaaactattgcagtagaaata	cccaattcaattacagcacacatc	62.631	tttttaacagccatgcgataatcc	63.238	CCCAATTCAATTACAGCACACATCAGTCTGTATGGCAGAATAATGCTTCTCACAGTTTCTAATAAAATAAAATAAAATAAAATAAATATATATGTTGGATTATCGCATGGCTGTTAAAAA	120 >scaffold153715 0.0 100
Prol00456 scaffold5352_1193	CA	18	cagctgtgttccactggtagctcttttacagtccaccatcctatccgacacgccatgaagcagtttgaccagtaagctttacatctgggtttatttttattctagtgtttgggatgggagtaatggggtagtagttggtttgcgcacacg	cnnnnnnnnnnnnnnnnnnnnnnnnnnnnnnnnnnnnnnnnnnnnnnnnntatggaatctctcagtagacagaagagctatcagtttctgtctgtggttttgcnnnnnnnnnnnnnnnnnnnnnnnnnnnnnnnnnnnnnnnnnnnnnnn	gggatgggagtaatggggtagtag	62.971	agctcttctgtctactgagagattcca	62.438	GGGATGGGAGTAATGGGGTAGTAGTTGGTTTGCGCACACGCACACACACACACACACACACACACACACACACACACNNNNNNNNNNNNNNNNNNNNNNNNNNNNNNNNNNNNNNNNNNNNNNNNNTATGGAATCTCTCAGTAGACAGAAGAGCT	155 >scaffold121696 0.0 100
Prol00457 scaffold5380_1203	AG	14	agatgagggaatcgtgaagcccactgttgacactcctcctgcagactcctcagctgaacttctcccttaccttcatacagctcctcatcgatctcctcaaacatcacctgaacctgccgagacgcagctttatcaaactcctacacagac	accggatcgtcagagcagctacctgcacacgaccacctgggtctgacccagcagtgtgcccggctccctgaccggacctccagtactctgaggaagctctgctgctctgtggtttgtctcctcgggaggacagacggaaccttcagcctg	acgcagctttatcaaactcctacac	62.098	agcagagcttcctcagagtactgg	62.719	ACGCAGCTTTATCAAACTCCTACACAGACAGAGAGAGAGAGAGAGAGAGAGAGAGAGACCGGATCGTCAGAGCAGCTACCTGCACACGACCACCTGGGTCTGACCCAGCAGTGTGCCCGGCTCCCTGACCGGACCTCCAGTACTCTGAGGAAGCTCTGCT	160 >C1759869 0.0 100
Prol00458 scaffold5396_1208	CA	13	ttgaccattaaagcctttgatggatgaggctgtcacggggataacaattaaatccaacatgagacaaagctgttctgacaggccagtctaacggagcaagccatacccctccattaacccccctctcccctacacacatactcactcatt	cnnnnnnnnnnnnnnnnnnnnnnnnnnnnnnnnnnnnnnnnnnnnnnnnnnnnnnnnnnnnnnnnnnnnnnnnnnnnnnnnnnnnnnnnnnnnnnnntgttaaataacagacctctttatgaacttctcatcacaatggacaagtttccc	cccctctcccctacacacatact	62.663	ggaaacttgtccattgtgatgaga	62.473	CCCCTCTCCCCTACACACATACTCACTCATTCACACACACACACACACACACACACACNNNNNNNNNNNNNNNNNNNNNNNNNNNNNNNNNNNNNNNNNNNNNNNNNNNNNNNNNNNNNNNNNNNNNNNNNNNNNNNNNNNNNNNNNNNNNNNNTGTTAAATAACAGACCTCTTTATGAACTTCTCATCACAATGGACAAGTTTCC	206 >scaffold186860 0.0 100
Prol00459 scaffold5396_1209	TATTTA	4	gacttcatatgtcaaagagaaatgctctgaaccttactgtatgttaatgtaaacatatggtctttgttaggaccatctctaccagtccatttattatgatgtacacacaatataaagagccgttggttattctaatagtgtaaaaacagg	tatgtatatatttaagatgttgaaggagtgatcctctttgaacattgttcagacctttttagttatatattacagaccatctggagaatgaagagggtagatagtgtcttttcacctttcctctgcctgctgttagctcagggtcagagt	tgttaggaccatctctaccagtcca	63.223	tcaaagaggatcactccttcaaca	62.351	TGTTAGGACCATCTCTACCAGTCCATTTATTATGATGTACACACAATATAAAGAGCCGTTGGTTATTCTAATAGTGTAAAAACAGGTATTTATATTTATATTTATATTTATATGTATATATTTAAGATGTTGAAGGAGTGATCCTCTTTGA	151 >scaffold186860 0.0 100
Prol00460 scaffold5400_1211	AC	11	ggtggagggtgtgcacatatttgtgctgtagctgtgaatggatggagccactctctgggatgggtaaagctgaggatgactctgtgtccttagtttctatcccggccttcttctcttctttaccccttttcctactcagtccacactcct	gcacacacacacacacatacacacacacacacacagagtgtacaagttcatcacccacactcactgtccactacatcagctacactgaccatatagaagcactctgtagttctacagttcctggatcattctcagcactgcagtgacact	ttagtttctatcccggccttcttc	62.992	tagtggacagtgagtgtgggtgat	63.045	TTAGTTTCTATCCCGGCCTTCTTCTCTTCTTTACCCCTTTTCCTACTCAGTCCACACTCCTACACACACACACACACACACACGCACACACACACACACATACACACACACACACACAGAGTGTACAAGTTCATCACCCACACTCACTGTCCACTA	156 >C1533127 0.0 100
Prol00461 scaffold5413_1222	TATC	8	atataatactacatatcttttttatgtcaatcacattagactgcaatactgtgaaacaggcttcgggactttgtgacagctcagaaatgctgtgccacaccattatatctgctactggatgccttgaatttccctgtgggattaataaag	tnnnnnnnnnnnnnnnnnnnnnnnnnnnnnnnnnnnnnnnnnnnngcggaaacatgataaaccctcagggattcgagccaggctaaaagctaacattgtagttggctctatgacctcaccctacagctaactgttcaggttgaacactgt	tctgctactggatgccttgaattt	63.341	ccctgagggtttatcatgtttcc	62.872	TCTGCTACTGGATGCCTTGAATTTCCCTGTGGGATTAATAAAGTATCTATCTATCTATCTATCTATCTATCTATCTNNNNNNNNNNNNNNNNNNNNNNNNNNNNNNNNNNNNNNNNNNNNGCGGAAACATGATAAACCCTCAGGG	145 >C2178555 0.0 100
Prol00462 scaffold5441_1224	TG	19	tggcnacctacacacctacacacacacacccatgagccagttgttatgctgagagtgtccttgtgtgtgttatcagtgttggctctgagatcgtgcctgtgcatcttaaagacccattttattaatggcaaccgtgtgtgcttgcattta	tnnnnnnnnnnnnnnnnnnnnnnnnnnnnnnnnnnnnnnnnnnnnnnntgtggctcagacccaaggatgcctcagtatggcagctgtgggccagttccagcatttgtctgcatatgttgatacttaaacatctattaaaagtacaaacct	ccattttattaatggcaaccgtgt	62.945	atactgaggcatccttgggtctg	63.755	CCATTTTATTAATGGCAACCGTGTGTGCTTGCATTTATGTGTGTGTGTGTGTGTGTGTGTGTGTGTGTGTGTGTGTNNNNNNNNNNNNNNNNNNNNNNNNNNNNNNNNNNNNNNNNNNNNNNNTGTGGCTCAGACCCAAGGATGCCTCAGTAT	153 >scaffold195632 0.0 100
Prol00463 scaffold5446_1225	TG	13	tttatcctgtatcctagcctcacagcaaaggataatgttcttaaatggttaccaaattattctctcattccgtcctctgtactgaccgtctcagactggtgtttcttcttgtactgcactcagtactttaatatatagggtataaggtat	cacattggtttttgtggtttacacggattttcaagggttttaatacaacatataataactatcttcagctggaacacagtaatttgaggcttgtagcacacatttttttaatttttttgataaataattattcctctgttggtaaataat	ccgtctcagactggtgtttcttct	63.231	aacccttgaaaatccgtgtaaacc	63.389	CCGTCTCAGACTGGTGTTTCTTCTTGTACTGCACTCAGTACTTTAATATATAGGGTATAAGGTATTGTGTGTGTGTGTGTGTGTGTGTGTGCACATTGGTTTTTGTGGTTTACACGGATTTTCAAGGGTT	130 >scaffold145601 0.0 100
Prol00464 scaffold5453_1227	AC	23	aatggagcagttatttcccttctccgccagaatcaaaggccgaaagcctctgtcataaatcaaaaagatcttcaatatgaggcttaaagtggaaccatacagtaacgcctgctgcaggaaggacattaaacaccttcacacacaccacat	aaagtctgccgtaacactgacagcttattcctcaacggcctgagggtcacaggcttcccagatttacaatacaagactgctacatttttccactttttccttctctcactctttcaggttctttctttttctcatctcactcatttaaaa	aaagtggaaccatacagtaacgcc	62.549	taagctgtcagtgttacggcagac	62.883	AAAGTGGAACCATACAGTAACGCCTGCTGCAGGAAGGACATTAAACACCTTCACACACACCACATACACACACACACACACACACACACACACACACACACACACACACACAAAGTCTGCCGTAACACTGACAGCTTA	138 >C2158732 0.0 100
Prol00465 scaffold5453_1230	AC	14	tttgctctgcttgttttctattataatgcagattactcctgcttgtactgtttgtgaaaaaaagcaataaataaataacacaaaatggcatgtggttactagaaaagcattttgcatatcatttaccaccttaaaaaaataaataaataa	annnnnnnnnnnnnnnnnnnnnnnnnnnnnnnnnnnnnnnnnnnnnnnnnnnnnnnnnnnnnnnnnnnnnnngtagcagctactcatgactgtaacacctttgagtaccggcatgcctggataggcttggtggccactgaaataccacta	cacaaaatggcatgtggttactaga	62.256	gccggtactcaaaggtgttacagt	62.750	CACAAAATGGCATGTGGTTACTAGAAAAGCATTTTGCATATCATTTACCACCTTAAAAAAATAAATAAATAAACACACACACACACACACACACACACACANNNNNNNNNNNNNNNNNNNNNNNNNNNNNNNNNNNNNNNNNNNNNNNNNNNNNNNNNNNNNNNNNNNNNNNGTAGCAGCTACTCATGACTGTAACACCTTTGAGTACCGGC	212 >C2158732 0.0 100
Prol00466 scaffold5453_1231	AC	13	ataccactactgtgtgtgtgtgtactgtactggtagctgtactgtagctgcttcattaagttgcaaattaagcatagctgcagcagagaaagcagtatatccatcaggcactgaagtgtgaggactttttctcagcccctacacaaacat	nnnnnnnnnnnnnnnnnnnnnnnnnnnnnnnnnnnnnnnnnnnnnnnnnaagtgttcctgccacatccccagacaccacacttaacatgcaatatttattcagcctgcctgctgatttacccgcctgtccacgctaaagtgtgtgagcga	ggcactgaagtgtgaggacttttt	63.036	atgttaagtgtggtgtctggggat	62.912	GGCACTGAAGTGTGAGGACTTTTTCTCAGCCCCTACACAAACATACACACACACACACACACACACACACNNNNNNNNNNNNNNNNNNNNNNNNNNNNNNNNNNNNNNNNNNNNNNNNNAAGTGTTCCTGCCACATCCCCAGACACCACACTTAACAT	158 >C2158732 0.0 100
Prol00467 scaffold5462_1232	ATT	8	nnnnnnnnnnnnnnnnnnnnnnnnnnnnnnnnnnnnnnnnnnnnnnnnaaactgtgacgggcatgtcttctaaagatgtaagcaaatcatttgtgtatataaatataaacatatacatatatatgcatttatatatatctatagacacag	atcttgatttttttttttatttgcactaaaacattgaattggaccatctgcttgagaatgtgcatatgacgttagataatatataatgctgtgagagtataattaccatggagagtgtatgtacaataataaaaacatagagcataaata	cgggcatgtcttctaaagatgtaa	61.624	tccaattcaatgttttagtgcaaa	60.710	CGGGCATGTCTTCTAAAGATGTAAGCAAATCATTTGTGTATATAAATATAAACATATACATATATATGCATTTATATATATCTATAGACACAGATTATTATTATTATTATTATTATTATCTTGATTTTTTTTTTTATTTGCACTAAAACATTGAATTGGA	160 >scaffold189729 0.0 100
Prol00468 scaffold5495_1243	TG	14	tctgctttacctgtatgaactgtataaacagcactgggaaacaagcaagcacataaaattcctatatcttcaatgacaaagatactgtcgtgttggtctacgttttcctaccagctttctactgatctgtgtaccagtaccagcacggta	nnnnnnnnnnnnnnnnnnnnnnnnnnnnnnnnnnnnnnnnnnnnnnnnnnnnnnnnnnatgacactgccagttcagctgggaagcagctttgaaagccaaaacaacccccttaccacccccagttctgcgccaaacatccaaacacacat	atctgtgtaccagtaccagcacgg	64.555	ctttcaaagctgcttcccagc	63.582	ATCTGTGTACCAGTACCAGCACGGTATGTGTGTGTGTGTGTGTGTGTGTGTGTGNNNNNNNNNNNNNNNNNNNNNNNNNNNNNNNNNNNNNNNNNNNNNNNNNNNNNNNNNNATGACACTGCCAGTTCAGCTGGGAAGCAGCTTTGAAAG	150 >scaffold61800 0.0 100
Prol00469 scaffold5499_1248	GT	13	ttgtaaagcggtttcagaaggattgcgggagagttgtggcaaacgttgttaaatggttctctgagcgtttcgagagcactgcggcatctgagctgtgaaagtgggtcagaggatttggattctggttctgtataattgttctgtttggga	ttgtgttatctaccagcaccaagtttacaattacactgagaattagtcacatagtgtctggaagcaagtcgtgttgccagtaatgttccaaaatgtcatattacccccttttctatccgcattaggcagcaatgtaattgaaatcaagga	ctgtgaaagtgggtcagaggattt	62.895	cacgacttgcttccagacactatg	63.285	CTGTGAAAGTGGGTCAGAGGATTTGGATTCTGGTTCTGTATAATTGTTCTGTTTGGGAGTGTGTGTGTGTGTGTGTGTGTGTGTTTGTGTTATCTACCAGCACCAAGTTTACAATTACACTGAGAATTAGTCACATAGTGTCTGGAAGCAAGTCGTG	157 >scaffold186360 0.0 100
Prol00470 scaffold5521_1251	TCC	12	nnnnnnnnnnnnnnnnnnnnnnnnnnnnnnnnnnnnnnnnnnnnnnnnnnnnnnnnnnnnnnnnnnnnnnnnnnnnnnnnnnnngttcgtgtatgtggagggtctaccagctgttccagtcctcctgcagatttaggatcttgttgtggt	tgctgctgctgttgttgttggaaactggctgcactaaaagccgtcctgacaggctctggagcatttcagccttaatgaattacaaaacaccagcggctacgtaaggcgatttgagaggtaggattatgaaggtcaaacatcaccaaggtg	tcctcctgcagatttaggatcttg	62.996	attcattaaggctgaaatgctcca	63.130	TCCTCCTGCAGATTTAGGATCTTGTTGTGGTTCCTCCTCCTCCTCCTCCTCCTCCTCCTCCTCCTCCTGCTGCTGCTGTTGTTGTTGGAAACTGGCTGCACTAAAAGCCGTCCTGACAGGCTCTGGAGCATTTCAGCCTTAATGAAT	147 >scaffold188981 0.0 100
Prol00471 scaffold5522_1252	TG	11	ttggatagcagcctgcagagtagaaagtgatatagctgccatatttactgaagccatttcgctttatttacactaatggttctgtgaatggtgcattatgggtgctttcatgtccctgagtggaggtgtcagttgtgctgcatgagtgcc	gcagtcattaacgcctcactctttacttgcacagcctcaggcactattccacatttagctgacacttagacgttttcactttttaagccttttaggaaatgcaagttgacctctcctttcctttactcatgaacggtatgctaacaaagg	cactaatggttctgtgaatggtgc	62.844	aggctgtgcaagtaaagagtgagg	63.258	CACTAATGGTTCTGTGAATGGTGCATTATGGGTGCTTTCATGTCCCTGAGTGGAGGTGTCAGTTGTGCTGCATGAGTGCCTGTGTGTGTGTGTGTGTGTGTGGCAGTCATTAACGCCTCACTCTTTACTTGCACAGCCT	139 >C2209112 0.0 100
Prol00472 scaffold5531_1254	GA	21	gctgtgtgtcctgacgtgctgtgtttctttatgccaaggtcaagactggcggacttccacacacactgcctgatgaccagcgattcccgcaacaactgcccctacgaagactaccagtcctgcctgcacgcctacaccggcctcatcggt	nnnnnnnnnnnnnnnnnnnnnnnnnnnnnnnnnnnnnnnnnnnnnnnnnnnnnnnnnnnnnnnnnnnnnnnnnnnnnnnnnnnnnnnnnnnnnnnnnnnnnnnnnnntgtctgagtgagagagtaagagggaaagtgagtgagtgactga	ctacgaagactaccagtcctgcct	62.311	cagtcactcactcactttccctctt	62.382	CTACGAAGACTACCAGTCCTGCCTGCACGCCTACACCGGCCTCATCGGTGAGAGAGAGAGAGAGAGAGAGAGAGAGAGAGAGAGAGAGAGANNNNNNNNNNNNNNNNNNNNNNNNNNNNNNNNNNNNNNNNNNNNNNNNNNNNNNNNNNNNNNNNNNNNNNNNNNNNNNNNNNNNNNNNNNNNNNNNNNNNNNNNNNNTGTCTGAGTGAGAGAGTAAGAGGGAAAGTGAGTGAGTGACTG	240 >C1604698 0.0 100
Prol00473 scaffold5560_1264	GA	14	cgcagccgctattagagcttttccgatcgaatgatagcactgccatcacacaaaaacagaaatgcgaggctattttgaagagagtgagcaaaacaaaaaaaaaagtaggtgagagtgagagaaagggaaggtaaagaaggagacagagag	aggaggaggacagatacaggcctcaactgcctcacatatttcttattgcccatccaggtgcatccattcatatcaagcctgtcctttttacagccttttaaaagtgtagcttgtgcattagcttatgtatttttaacagctacctgcgtc	gcgaggctattttgaagagagtga	63.244	agaaatatgtgaggcagttgaggc	62.940	GCGAGGCTATTTTGAAGAGAGTGAGCAAAACAAAAAAAAAAGTAGGTGAGAGTGAGAGAAAGGGAAGGTAAAGAAGGAGACAGAGAGGAGAGAGAGAGAGAGAGAGAGAGAGAGAAGGAGGAGGACAGATACAGGCCTCAACTGCCTCACATATTTCT	158 >scaffold75906 0.0 100
Prol00474 scaffold5560_1266	TC	21	gaaaaaaagtagtttcaatattacagtgacgcacagcatcatgttttgttatttttgaagaaagctaggacaaatatccgtccaataaacaaaatatacaaatgacatatttttgtaccagaaacgattaccaaaatgcttaaacaggaa	nnnnnnnnnnnnnnnnnnnnnnnnnnnnnnnnnnnnaacattaataataataacagtatagtaaagacttatatattagaaaaacaaacatatggagtctcttctgtatggtaatactgttacttccttagcatttcttactgttacaaa	cgattaccaaaatgcttaaacagg	61.016	cagaagagactccatatgtttgttttt	60.307	CGATTACCAAAATGCTTAAACAGGAATCTCTCTCTCTCTCTCTCTCTCTCTCTCTCTCTCTCTCTCTCNNNNNNNNNNNNNNNNNNNNNNNNNNNNNNNNNNNNAACATTAATAATAATAACAGTATAGTAAAGACTTATATATTAGAAAAACAAACATATGGAGTCTCTTCTG	174 >scaffold75906 0.0 100
Prol00475 scaffold5567_1269	GT	14	nnnnnnnnnnnnnnnnnnnnnnnnnnnnngcatgttcttctggggctagtgtgtagtatgctacacaggtgaccgggagaccgacaggtgtgtgacatacatatgttaatacatcaagctcaccaacctgtgtgcattcttttatcaaga	gggtgtgtgtgtttctgtttctgtttcatgtctcttcagctgctgtgctnnnnnnnnnnnnnnnnnnnnnnnnnnnnnnnnnnnnnnnnnnnnnnnnnnnnnnnnnnnnnnnnnnnnnnnnnnnnnnnnnnnnnnnnnnnnnnnnnnnnn	tacatcaagctcaccaacctgtgt	63.067	gcagctgaagagacatgaaacaga	63.177	TACATCAAGCTCACCAACCTGTGTGCATTCTTTTATCAAGAGTGTGTGTGTGTGTGTGTGTGTGTGTGTGGGTGTGTGTGTTTCTGTTTCTGTTTCATGTCTCTTCAGCTGC	112 >C1471923 0.0 100
Prol00476 scaffold5588_1271	AG	20	ccttggcaagcagttcatgattctttattgcctttggccgacctatgtttattgtgctatcgattaaaggctaggttcttcatagataaaagcaagaagaggaagcacacgcacagattgtaagacagaagagcgcttgtctgtgtggat	annnnnnnnnnnnnnnnnnnnnnnnnnnnnnnnnnnnnnnnnnnnnnnnnnnnngagggaactgtgatgacagaataaggagaagctccgtggggagcacttgcatggaaagttccagagcggactcctgtcctccgctgtgcgttatga	aagagcgcttgtctgtgtggatA	63.398	acggagcttctccttattctgtca	62.712	AAGAGCGCTTGTCTGTGTGGATAGAGAGAGAGAGAGAGAGAGAGAGAGAGAGAGAGAGAGAGANNNNNNNNNNNNNNNNNNNNNNNNNNNNNNNNNNNNNNNNNNNNNNNNNNNNNGAGGGAACTGTGATGACAGAATAAGGAGAAGCTCCGT	153 >C2211370 0.0 100
Prol00477 scaffold5641_1280	AG	20	ctctctctctctctctgtcgctccctccccttccattcatgctattctgttctcatgtttacctttatgtcatgttagtggttggaggcctggagggcgttggctatttaattccatcatcttttaacatctggtctggtcattgagata	annnnnnnnnnnnnnnnnnnnnnnnnnnnnnnnnnnnnnnnnnnnnnnnnntgagtgggtgtattttgagagagaaagagagtatgtgggtgtgctcgttagccaaaagaaaggcagcatctgaagcataaatgacattcatgcatagtt	aacatctggtctggtcattgagat	61.140	gcacacccacatactctctttctc	61.417	AACATCTGGTCTGGTCATTGAGATAAGAGAGAGAGAGAGAGAGAGAGAGAGAGAGAGAGAGAGAGANNNNNNNNNNNNNNNNNNNNNNNNNNNNNNNNNNNNNNNNNNNNNNNNNNTGAGTGGGTGTATTTTGAGAGAGAAAGAGAGTATGTGGGTGTGC	160 >scaffold82961 0.0 100
Prol00478 scaffold5710_1286	GA	16	gtttcctcccacagtccaaagacatgcaggcagatgagctggagatactaaattgccccctaggtgtaaatgtgtatgtttgcccgcatctgccctgtgatagactggggcttgttcagggtgtatcctgtcttccacccttagagaggt	ggagagagagnnnnnnnnnnnnnnnnnnnnnnnnnnnnnnnnnnnnnnnnnnnnnnnnnnnnnnngagagagagtgagtgaatgaatgaaatcaatgatcccaaacttgttgaattttactcaacatgatcatatttaccaaacaaacac	ggtgtatcctgtcttccaccctta	62.584	tgatttcattcattcactcactctctc	62.114	GGTGTATCCTGTCTTCCACCCTTAGAGAGGTGAGAGAGAGAGAGAGAGAGAGAGAGAGAGAGAGGAGAGAGAGNNNNNNNNNNNNNNNNNNNNNNNNNNNNNNNNNNNNNNNNNNNNNNNNNNNNNNNGAGAGAGAGTGAGTGAATGAATGAAATCA	157 >C2173704 0.0 100
Prol00479 scaffold5710_1287	TTTA	7	cttttccttttccttttctcttcctggtttaacgtttgagacacttttatttatttatttatttncctaatgtagcattgatgccacttttccctgaacagtggcattttagaagacttggactcttcctggtttaacgtttgagacact	tttgatgaattacttagaaccatcatgcagaaataaaactcccaggtcacataacaccacacacaggcacacatacgcagtcaccttataaatctcttcttaaaataagcttcctggcaagctcagggggcggggcttggtttaggaggc	ccctgaacagtggcattttagaag	63.222	gggagttttatttctgcatgatgg	62.912	CCCTGAACAGTGGCATTTTAGAAGACTTGGACTCTTCCTGGTTTAACGTTTGAGACACTTTTATTTATTTATTTATTTATTTATTTATTTGATGAATTACTTAGAACCATCATGCAGAAATAAAACTCCC	130 >C2173704 0.0 100
Prol00480 scaffold5711_1288	CT	16	tcactctcagctttctgtctgtacctctatctctcttttgtctttctctatcttttctttctctgttttatctctgtatcttcatctttctatctttctaactgcttgtctctgtctttctgtctgtcttctaattgctctctgccttcg	cnnnnnnnnnnnnnnnnnnnnnnnnnnnnnnnnnnnnnnnnnnnnnnnnnnnnnnnnnnnnnnnnnnnnnnnnnnnnnnnnnnnnnnnnnnnnnnnnaaactcttacatatttccattcacagtcgactaacaggatgacagcgaaatcc	tcttctaattgctctctgccttcg	63.336	tcctgttagtcgactgtgaatgga	63.146	TCTTCTAATTGCTCTCTGCCTTCGCTCTCTCTCTCTCTCTCTCTCTCTCTCTCTCTCNNNNNNNNNNNNNNNNNNNNNNNNNNNNNNNNNNNNNNNNNNNNNNNNNNNNNNNNNNNNNNNNNNNNNNNNNNNNNNNNNNNNNNNNNNNNNNNNAAACTCTTACATATTTCCATTCACAGTCGACTAACAGGA	192 >scaffold182567 0.0 100
Prol00481 scaffold5711_1289	CT	11	nnnnnnnnnnnnnnnnnnnnnnnnnnnnnnnnnnnnnnnnnnnnnnnnnnnnnnnnnnnnnnnnnnnnnnnnnnnnnnnnnnnnaaactcttacatatttccattcacagtcgactaacaggatgacagcgaaatcctctgttgatcctc	tgctctctctctctctctttgtttgtctatcaccccaaatctgacacactcctcaagaaggaagactaaacccaagaaaccccgctgcaggaagagaattggtgcagacagcagctgtaagaaagcttagcatagagctggctcctctat	tccattcacagtcgactaacagga	63.146	tgtcagatttggggtgatagacaa	62.803	TCCATTCACAGTCGACTAACAGGATGACAGCGAAATCCTCTGTTGATCCTCCTCTCTCTCTCTCTCTCTCTCTTGCTCTCTCTCTCTCTCTTTGTTTGTCTATCACCCCAAATCTGACA	119 >scaffold182567 0.0 100
Prol00482 scaffold5735_1291	ATT	14	ggtgcagactgctggtattcacctccccctctttccatctttaaacctcacttaaaaacgtatctcttctcagaacattttcattcttcattcttttatgtttgtaaagcatccttgggttttgtgaaaggcgttatagaaatgtaaccc	gtaatatatgtgactttaaacagatttgactattttagtgagggtccagctaaaggtgaagtgtttttttgtcatgcattatgattttagatgcaaggttactcatggaagctcattaatgatctgtttttatgtttgtttggaataata	ttgtaaagcatccttgggttttgt	62.932	cacctttagctggaccctcactaa	62.918	TTGTAAAGCATCCTTGGGTTTTGTGAAAGGCGTTATAGAAATGTAACCCATTATTATTATTATTATTATTATTATTATTATTATTATTATTGTAATATATGTGACTTTAAACAGATTTGACTATTTTAGTGAGGGTCCAGCTAAAGGTG	149 >scaffold173846 0.0 100
Prol00483 scaffold5742_1292	GT	11	agtacatggaccaaagaagatttttaaacccccagtatatttaataaatgtatttgaaatatatttttcatatagaaaacctgtttggaaaaacatttgttaatttaaaggttaaataaaggaacaaaaagaacaggcctgtacgacata	tgtgactcgccttatgctaacacagtatccttccgttatgtactgcattcgtttaattttgaaccgaaactgctttttgtgtcttattttttttatttctccacattcaaaaggtggcgagagcgcacactccctcataatatgccacca	cctgtttggaaaaacatttgttaattt	61.635	ctgtgttagcataaggcgagtcac	62.353	CCTGTTTGGAAAAACATTTGTTAATTTAAAGGTTAAATAAAGGAACAAAAAGAACAGGCCTGTACGACATAGTGTGTGTGTGTGTGTGTGTGTTGTGACTCGCCTTATGCTAACACAG	118 >scaffold158169 0.0 100
Prol00484 scaffold5756_1293	GTTT	6	ttaaaaatcttctttgttaactgcatttcaaagtggatattttgttatatttctagcaggcaacattctcaccactgcatatttcaacactttaggttgcatcaagagaaatgtgtggtttaatttgaattaattcttctggtgaaaatg	atttatttaacaccactgttgaaatgtgtagcttgtgtggaagtttaatattttttccccactatgttaaattcaataaaatatgtatttaatttgaaaaagatgtgtaggtctgaaggggatgtgtaaaacctgtgtaagatgtgtttt	gcaacattctcaccactgcatatt	62.441	ccacacaagctacacatttcaaca	62.214	GCAACATTCTCACCACTGCATATTTCAACACTTTAGGTTGCATCAAGAGAAATGTGTGGTTTAATTTGAATTAATTCTTCTGGTGAAAATGGTTTGTTTGTTTGTTTGTTTGTTTATTTATTTAACACCACTGTTGAAATGTGTAGCTTGTGTGG	155 >C2209084 0.0 100
Prol00485 scaffold5803_1299	ATT	14	tcccaattccagcaacatgcttgtccaactgtgtagtgctatttcatattttattttttatttttctaaactgacagtgaccaattcttttaattaacttcaaaccatttaatcataattcttatatttccttaaagttgtgtctgtgag	annnnnnnnnnnnnnnnnnnnnnnnnnnnnnnnnnnnnnnnnnnnnnnnnnnnnnnnnnnnnnnnnnnnnnnnnnnngagtttatagttgttactgatctgagaatctccagttcacagcatattttcatcagtccaataaatagaagct	tctaaactgacagtgaccaattctttt	60.758	ctggagattctcagatcagtaacaact	60.555	TCTAAACTGACAGTGACCAATTCTTTTAATTAACTTCAAACCATTTAATCATAATTCTTATATTTCCTTAAAGTTGTGTCTGTGAGATTATTATTATTATTATTATTATTATTATTATTATTATTATTANNNNNNNNNNNNNNNNNNNNNNNNNNNNNNNNNNNNNNNNNNNNNNNNNNNNNNNNNNNNNNNNNNNNNNNNNNNNGAGTTTATAGTTGTTACTGATCTGAGAATCTCCAG	240 >C1963651 0.0 100
Prol00486 scaffold5819_1300	TG	13	ctgctgggccacacggggcttgaagaagtgttggggggcttttaatgtggctgtgaatgtttccccagagcagaagttagcggtagcgtaattacacagccggcacggagcctgaattctgcagccggggagtaaccagcactctgctca	cgactgttgatcattagtattggaaaatgcctcggccacaaaaaggggctgcggtctctcccatccattaaaaacatgaaagaacaaaccccctcttctccggagagaggaatccgccagacataaacagcctgtaaaatggaaaactac	gaatgtttccccagagcagaagt	63.002	gccgaggcattttccaatactaat	63.497	GAATGTTTCCCCAGAGCAGAAGTTAGCGGTAGCGTAATTACACAGCCGGCACGGAGCCTGAATTCTGCAGCCGGGGAGTAACCAGCACTCTGCTCATGTGTGTGTGTGTGTGTGTGTGTGTGCGACTGTTGATCATTAGTATTGGAAAATGCCTCGGC	158 >scaffold118964 0.0 100
Prol00487 scaffold5819_1301	TG	16	agatatgctaacccctgcacacccagagagcaggaaacagcaggcctgtggagggcagagtaggaggccatggaggggttcccccacatacgcctatcaacaagagtagatttagtcgaagagcatgtgtcaacacctgtctgtagtgta	nnnnnnnnnnnnnnnnnnnnnnnnnnnnnnnnnnnnnnnnnnnnnnnnnnnnncaggctgtgtaggaaactgagaaaagcagtgctaacctacaaagggccacagtgatcctgacgtaatatttacatggcaaaaccatctcatttttgt	gcatgtgtcaacacctgtctgtag	61.951	ccctttgtaggttagcactgcttt	62.072	GCATGTGTCAACACCTGTCTGTAGTGTATGTGTGTGTGTGTGTGTGTGTGTGTGTGTGTGNNNNNNNNNNNNNNNNNNNNNNNNNNNNNNNNNNNNNNNNNNNNNNNNNNNNNCAGGCTGTGTAGGAAACTGAGAAAAGCAGTGCTAACCTACAAAGGG	159 >C2209968 0.0 100
Prol00488 scaffold5847_1307	AG	16	aattgggatcatgtgattacataatagatgtggcagccatactggtgacagtaaacattaatgtaaattcaccaaccaagaaatgtaacctttagattaataactagcatataaagattagagtacataaaggtaccagtgagcaaagaa	atagacatagataaagaaagagcactgaaataatcagatataacgtcatctctggaattccctgtacctttaaatgactgtgatacataatccttagaggcatgcagtataaggccctgtcgtggacagacaagagtgattgacagagca	acataaaggtaccagtgagcaaagaaA	62.499	gtacagggaattccagagatgacg	63.217	ACATAAAGGTACCAGTGAGCAAAGAAAGAGAGAGAGAGAGAGAGAGAGAGAGAGAGAGATAGACATAGATAAAGAAAGAGCACTGAAATAATCAGATATAACGTCATCTCTGGAATTCCCTGTAC	125 >C2199504 0.0 100
Prol00489 scaffold5847_1308	TAA	9	gtactcatcctgtgtgaagacagatcagtactcaatatgggcaggaataattaaaatatatatataacattagagcagtctgtgactctcaagtcaggtgtgtttgttttgcttttttatttttctcttctttatttgtatttatttatt	aaaaaccttgttggtccaaatttgtgcttgacaatacaccacctatattagatcaaactgagagataagcagactaagcagatcatggaatgcttccggaaaatggcttctttatggttacagaaccatgcatggttccttctgtgtaat	gcagtctgtgactctcaagtcagg	62.825	aggtggtgtattgtcaagcacaaa	62.856	GCAGTCTGTGACTCTCAAGTCAGGTGTGTTTGTTTTGCTTTTTTATTTTTCTCTTCTTTATTTGTATTTATTTATTTAATAATAATAATAATAATAATAATAAAAAAACCTTGTTGGTCCAAATTTGTGCTTGACAATACACCACCT	147 >C2199504 0.0 100
Prol00490 scaffold5870_1312	AC	11	gtgcacagcttttctgtcccactggttaaataatgtaatgtgtttaatgtgcagccccatcacttaccatcagtggtcgtgtcccagtaacaggagttggcagtgtgaagtcctgccccacttttctgcattatagcacagttaactaag	aaataataagtcaggaaaaagagtgaattttaaaaaatatattcatgtgatattattaaaacgtgtatattaccaatgtncacacacaaataataagtcaggaaaaagagtgaatttttaaaaatatattcatgtgatattattaaaacg	agtaacaggagttggcagtgtga	61.135	ttttaaaattcactctttttcctgactt	60.277	AGTAACAGGAGTTGGCAGTGTGAAGTCCTGCCCCACTTTTCTGCATTATAGCACAGTTAACTAAGACACACACACACACACACACACAAATAATAAGTCAGGAAAAAGAGTGAATTTTAAAA	122 >scaffold57577 0.0 100
Prol00491 scaffold5881_1314	AC	12	ctcaactgaggcataccctcgtaaaagctgctcatgacctgaatactaaacaccccgctacctaattgagcatgtgtggggtttaggcagtgtgtgtgtggtgggggtgggacacattggaccactgccgttaaaataccccccctaaag	ccagtgcacagatgtgcaccttagtgaaanctaaagacacacacacacacacacccagtgcacagatgtgcaccttagtgaaagggagccattgcccattacagatgcactgattcaccctgtcagcacacatacgcgtgtgaacacgcc	attggaccactgccgttaaaatac	62.356	aatggctccctttcactaaggtg	62.797	ATTGGACCACTGCCGTTAAAATACCCCCCCTAAAGACACACACACACACACACACACACCCAGTGCACAGATGTGCACCTTAGTGAAANCTAAAGACACACACACACACACACCCAGTGCACAGATGTGCACCTTAGTGAAAGGGAGCCATT	152 >C1898227 0.0 100
Prol00492 scaffold5902_1320	TTG	13	gtgttcggttgtttgatcgttgttgtttgcttgctgttgttgtttgttattgttgttgttgtatgatatttcttttttattattgttgaatttgtggtgttgttgctgctgctgctgttttctgattgttgttgattaattgattgattt	tnnnnnnnnnnnnnnnnnnnnnnnnnnnnnnnnnnnnnnnnnnnnnnnnnnnnnnnnnnncacagtacatgtgtcctgaagtctgaaactcagtgtgggtttcactacagagagctgtcagtactgaaacacagctgttcggcagatcag	tgattgttgttgattaattgattgattt	60.956	ctgagtttcagacttcaggacaca	60.876	TGATTGTTGTTGATTAATTGATTGATTTTTGTTGTTGTTGTTGTTGTTGTTGTTGTTGTTGTTGTTGTNNNNNNNNNNNNNNNNNNNNNNNNNNNNNNNNNNNNNNNNNNNNNNNNNNNNNNNNNNNCACAGTACATGTGTCCTGAAGTCTGAAACTCAG	160 >C1857813 0.0 100
Prol00493 scaffold5937_1327	TG	13	aagcaggctaaggctgtgtgcaaagacaacaccagctcatagaccactaggcacctaactaagtaagcaattaaagaggaaacgagagggaattactaaaatgttttcattttactgccttacatgtgtgaaatactcaaacacaagctt	ttttaagaagtcaagttgtttttacatacacatgaactttttttttttttttttttgacttgcaaaaacaacatgtttaaaatatggaagcccacacattttattcccttgttgtgattaaatgaaagatttcactgtgtaaacttaatt	catgtgtgaaatactcaaacacaagc	61.971	gaataaaatgtgtgggcttccata	61.227	CATGTGTGAAATACTCAAACACAAGCTTTGTGTGTGTGTGTGTGTGTGTGTGTGTTTTAAGAAGTCAAGTTGTTTTTACATACACATGAACTTTTTTTTTTTTTTTTTTTGACTTGCAAAAACAACATGTTTAAAATATGGAAGCCCACACATTTTATTC	160 >C2216392 0.0 100
Prol00494 scaffold5937_1328	GTTT	7	cagttgtttttttccaaatataaaaatgttagtaataaaacctgtaggatacagtcgcaggatttaagaaaagtgatgcattgaaagttgacaacattagcactttgtcacttctattgttttaagttagctttgatatctctaaatatg	gaagtgttctgtttggtgcgtggtgcttaattttgagagttcattgggctgttgaactgtaattttgccgttgattaaggcaattaggaatctggttaaattaataagtcttctaaattaagtataaataatatgcaaatgaacagattg	cgcaggatttaagaaaagtgatgc	63.245	aattaagcaccacgcaccaaac	63.283	CGCAGGATTTAAGAAAAGTGATGCATTGAAAGTTGACAACATTAGCACTTTGTCACTTCTATTGTTTTAAGTTAGCTTTGATATCTCTAAATATGGTTTGTTTGTTTGTTTGTTTGTTTGTTTGAAGTGTTCTGTTTGGTGCGTGGTGCTTAATT	155 >C2210380 0.0 100
Prol00495 scaffold5942_1330	AG	16	ggaactcgagaggggccgataaatacaagacggagagaaaacagaaacaacaaaggaggagagagcaagacacagaaattcaaacaaagcaagcaggacaagtaagaaacataaggtcaacaagagaaacagagaaacacagacacacac	annnnnnnnnnnnnnnnnnnnnnnnnnnnnnnnnnnnnnnnnnnnnnnnnnnnnnnntggactgaaataagaaagaaaaacaattggggaagagagcaagaaaataattgcagaaatacagaataagaaaaaggagaaagagtcagaaag	caagagaaacagagaaacacagacaca	63.165	gctctcttccccaattgtttttct	63.090	CAAGAGAAACAGAGAAACACAGACACACACAGAGAGAGAGAGAGAGAGAGAGAGAGAGAGAGANNNNNNNNNNNNNNNNNNNNNNNNNNNNNNNNNNNNNNNNNNNNNNNNNNNNNNNNTGGACTGAAATAAGAAAGAAAAACAATTGGGGAAGAGAGC	159 >scaffold1377 0.0 100
Prol00496 scaffold5951_1331	AGATA	6	nnnnnnnnnnnnnnnnnnnnnntcaaaatagccgtttgctgcagtcctagtttttggaagtgttggttgagaatttaaagaggacttggtaaatgacacgtcatctgtgaatgtgagcaggtgtgcaacgatcagttaacttaatccact	atcctttattagtcccacagtggggaattttttacgttgttacagcagcaaagggatagcaaggtactcagtacaaaaaataagacaggtgaacagaacaatatataacattataaacattataaataataaaaagtcaaaacctctgga	atgacacgtcatctgtgaatgtga	62.725	gagtaccttgctatccctttgctg	62.536	ATGACACGTCATCTGTGAATGTGAGCAGGTGTGCAACGATCAGTTAACTTAATCCACTAGATAAGATAAGATAAGATAAGATAAGATAATCCTTTATTAGTCCCACAGTGGGGAATTTTTTACGTTGTTACAGCAGCAAAGGGATAGCAAGGTACTC	157 >C1717765 0.0 100
Prol00497 scaffold5965_1334	ATTT	7	ttgtctagatggtcatggttgctcctccaattatcatatatgggtcgagttctgattgccaataacctcgtagcatcggctctgtggcataatttcactgtgcttaatccacccagggaacggactgaggacatccagaaagaactggtg	ttcccctcttggagtgggcaacactggttgagggctgcagtgttgttcaagacattcgttcaagagttactgttctgcgcctgcaagcagtgtagtggtttctgtatggcaaacatcatgcatggatgtatgtggcctgcgctctccttc	aggacatccagaaagaactggtgA	63.430	cgcagaacagtaactcttgaacga	62.969	AGGACATCCAGAAAGAACTGGTGATTTATTTATTTATTTATTTATTTATTTTTCCCCTCTTGGAGTGGGCAACACTGGTTGAGGGCTGCAGTGTTGTTCAAGACATTCGTTCAAGAGTTACTGTTCTGCG	130 >scaffold5580 0.0 100
Prol00498 scaffold5998_1335	TC	13	nnnnnnnnnnnnnnnnnnnnnctgcctcttcaaaagggacgagagaatgagagagagagaggtatagagagccagaagcgagagagcaaactacatcccaaatacacatcaacatgattcattttgaaccaaacagatccttcttcttct	tgtctgtctctctctctctcnnnnnnnnnnnnngtagagctacagagctacagaggtacagggcagagctacactgcctcttcaaaagggacgagagaatgagagagagagaggtatagagagccagaagcgagagagcaaactacaccc	tcattttgaaccaaacagatccttc	62.606	tctgccctgtacctctgtagctct	62.935	TCATTTTGAACCAAACAGATCCTTCTTCTTCTTCTCTCTCTCTCTCTCTCTCTCTCTCTGTCTGTCTCTCTCTCTCTCNNNNNNNNNNNNNGTAGAGCTACAGAGCTACAGAGGTACAGGGCAGA	125 >C1387995 0.0 100
Prol00499 scaffold6005_1337	TG	19	ttgaagaatcatctatagctctgatccctctgaagtgtcttcatttgttaggttcttacagtgtatttgtaatctaaaaagtacaaacatcattttagaatgatttaatacaagcatctggtatgaatttaagcttgtattattaaacac	tnnnnnnnnnnnnnnnnnnnnnnnnnnnnnnnnnnnnnnnnnnnnnnnnnnnnnnnnnnnnnnnnnnnnnntgcagggaccaaaacctttttatatacttatgttatggcaaccttgaattgattacattttaaattgaagttatatgat	aagcatctggtatgaatttaagcttgt	61.711	aatcaattcaaggttgccataaca	61.720	AAGCATCTGGTATGAATTTAAGCTTGTATTATTAAACACTGTGTGTGTGTGTGTGTGTGTGTGTGTGTGTGTGTGTGTNNNNNNNNNNNNNNNNNNNNNNNNNNNNNNNNNNNNNNNNNNNNNNNNNNNNNNNNNNNNNNNNNNNNNNTGCAGGGACCAAAACCTTTTTATATACTTATGTTATGGCAACCTTGAATTGATT	202 >scaffold194716 0.0 100
Prol00500 scaffold6005_1338	TG	14	tatgattgtcataaggttagggttacgggtacgttaatgattatactagtactagttaagatcaaggttttggtaagcctccaggatataaaagaaagtatttaatgtccccacaattcacagattcaagattgtgtgtatatgtgtgta	nnnnnnnnnnnnnnnnnnnnnnnnnnnnnnnnnnnnnnnnnnnnnnnnnnnnnnccctcttggacagatgattttggaaggtatcctagatttttttttcctgctgaagcagagacattctttccatcagaaagagagagcagatagttt	aatgtccccacaattcacagattc	63.323	accttccaaaatcatctgtccaag	62.684	AATGTCCCCACAATTCACAGATTCAAGATTGTGTGTATATGTGTGTATGTGTGTGTGTGTGTGTGTGTGTGTGTGNNNNNNNNNNNNNNNNNNNNNNNNNNNNNNNNNNNNNNNNNNNNNNNNNNNNNNCCCTCTTGGACAGATGATTTTGGAAGGT	157 >scaffold194716 0.0 100
Prol00501 scaffold6011_1341	GTG	8	agttattatatataagtaattcttttttcttccactttatacctgttctaatatatttctgagggaatgatgttatttatatgttaacagagtaattcagagtggatttggtgtgaaattgttgtttgtagagactcgaatgtctttaca	atgggaaccagctgtctccatgtctacaacacatacagacattttacctaccatcccaaaccctcagtgaacctacactgtctcgtgaggtcataggtaatgttgatgatctgagcgtacttccaaagtccggggttttaggccaaggcc	cagagtggatttggtgtgaaattg	62.814	agtgtaggttcactgagggtttgg	62.805	CAGAGTGGATTTGGTGTGAAATTGTTGTTTGTAGAGACTCGAATGTCTTTACAGTGGTGGTGGTGGTGGTGGTGGTGATGGGAACCAGCTGTCTCCATGTCTACAACACATACAGACATTTTACCTACCATCCCAAACCCTCAGTGAACCTACACT	156 >scaffold16494 0.0 100
Prol00502 scaffold6030_1345	TAA	10	cacacacggggcgtatacagtgtgcagtacatactactgtagtatacagtgtgtggtataatagtgtgccattttgagcacaaccgttcagaaattcagttgttgtgagacggaggacttcagggtacagccaaacagattttatcaacg	tgactaataaatgtccccaagcttttattgcctttacagtgtccacattaagtcggtgtacggtgcgcgtgggcggcgccagcgcgctcacgcacgcacacaggcacgcgcgcgcgcgctttcggcaacggctcgtgcgcgcagcgtagc	tcagggtacagccaaacagatttt	63.129	accgtacaccgacttaatgtggac	63.362	TCAGGGTACAGCCAAACAGATTTTATCAACGTAATAATAATAATAATAATAATAATAATAATGACTAATAAATGTCCCCAAGCTTTTATTGCCTTTACAGTGTCCACATTAAGTCGGTGTACGGT	125 >scaffold121893 0.0 100
Prol00503 scaffold6048_1360	AC	13	actggaccagtaaggcttaactatgtaaaatctcagccagagattattatctcacctctcaggggtctgtgtgtcctgttcctcagtggaaatcattttggaggtcatcgtccccccttcacactgactcctgtaatcacacacacacag	agtgaagtatagatataagcttcatctgaatgtggttctatcagtattatatttgttgtgtttgctgtattacactgttgttgttttctacattgtgaaaattaacacactttatcagctgcagtcgtatcctctttaatgttacaccat	gaaatcattttggaggtcatcgtc	63.003	ctgatagaaccacattcagatgaagc	62.439	GAAATCATTTTGGAGGTCATCGTCCCCCCTTCACACTGACTCCTGTAATCACACACACACAGACACACACACACACACACACACACACAGTGAAGTATAGATATAAGCTTCATCTGAATGTGGTTCTATCAG	132 >scaffold64704 0.0 100
Prol00504 scaffold6112_1367	GTGA	9	gagggaactgcagaacggctggacgtttttccagaacagtatttactacatctctactgatcggaggagctggagcgagagcagactggactgcacaaagagaggagcagacctggtgatcataaacagcagagcggaacaggtgggtgg	gtnnnnnnnnnnnnnnnnnnnnnnnnnnngtgttggttgtgcgagttcagatttctccatcattatgattacaggacttcattgcaggagagttggccaaagctcaagcttggattggtctgacggacactgaaacagagggtgaatgga	ggagcagacctggtgatcataaac	63.234	aatgatggagaaatctgaactcgc	62.916	GGAGCAGACCTGGTGATCATAAACAGCAGAGCGGAACAGGTGGGTGGGTGAGTGAGTGAGTGAGTGAGTGAGTGAGTGAGTGAGTNNNNNNNNNNNNNNNNNNNNNNNNNNNGTGTTGGTTGTGCGAGTTCAGATTTCTCCATCATT	147 >C1986505 0.0 100
Prol00505 scaffold6120_1368	GA	20	tgtacaatatccgaacagcatgtcttggctgttaaanaacacttaggtcatgtacaatatccgaacagcatgtcttggctgttaaatgtttcagagctccttcagtaaaatttgtcatgtatttctatctgaattacaagtacatttcct	nnnnnnnnnnnnnnnnnnnnnnnnnnnnnnnnnnnnnnnnnnnnnnnnnnnnnnnnnnnnnnnnnnnnnnnnnnnnnnnnnnnnnnnnnnnnnnnnncgtctaaatgtcaacaggcaaaccaatttactcttaaatgtctgcaggcagct	gctgttaaatgtttcagagctccttc	62.857	ttggtttgcctgttgacatttaga	62.843	GCTGTTAAATGTTTCAGAGCTCCTTCAGTAAAATTTGTCATGTATTTCTATCTGAATTACAAGTACATTTCCTGAGAGAGAGAGAGAGAGAGAGAGAGAGAGAGAGAGAGAGANNNNNNNNNNNNNNNNNNNNNNNNNNNNNNNNNNNNNNNNNNNNNNNNNNNNNNNNNNNNNNNNNNNNNNNNNNNNNNNNNNNNNNNNNNNNNNNNNCGTCTAAATGTCAACAGGCAAACCAA	236 >C1447483 0.0 100
Prol00506 scaffold6121_1369	AG	17	catctgtagaagttctctactgaacatcttttggcctaggactaagtgaaactgtagaaaaaacttggtgaaattgcctcacctaagtcaaaaactatttgaatgtgtggctctcagtgcctccacgtccaaatcctgaaagagacagaa	nnnnnnnnnnnnnnnnnnnnnnnnnnnnnnnnnnnnnnnnnnnnnnnnnnnnnnnnntcatgaatgttagctaatagtttttagctctgtgatggcagacccacatcagtggaaactctggtgctccattttctgactatgggagttgga	acgtccaaatcctgaaagagacag	63.010	gtctgccatcacagagctaaaaact	62.257	ACGTCCAAATCCTGAAAGAGACAGAAAGAGAGAGAGAGAGAGAGAGAGAGAGAGAGAGAGNNNNNNNNNNNNNNNNNNNNNNNNNNNNNNNNNNNNNNNNNNNNNNNNNNNNNNNNNTCATGAATGTTAGCTAATAGTTTTTAGCTCTGTGATGGCAGAC	160 >scaffold181704 0.0 100
Prol00507 scaffold6127_1370	TG	12	gtatctgtgtctgaggaagagatcctatcttgaacagctttaggtggtgttttccagcctattttgagtcatcctaaatgcccagtcttgttttaaactgcctacttaacagtattcccatctgtgtgtatgtaggtgtgtgtgtgtgtt	tnnnnnnnnnnnnnnnnnnnnnnnnnnnnnnnnnnnnnnnnnnnnnnnnnnnnnnnnnnnncgtgcagacacagagagagttagttgtgttgtatggccacaggaagacagggttccccttctgatgtcatgttcctgtcggtgttttgt	tcccatctgtgtgtatgtaggtgtg	63.170	tggccatacaacacaactaactctct	62.369	TCCCATCTGTGTGTATGTAGGTGTGTGTGTGTGTTTGTGTGTGTGTGTGTGTGTGTGTGTNNNNNNNNNNNNNNNNNNNNNNNNNNNNNNNNNNNNNNNNNNNNNNNNNNNNNNNNNNNNCGTGCAGACACAGAGAGAGTTAGTTGTGTTGTATGGCCA	159 >scaffold31025 0.0 100
Prol00508 scaffold6127_1371	AC	17	ttcttgttactctgagaagacagttttttcctttgtctgtatattcaatattgtatagaattataaaattgtgtgctttttaatattgtttttgtgtttgtttcattatctggtgttgaccagagaaggttgggcttcctccacacacat	gcacacactcacatgtgcagtccatttctgctgtgtgtattcctccatgtccacatcttggatgggttatcccactgagtttatttgaccattccacccagtactgatgcagccatgtgaaagcatgtagtgactcatatgagaatttct	atctggtgttgaccagagaaggtt	62.471	acatggaggaatacacacagcaga	63.057	ATCTGGTGTTGACCAGAGAAGGTTGGGCTTCCTCCACACACATACACACACACACACACACACACACACACACACACGCACACACTCACATGTGCAGTCCATTTCTGCTGTGTGTATTCCTCCATGT	127 >scaffold31025 0.0 100
Prol00509 scaffold6134_1379	TCTA	10	gtcatctggctttctgattggacagttttagacaaatgtgaatgtggaaacacagctgcactgttctcctgctgaatatttaaactctatgtttttattattgtacatacagtctccatggtaatgatacttttttacagaagtatactt	nnnnnnnnnnnnnnnnnnnnnnnnnnnnnnnnnnnnnnnnnnnnnnnnnnnnnaacacaaaaaacagagaaaaaaaaccctccaaaaatgggcttggactgactagtaggcgtccgtccaggtattgtgccagatggaggactggcagtt	ctgcactgttctcctgctgaata	61.837	tagtcagtccaagcccatttttg	62.499	CTGCACTGTTCTCCTGCTGAATATTTAAACTCTATGTTTTTATTATTGTACATACAGTCTCCATGGTAATGATACTTTTTTACAGAAGTATACTTTCTATCTATCTATCTATCTATCTATCTATCTATCTATCTANNNNNNNNNNNNNNNNNNNNNNNNNNNNNNNNNNNNNNNNNNNNNNNNNNNNNAACACAAAAAACAGAGAAAAAAAACCCTCCAAAAATGGGCTTGGACTGACTA	240 >scaffold184420 0.0 100
Prol00510 scaffold6140_1384	TG	20	attcctgtaatcattgcttggtctcctgagtatatgtgcatgattttagtgtgctcagatgagagagggagagagaaagcatctgcacctgtctactcgtatatggtctttacatttattgtaaacatcagtgtttcttttgaacttctt	tnnnnnnnnnnnnnnnnnnnnnnnnnnnnnnnnagtactggtaattagaaagtgcagtagatgtaggcagtaaactcttagattagagttgctggctgctggctttatagcttttatgtttcactctcacatatacttaaggcatggttg	aacatcagtgtttcttttgaacttcttT	61.053	ctgcctacatctactgcactttctaa	60.357	AACATCAGTGTTTCTTTTGAACTTCTTTGTGTGTGTGTGTGTGTGTGTGTGTGTGTGTGTGTGTGTGTNNNNNNNNNNNNNNNNNNNNNNNNNNNNNNNNAGTACTGGTAATTAGAAAGTGCAGTAGATGTAGGCAG	137 >scaffold30266 0.0 100
Prol00511 scaffold6183_1390	AC	18	gtcagtagcatgtctaaatagagccagtgctgtgctaggtcattaactagagacgaacttgttgcgtaattagctgtactttccgactaaaagcttgagagaatctgttgagtgccccaagcctcctccagccacccactcactccatta	gtctacgcttcttgctgatatcataagttcttattttccactgctactgctggctctatgttttccactgtttcgcttccttgagcctcttcccagaagcctttgtagtttgcttgcttcgcgagcaggcctgtgccgaaacgtggaggg	cttgagagaatctgttgagtgccc	63.661	ggaaaacatagagccagcagtagc	62.661	CTTGAGAGAATCTGTTGAGTGCCCCAAGCCTCCTCCAGCCACCCACTCACTCCATTAACACACACACACACACACACACACACACACACACACGTCTACGCTTCTTGCTGATATCATAAGTTCTTATTTTCCACTGCTACTGCTGGCTCTATGTTTTCC	159 >scaffold141017 0.0 100
Prol00512 scaffold6210_1393	GT	11	ggagagtgggagacagagaaagaaaaaatgaaagagaaatagagagagtgatattaaagaaggagagagagggggggggtgaaagaggcgtgtcattttgcagctgtatagtgtccatgtttaaagtagacagattctggcactgagcca	agtgtgcgtgtgtgtgtgtgtgtgtgttgactgacaggtggctctgctgaacattaagatgaggaaacagatagcagagtgaaagaatgctgaaatgtttcaatttgttttcactagagagagaaagagagagagggagagagcaaaacg	tcattttgcagctgtatagtgtcca	62.983	atcttaatgttcagcagagccacc	62.940	TCATTTTGCAGCTGTATAGTGTCCATGTTTAAAGTAGACAGATTCTGGCACTGAGCCAGTGTGTGTGTGTGTGTGTGTGTAGTGTGCGTGTGTGTGTGTGTGTGTGTTGACTGACAGGTGGCTCTGCTGAACATTAAGAT	140 >scaffold70680 0.0 100
Prol00513 scaffold6221_1397	TA	12	taattctttaaagaataagaatacagcactgatatttcttttatgtgtaaagcacaatcccaacaatgcaaatcactgaacaaatattctcaaaagtcagtaatgtgttttggaacaatacctttcaattaccacacagaatgttatacg	ngtattgtattgtcatagtatgaatatgtgtgtaaaacattatatctcttatgaataatatgtgaagtaagcaaagcctgcatctccaattactgcaccagtgacttacagctgtataaatatctgtataatagctagtcctttataaat	tggaacaatacctttcaattaccaca	62.651	agatgcaggctttgcttacttcac	63.171	TGGAACAATACCTTTCAATTACCACACAGAATGTTATACGTATATATATATATATATATATATANGTATTGTATTGTCATAGTATGAATATGTGTGTAAAACATTATATCTCTTATGAATAATATGTGAAGTAAGCAAAGCCTGCATCT	149 >scaffold193201 0.0 100
Prol00514 scaffold6222_1399	ATAC	10	aggcgcagaaaggacaggccaaactgagcatgtttattgaatggctgagtgcaggtaacccgtagcctgtcccagttctcctcagtggcctgaggcaggaaatcagctgaaaatggacatgtaactgttacatcctcatctgtctccatt	aatagctgagcacattggtgaactataatatacacctaagtactttctttacagagtaaagcctatcattgttctaataaatctcttccatttcttaactggcaaggacataatgagcatagaaagcaagaactcaacagaaaggtgtaa	cagctgaaaatggacatgtaactg	60.923	tagttcaccaatgtgctcagctat	60.209	CAGCTGAAAATGGACATGTAACTGTTACATCCTCATCTGTCTCCATTATACATACATACATACATACATACATACATACATACATACAATAGCTGAGCACATTGGTGAACTA	112 >scaffold166156 0.0 100
Prol00515 scaffold6226_1401	TAA	11	gccttctcggccaacatgtcactaccctccaggtctgtagtcacattcacctgcacgtgaggaccagattcatcatttagaacggcacttatttcgtcaatactggggcacaaagcaggatatattaaggtttggtaaagcacaaatatg	tacttaataaccttcatttgaacactggtcaacccctaaccctttgcctgtactctttagtcaaagatgaatttctagattactggtcccaaatacttgaggcctcagactagaatacctcctttctgaacattcctattctgtgaaagg	cttatttcgtcaatactggggcac	62.935	aagagtacaggcaaagggttaggg	63.001	CTTATTTCGTCAATACTGGGGCACAAAGCAGGATATATTAAGGTTTGGTAAAGCACAAATATGTAATAATAATAATAATAATAATAATAATAATAATACTTAATAACCTTCATTTGAACACTGGTCAACCCCTAACCCTTTGCCTGTACTCTT	153 >scaffold195811 0.0 100
Prol00516 scaffold6230_1402	TCAA	6	actatttgatgttcagtacctactgttgattgttcagtacctactattgattattccatatctactgttgattgttcagtatctactattaatattcagtatctactattgattgttcaatacctactattgatgttcagggtctactat	tgtttatatataaaaagaatatatataaaagaaaaaaaaccccacaaagttaatgtacagacatctgagggtgggggtactattaatgttcagtacctaatattgattaattagtatttactattgattgatttttcagtaccttttatt	tcaatacctactattgatgttcagggtc	61.834	taatagtacccccaccctcagatg	62.383	TCAATACCTACTATTGATGTTCAGGGTCTACTATTCAATCAATCAATCAATCAATCAATGTTTATATATAAAAAGAATATATATAAAAGAAAAAAAACCCCACAAAGTTAATGTACAGACATCTGAGGGTGGGGGTACTATTA	143 >scaffold77144 0.0 100
Prol00517 scaffold6231_1403	TC	20	taaccccgttcctctcctactgtttttttatgttatgcccttttactctctccctcaaattttgctatttcttctgtctttgtttttctttctctctctgtagctgtaacattttacagccctgatgtcagaagttgatgttaatattct	nnnnnnnnnnnnnnnnnnnnnnnnnnnnnnnnnnnnnnnnctcattatttcagtttaactgtacgtaccgtaaaggccaggacgctgcaggtgattctcacaagctggggtccggtgggttacccaaagagcaggtggacaatgtgacat	gccctgatgtcagaagttgatgt	62.695	gtcctggcctttacggtacg	61.784	GCCCTGATGTCAGAAGTTGATGTTAATATTCTTCTCTCTCTCTCTCTCTCTCTCTCTCTCTCTCTCTCTCTCNNNNNNNNNNNNNNNNNNNNNNNNNNNNNNNNNNNNNNNNCTCATTATTTCAGTTTAACTGTACGTACCGTAAAGGCCAGGAC	155 >C2217332 0.0 100
Prol00518 scaffold6231_1404	CA	14	ggattttaagtgtaaaatttagagaagctgattgcttaggaactgcagtgatcctctcggcctctttgttatacatcaccgtgagaggttaaggagtttaccctcatggacagtgaggagtcacatgggacagggtcaacatactgccat	cttacttcagcatatcagcacatgaaatttatggctgcagtagaggaggggtatatggaggaatgatgttccagctgcgtgatttagaatggatgattactttattcactgttttgaagtttggaatcagtgtgagtggtttcacgtagg	aggagtttaccctcatggacagtg	62.793	atatacccctcctctactgcagcc	63.011	AGGAGTTTACCCTCATGGACAGTGAGGAGTCACATGGGACAGGGTCAACATACTGCCATCACACACACACACACACACACACACACACTTACTTCAGCATATCAGCACATGAAATTTATGGCTGCAGTAGAGGAGGGGTATAT	143 >C2217332 0.0 100
Prol00519 scaffold6231_1407	TCTCT	8	ttaatcttacagtctggttcctctagaaggaatcaacttcaaacataagaaaaattcaatttctgctccgctttagagcatgtggtactttttatcttctagtgcccatatgcaactaaaaactccctactcctttcatacactcttttc	nnnnnnnnnnnnnnnnnnnnnnnnnnnnnnnnnnnnnnnnnnnnnnnnnnnnnnnnnnnnnnnnnnnnnnnnnnnnngttttattgtatggtggccatatacataagatcctgctgtattgttccttttcctcttcctgcagtgtatgct	tgcccatatgcaactaaaaactcc	63.339	tacactgcaggaagaggaaaagga	63.531	TGCCCATATGCAACTAAAAACTCCCTACTCCTTTCATACACTCTTTTCTCTCTTCTCTTCTCTTCTCTTCTCTTCTCTTCTCTTCTCTNNNNNNNNNNNNNNNNNNNNNNNNNNNNNNNNNNNNNNNNNNNNNNNNNNNNNNNNNNNNNNNNNNNNNNNNNNNNNGTTTTATTGTATGGTGGCCATATACATAAGATCCTGCTGTATTGTTCCTTTTCCTCTTCCTGCAGTGTA	234 >C2217332 0.0 100
Prol00520 scaffold6250_1415	AC	19	ttaatttgataaaaatgtagagcagaacataaaagattataataaatcacctttcagcagctttctgtgctgtatggataataaagtttgactctatcagtactataatcaaagcatgaagccaaaagcatgcttcagtaaaagtaataa	annnnnnnnnnnnnnnnnnnnnnnnnnnnnnnnnnnnnnnnnnnnnaacataatgatagccaataaggggctgaaatgttactttaaaattgcaaagatttaaaatatccaatccatctttttgatgagctcaggaccaataccaatacc	caaagcatgaagccaaaagcat	63.588	acatttcagccccttattggctat	63.111	CAAAGCATGAAGCCAAAAGCATGCTTCAGTAAAAGTAATAAACACACACACACACACACACACACACACACACACACACANNNNNNNNNNNNNNNNNNNNNNNNNNNNNNNNNNNNNNNNNNNNNAACATAATGATAGCCAATAAGGGGCTGAAATGT	158 >C2214224 0.0 100
Prol00521 scaffold6287_1433	TCAA	6	gaattgtcaacaggactttgacgaaaagggccaaggaaggtcccgggaaccatagggcgggacatccataaaatacttgaacgtgttttggggcggggctttgatgacgtggcacgatctgattggctcactgacaggtttgacgaagag	tgaatgtttatttgtatagcgctttttacaaccaacgttttctcaaagcagcttcacagataatcagtttgttataaaaagaaaaaaaacccacaaagttaatgtacagccatttgagggtgggggggtgcctcctattatctctcacag	ctcactgacaggtttgacgaagag	62.596	tgctttgagaaaacgttggttgta	62.966	CTCACTGACAGGTTTGACGAAGAGTCAATCAATCAATCAATCAATCAATGAATGTTTATTTGTATAGCGCTTTTTACAACCAACGTTTTCTCAAAGCA	98 >scaffold73884 0.0 100
Prol00522 scaffold6288_1434	CA	11	tggaaggtggagaattatgagagtctacccagccctgacctgatgataatatgtcctgctgctgcttatagcacctttggcctcagtaacagtggtacaaggctgtgtcacacatacactggcctcactctcttccttcattacacacac	ctttaatccccttagcagtcttttaatacagttattaatcttcagactcgtcattcagtaactatggaagtactgggaagttatgcagctatctgtagtgtagtgtatctgtgccttaacactatatttcaaagtcaaatatcctacttc	gtcacacatacactggcctcactc	63.188	gctgcataacttcccagtacttcc	62.439	GTCACACATACACTGGCCTCACTCTCTTCCTTCATTACACACACCACACACACACACACACACACACTTTAATCCCCTTAGCAGTCTTTTAATACAGTTATTAATCTTCAGACTCGTCATTCAGTAACTATGGAAGTACTGGGAAGTTATGCAGC	155 >scaffold169216 0.0 100
Prol00523 scaffold6294_1435	TAT	8	atgtcacagccatcatgaaaagtttgatgtgctagaaagaatcatatttcagtactcagagtagtaatgtacacctggtttggttttaatctggacatcaataataggaaacataagtaaagatgtgtggttaagattaataacctggaa	ttttattgttattatattgataaacaactgtactgttnattattgttattgttattatattgataaacaactgtactgttgtcccctctgggtgttttccatatgggctagttggtctgtctaccagcacacatgctgctccagcttgct	tgtgtggttaagattaataacctggaaT	61.269	cccatatggaaaacacccaga	61.842	TGTGTGGTTAAGATTAATAACCTGGAATATTATTATTATTATTATTATTATTTTTATTGTTATTATATTGATAAACAACTGTACTGTTNATTATTGTTATTGTTATTATATTGATAAACAACTGTACTGTTGTCCCCTCTGGGTGTTTTCCATATGGG	158 >C2210324 0.0 100
Prol00524 scaffold6350_1446	ATC	9	caaagccaacaatggaccagcccctaccatcttatggcaatggtcaaaacatgagctgtacaaacagtagatgctgtaaaattaggtctgaattttacgtggccaacaaaaagtttatagggtaagatttcttaggcgcccacagtctta	atttctactgactcaccaaagaaacagtagataactcccagcatgaagcacatggagcaggccactgaagggatgacgtcatacttcttcctgacctcaaacacacagctgtccatcgttgccagggtgggactcatcccctctgttacg	ttttacgtggccaacaaaaagttta	62.781	atgtgcttcatgctgggagttatc	63.674	TTTTACGTGGCCAACAAAAAGTTTATAGGGTAAGATTTCTTAGGCGCCCACAGTCTTAATCATCATCATCATCATCATCATCATCATTTCTACTGACTCACCAAAGAAACAGTAGATAACTCCCAGCATGAAGCACAT	138 >scaffold194604 0.0 100
Prol00525 scaffold6350_1447	TCTAT	7	gcatcataaacacacttttcttatagtagtacacatatggcatcatttctcactttgaactgtatattgtttttcattttttcacaccatatacttttgtctttgttgtcaattcttgaactgctaaatggtacttaatgataataaaga	gcctacttgtccaacaaagtttctccagtctgcatgtcataaacttttcccacagttgtcaaggcattccctaccatggctactcctttgagaaatggtttgtttggggatgaagctccacaaaagcagagaaggccagcaaagcatgtg	ttgtcaattcttgaactgctaaatgg	62.664	gacatgcagactggagaaactttg	62.397	TTGTCAATTCTTGAACTGCTAAATGGTACTTAATGATAATAAAGATCTATTCTATTCTATTCTATTCTATTCTATTCTATGCCTACTTGTCCAACAAAGTTTCTCCAGTCTGCATGTC	118 >scaffold194604 0.0 100
Prol00526 scaffold6370_1456	TC	18	tgtgtcactgaagagtaaggagcagccttttctagagtgaatgaaatgatcaggatctctaatggtgatcagcagattgtctcctgattatttaccttctccaccctctatccccccactccctgtccccctccctctaccacccccttg	gttcagatcatttgttattcagcagattcccagcagtaatctcttcatggtggttgtggagaacaagtgtgactgcagttctgcccctccagtcacaatggagccaatcgagatcatctatatccttccaatggagtttatagttaatca	tttaccttctccaccctctatccc	62.863	actgctgggaatctgctgaataac	62.940	TTTACCTTCTCCACCCTCTATCCCCCCACTCCCTGTCCCCCTCCCTCTACCACCCCCTTGTCTCTCTCTCTCTCTCTCTCTCTCTCTCTCTCTCTCGTTCAGATCATTTGTTATTCAGCAGATTCCCAGCAGT	133 >C1905991 0.0 100
Prol00527 scaffold6385_1460	AT	13	gcctccaatggcagagactccaccccattcccaccacacaacctttacagtaaactgtttttgcagtattttggaatttcatgctttttcgtccaccttttgttttttatgcatttaggacaaagtgcaattgtaatattgtaagtgcaa	tgtactgctgtattatagtattaaagttagatactcttgctttttgcatgtaatttaaactactttagagcaaatatacaagctcatgctttgattcgtaaagtattattatatgccatatagaaccttatttatggaagtataatgaat	gctttttcgtccaccttttgtt	61.672	tttaaattacatgcaaaaagcaagagt	60.697	GCTTTTTCGTCCACCTTTTGTTTTTTATGCATTTAGGACAAAGTGCAATTGTAATATTGTAAGTGCAAATATATATATATATATATATATATATTGTACTGCTGTATTATAGTATTAAAGTTAGATACTCTTGCTTTTTGCATGTAATTTAAA	153 >C2214926 0.0 100
Prol00528 scaffold6386_1461	CA	21	ggagcagtatgaaaataatgagctgtttatgcaagtttactacatttgcactgtacagacccgcacataccgcacactgctgcagagtgaagctggcagggagcatcatccgcaatgctttcctcctgaattcacaagcaggacaaacat	ggtgcatcaggtgccggcaggtaacgaataacaaaccaaaactccacaaacaccaaatatatacaggtaaacatacgcacacgcatgtgcacacacacacacacacacacacacacacacacacnnnnnnnnnnnnnnnnnnnnnnnnnn	tgaattcacaagcaggacaaacat	62.948	atttggtgtttgtggagttttggt	62.822	TGAATTCACAAGCAGGACAAACATCACACACACACACACACACACACACACACACACACACACACAGGTGCATCAGGTGCCGGCAGGTAACGAATAACAAACCAAAACTCCACAAACACCAAAT	124 >scaffold9578 0.0 100
Prol00529 scaffold6386_1462	CA	17	tcacaagcaggacaaacatcacacacacacacacacacacacacacacacacacacacacaggtgcatcaggtgccggcaggtaacgaataacaaaccaaaactccacaaacaccaaatatatacaggtaaacatacgcacacgcatgtg	cnnnnnnnnnnnnnnnnnnnnnnnnnnnnnnnnnnnnnngtacaccctgtgtgaggacaaagagagcaggttctgatgtactgcactgtcacagcttctcttcttctgccaacatctgtcacctgttaactatgatagagagagagagga	accaaaactccacaaacaccaaat	62.822	ctctttgtcctcacacagggtgta	62.703	ACCAAAACTCCACAAACACCAAATATATACAGGTAAACATACGCACACGCATGTGCACACACACACACACACACACACACACACACACACNNNNNNNNNNNNNNNNNNNNNNNNNNNNNNNNNNNNNNGTACACCCTGTGTGAGGACAAAGAG	153 >scaffold9578 0.0 100
Prol00530 scaffold6396_1463	AG	21	tggatgcaaagaaacatagaaagtaggctgagagaaaaacagaattagggagaggcagagctgtttagaagcattaatgtataaaaatgggaaacaaacaggaagaacttcaacgtatataaatgcatagaattaaagcacagaccaaat	nnnnnnnnnnnnnnnnnnnnnnnnnnnnnnnnnnnnnnnnnnnnnnnnnnnnnnnnnnnnnnnnnnnnnnnnnnnnnnnnnnnnnnnnaaataaagaaagaaagaaagaaagaaagaaaatttggttgtttagaagcataaaattagaac	gaaacaaacaggaagaacttcaacg	62.438	tgcttctaaacaaccaaattttctttc	62.065	GAAACAAACAGGAAGAACTTCAACGTATATAAATGCATAGAATTAAAGCACAGACCAAATAGAGAGAGAGAGAGAGAGAGAGAGAGAGAGAGAGAGAGAGAGNNNNNNNNNNNNNNNNNNNNNNNNNNNNNNNNNNNNNNNNNNNNNNNNNNNNNNNNNNNNNNNNNNNNNNNNNNNNNNNNNNNNNNNNAAATAAAGAAAGAAAGAAAGAAAGAAAGAAAATTTGGTTGTTTAGAAGCA	240 >scaffold168933 0.0 100
Prol00531 scaffold6420_1468	CAAA	6	cgtacttaagacttaagcgattgtgtaactcttgtaaacatacatagatgtaaatgacaccttaaagaaatgctccacaataacccgttgattaatttttacttttcatttattgtttttgtgctgtgtcattgttcattctcctgaaac	ccctcatccgcacccaaggctgccccgtccaatcataactcgtgtggagaccacgtcgctatggctacggtggcctagcaaccaataaagctccccccttcctctcacagcgtttgttgtaagttgattggcctgtgttgggtgctgtgg	gtgctgtgtcattgttcattctcc	63.061	tggtctccacacgagttatgattg	63.370	GTGCTGTGTCATTGTTCATTCTCCTGAAACCAAACAAACAAACAAACAAACAAACCCTCATCCGCACCCAAGGCTGCCCCGTCCAATCATAACTCGTGTGGAGACCA	107 >C2199006 0.0 100
Prol00532 scaffold6426_1469	TG	11	ctcagaccgggcgtcctgaacagttcactctgcccaacaccgtcagcgcacaatgacaactctgttcctccacgttctcccaaccagaaccaccgcattctttacgtgtgtaacagatcacaatcacgctgagagtgggtgacgacgtgc	tttggtatgtatggtgtgtgtgttgcaaaatggacgaccaaacaaaaatcacaaacacacacacagagcagagctccgagcttcctgaacactcgtgctgcagctcacacgcacactcacacacacactcacacacacacacacactcac	aacagatcacaatcacgctgagag	62.951	atttttgtttggtcgtccattttg	63.122	AACAGATCACAATCACGCTGAGAGTGGGTGACGACGTGCTGTGTGTGTGTGTGTGTGTGTGTTTGGTATGTATGGTGTGTGTGTTGCAAAATGGACGACCAAACAAAAAT	110 >C1838649 0.0 100
Prol00533 scaffold6432_1470	TA	12	ctgctatcagctggcttctcatcaggtggtggatcataggggtaaaagtcatttttccttggtaactgacttctgtagactaaggggggaaaaatgttttttattattgagattgagatgtacatatatcgagagagagagatacgagat	cacatatttcattacttacatattttcttgtatatgtaagagaaggtgatcaaaaataaccaattatagctacgaaaatggtttgtgtgtcttgtaattgtaacacactagaatcaggcagctcggactcgctttgcaacgtcaagtaac	ggggtaaaagtcatttttccttgg	62.977	aagacacacaaaccattttcgtagc	62.672	GGGGTAAAAGTCATTTTTCCTTGGTAACTGACTTCTGTAGACTAAGGGGGGAAAAATGTTTTTTATTATTGAGATTGAGATGTACATATATCGAGAGAGAGAGATACGAGATTATATATATATATATATATATATACACATATTTCATTACTTACATATTTTCTTGTATATGTAAGAGAAGGTGATCAAAAATAACCAATTATAGCTACGAAAATGGTTTGTGTGTCTT	229 >scaffold16974 0.0 100
Prol00534 scaffold6432_1471	TTA	8	aatttgtggctattgtgtgtgtgtgtgtgtgtgcctttttaaatgtctaacctgttttgaaacatcttgatcccgacagtctactttcagttaccatgtcattcagtatttgcagtatcctcaattcattgagaactatcaacatgtgct	aaaagctaatctgactaaataatgaatcttctcattaagtccaaaaatattcatcaacattctcaatttagcagagtgaatttattgtggccggtcctctgtaatgtcttgtttccaaatgacttctggggaatatttgttgccacagtc	ttcattgagaactatcaacatgtgctT	62.289	ggccacaataaattcactctgctaa	62.666	TTCATTGAGAACTATCAACATGTGCTTTATTATTATTATTATTATTATTAAAAAGCTAATCTGACTAAATAATGAATCTTCTCATTAAGTCCAAAAATATTCATCAACATTCTCAATTTAGCAGAGTGAATTTATTGTGGCC	142 >scaffold16974 0.0 100
Prol00535 scaffold6447_1472	ATAG	7	cattttgtccgtattggccactatactagaaaccccttccttctaggcaccgttgacgttaactgccactacagagtagcacggtaaatgactgatttctgctctgattagtaatgagtagtgtaatgagatgatgtattaattctcaaa	atactttattgatgccagagggaaattcaataaattaataatcacattaaacgtactgatttcatttcatacactcactgagcacttcattaaaaccacctccttgtatctacacacacggtgctccactgaccatatagaagcactctg	cgttgacgttaactgccactacag	63.092	gaatttccctctggcatcaataaa	62.507	CGTTGACGTTAACTGCCACTACAGAGTAGCACGGTAAATGACTGATTTCTGCTCTGATTAGTAATGAGTAGTGTAATGAGATGATGTATTAATTCTCAAAATAGATAGATAGATAGATAGATAGATAGATACTTTATTGATGCCAGAGGGAAATTC	156 >scaffold27453 0.0 100
Prol00536 scaffold6450_1473	AC	18	nnnnnnnnnnnnnnnnnnnnnnnnnnnnnnnnnnnnnnnnnnnnnnnnnnnnnnnnnnnnnnnnnnnnnnnnnnnnnnnnntatcagctagagatcaccaacagaggggtctatctaaacttttgactcgtagtatgtgtgtatgtatat	nnnnnnnnnnnnnnnnnnnnnnnnnnnnnnnnnnnnnnnnnnnnnnnnnnnnnnnnnnnnnnnnnnnnnnnnnnnaaacgatatatcttgaagcacaagtgattaaatctacttacactcacagaatcatcggtctctggggtttcagca	agagatcaccaacagaggggtcta	62.560	cagagaccgatgattctgtgagtg	63.373	AGAGATCACCAACAGAGGGGTCTATCTAAACTTTTGACTCGTAGTATGTGTGTATGTATATACACACACACACACACACACACACACACACACACACNNNNNNNNNNNNNNNNNNNNNNNNNNNNNNNNNNNNNNNNNNNNNNNNNNNNNNNNNNNNNNNNNNNNNNNNNNNAAACGATATATCTTGAAGCACAAGTGATTAAATCTACTTACACTCACAGAATCATCGGTCTCTG	236 >C2197063 0.0 100
Prol00537 scaffold6452_1474	TG	19	gaagatggctaataatttcaaggatgatgtaagaatgtggaaatcgaacaaatggtatttatttgacttacactaacaatgaccttaatttttttacttcagtttatgagatgtactgttctaatgtagccattatttaattttaaattc	nnnnnnnnnnnnnnnnnnnnnnnnnnnnnnnnnnnnnnnnnnnnnnnnnnnnnnnnnctctgcctacctattacattcctcgtgatgggcctcaggctgcgtatcgtgagtatatcagcctgctgccagcagtagaacacccggaggtgt	gaatgtggaaatcgaacaaatggt	63.223	cacgaggaatgtaataggtaggcag	62.262	GAATGTGGAAATCGAACAAATGGTATTTATTTGACTTACACTAACAATGACCTTAATTTTTTTACTTCAGTTTATGAGATGTACTGTTCTAATGTAGCCATTATTTAATTTTAAATTCTGTGTGTGTGTGTGTGTGTGTGTGTGTGTGTGTGTGTGNNNNNNNNNNNNNNNNNNNNNNNNNNNNNNNNNNNNNNNNNNNNNNNNNNNNNNNNNCTCTGCCTACCTATTACATTCCTCGTG	240 >scaffold58281 0.0 100
Prol00538 scaffold6487_1480	TG	15	tttcaaggagagaagcagcagtatatcgataactcattcattctcaaccacgtcacacttagccaaaggtcgagcagaaagaacagtcaatgtgcagggtccacccgtccttcttaagcgagacaggaccgaggacattgtgtgtatgta	tnnnnnnnnnnnnnnnnnnnnnnnnnnnnnnnnnnnnnnnnnnnnnnnnnnnnnnnnnnnnnnnnnnnnnnnnnnnnnnnnnnnnnnnnnnntaggaagtcttttacttgcaccatttattctagcactgtgcaaaatccaaccctgata	cagaaagaacagtcaatgtgcagg	63.272	cacagtgctagaataaatggtgcaa	62.481	CAGAAAGAACAGTCAATGTGCAGGGTCCACCCGTCCTTCTTAAGCGAGACAGGACCGAGGACATTGTGTGTATGTATGTGTGTGTGTGTGTGTGTGTGTGTGTGTGTNNNNNNNNNNNNNNNNNNNNNNNNNNNNNNNNNNNNNNNNNNNNNNNNNNNNNNNNNNNNNNNNNNNNNNNNNNNNNNNNNNNNNNNNNNNTAGGAAGTCTTTTACTTGCACCATTTATTCTAGCACTGTG	238 >scaffold102724 0.0 100
Prol00539 scaffold6510_1489	CCAGA	6	nnnnnnnnnnnnnnnnnnnnnnnnnnnnnnnnnnnnnnnnnnnnnnnnnnnnnnnnnnnnnnnnnnnnnnnnnnnnnnnnnnnnnnnnnnnnnnnnnnnnnnnnnnnnnngcagaccagaccatatcagaccagagcagagcagagcagc	gcagacatcagtattactttaaacatgttactataataaatgatttaaaccgcttaattcagaaataataaactgcacggtggcgacacctggcggacagattagtgtaagtgcatcgagaaaagtctaatcaagaacccagcgatgttg	cagaccatatcagaccagagcaga	62.922	gccaccgtgcagtttattatttct	62.572	CAGACCATATCAGACCAGAGCAGAGCAGAGCAGCCCAGACCAGACCAGACCAGACCAGACCAGAGCAGACATCAGTATTACTTTAAACATGTTACTATAATAAATGATTTAAACCGCTTAATTCAGAAATAATAAACTGCACGGTGGC	148 >C1193236 0.0 100
Prol00540 scaffold6555_1494	AC	20	tgggatatggctgacttcaattactcctgctagtgtaaagtgaaggcactgctgtcaatgacaaagtaataatgctccattttcccagaaaaccactggtgtcagactcgatcaaacccatcatcgttcgtgagcgaggtggaaaaaagg	nnnnnnnnnnnnnnnnnnnnnnnnnnnnnnnnnnnnnnnnnnnnngagagactgcaagggtatgtaggaaaaacatagaaacactccgaaaggggagaacaatagcgtgtgtgtgtacgaaagtgctgtgtaactcaccttcataggtct	cagactcgatcaaacccatcatc	63.007	ttcctacatacccttgcagtctctc	62.115	CAGACTCGATCAAACCCATCATCGTTCGTGAGCGAGGTGGAAAAAAGGACACACACACACACACACACACACACACACACACACACACNNNNNNNNNNNNNNNNNNNNNNNNNNNNNNNNNNNNNNNNNNNNNGAGAGACTGCAAGGGTATGTAGGAA	158 >scaffold163256 0.0 100
Prol00541 scaffold6558_1496	TG	18	ccagcgtttttttccgactttgggtgatttctgattcatcatgacagttttgcacaatgtaaacagcagctgttgtattcaaataatgtataaaaataacattcagataaatcggagatacatgttttatggacagatatatatacagta	nnnnnnnnnnnnnnnnnnnnnnnnnnnnnnnnnnnnnnnnnnnnntgtgggtgcctgattgggtgtcaagaatggaagtcgagaggactgaggtgggagagttcaattgatttttgctacactattatgccgcctattaagtctcaaaac	tcggagatacatgttttatggacaga	62.935	gacttccattcttgacacccaatc	63.106	TCGGAGATACATGTTTTATGGACAGATATATATACAGTATGTGTGTGTGTGTGTGTGTGTGTGTGTGTGTGTGTGNNNNNNNNNNNNNNNNNNNNNNNNNNNNNNNNNNNNNNNNNNNNNTGTGGGTGCCTGATTGGGTGTCAAGAATGGAAGTC	155 >scaffold165275 0.0 100
Prol00542 scaffold6558_1498	TCTA	10	gatatatttatatttagatatttatccatagtgacctgtactatgtatagtttatagtcaacagttaataatactgctgccggtactgacccatttaggtttttcataatgcacaaccctgtttttatctatctatctactttgttatcc	tcnnnnnnnnnnnnnnnnnnnnnnnnnnnnnnnnnnnnnnnnnnnnnnnnnnntatcctcgttttacactgttgtttaaaaggcagaaccaccacaggggccccacagagctggtattatgtgagtggcacatcattcttagcactgcag	ataatactgctgccggtactgacc	62.661	tggtggttctgccttttaaacaac	63.439	ATAATACTGCTGCCGGTACTGACCCATTTAGGTTTTTCATAATGCACAACCCTGTTTTTATCTATCTATCTACTTTGTTATCCTCTATCTATCTATCTATCTATCTATCTATCTATCTATCTATCNNNNNNNNNNNNNNNNNNNNNNNNNNNNNNNNNNNNNNNNNNNNNNNNNNNTATCCTCGTTTTACACTGTTGTTTAAAAGGCAGAACCACCA	217 >scaffold192705 0.0 100
Prol00543 scaffold6598_1506	AC	15	atagaggaatgagagggaggaagagtggagaaacgagtgcttcgtttatcttagacacgctgcacttcctctggcactaccacaggagttgtgcaagaacagaaacacatgcacacaaatacacatatccacatgttcatacatgagcat	atgcacactcttaacaaagcgagtgggctgtaacgttgtagtatcaggtgaacagctttgacttgcaaagaatgcctctagaatgttttcacattcttaaagaggttttactttacaatgcaggagttcagctcctcatcaagctctgat	caagaacagaaacacatgcacaca	63.330	tactacaacgttacagcccactcg	62.568	CAAGAACAGAAACACATGCACACAAATACACATATCCACATGTTCATACATGAGCATACACACACACACACACACACACACACACACATGCACACTCTTAACAAAGCGAGTGGGCTGTAACGTTGTAGTA	130 >scaffold189186 0.0 100
Prol00544 scaffold6598_1507	TC	17	gaaaatatatgggaaagagttgtggtaaagttgtcttgtaaaaataatttattaaagagctatttgatatattgatgaatgtctgcatgtcctgtctagccatgttcattatttatcttctttaggctagtctcttcctctttttctttg	nnnnnnnnnnnnnnnnnnnnnnnnnnnnnnnnnnnnnnnnnnnnnnnnnnnnnnnnnnnnnnnnnnnnnnnnnnnnnnnnnnnnnnnnnnnnnnncacttagagagtttgggtgtgccacagtgttttgctcaagcattgcttatctaat	gatgaatgtctgcatgtcctgtct	62.711	gtggcacacccaaactctctaagt	62.935	GATGAATGTCTGCATGTCCTGTCTAGCCATGTTCATTATTTATCTTCTTTAGGCTAGTCTCTTCCTCTTTTTCTTTGTCTCTCTCTCTCTCTCTCTCTCTCTCTCTCTCTCNNNNNNNNNNNNNNNNNNNNNNNNNNNNNNNNNNNNNNNNNNNNNNNNNNNNNNNNNNNNNNNNNNNNNNNNNNNNNNNNNNNNNNNNNNNNNNNCACTTAGAGAGTTTGGGTGTGCCAC	231 >scaffold189186 0.0 100
Prol00545 scaffold6598_1509	AT	11	ttttaacagcttatgtttgtacgtttgcatgtgcattaagtagaggtttgctattgtgagaaacggcagacatgcagatttgtgtttgtaaagtggctgtcaccactataccacaatactgtttagccaaacccccaactgtagaaatac	tgttctatttgttaactgtgttagtgtatttatctgtgttttaatgtgactgttggaaggcatttaaaagcactactggtttaagttccctcattgagttcagtttagagctgcttttaagctagccttctatgtatgtgggtctctggc	cacaatactgtttagccaaacccc	62.836	tgcttttaaatgccttccaacagt	63.146	CACAATACTGTTTAGCCAAACCCCCAACTGTAGAAATACATATATATATATATATATATATTGTTCTATTTGTTAACTGTGTTAGTGTATTTATCTGTGTTTTAATGTGACTGTTGGAAGGCATTTAAAAGCA	133 >scaffold189186 0.0 100
Prol00546 scaffold6608_1511	GA	21	tgttcggcagtgtggaactcgatggtggagaaagagcgaagagtgatattgaacaggactttttaacagattgtcttttttcccctcattgatctccagtcaagctgccagggagcacagagctgtatattcaacaccttatttctgaag	nnnnnnnnnnnnnnnnnnnnnnnnnnnnnnnnnnnnnnnnnnnnnnnnnnnnnnnnnnnnnnnnnnnnnnnnnnnnnnnnnnnnnnnnnnnnnnnnnnnnnnnnnntgacaaagggatagagaggtaaagagctaggagagaggagaaaa	ccagggagcacagagctgtatatt	62.936	gctctttacctctctatccctttgtca	63.379	CCAGGGAGCACAGAGCTGTATATTCAACACCTTATTTCTGAAGGAGAGAGAGAGAGAGAGAGAGAGAGAGAGAGAGAGAGAGAGANNNNNNNNNNNNNNNNNNNNNNNNNNNNNNNNNNNNNNNNNNNNNNNNNNNNNNNNNNNNNNNNNNNNNNNNNNNNNNNNNNNNNNNNNNNNNNNNNNNNNNNNNNTGACAAAGGGATAGAGAGGTAAAGAGC	218 >scaffold194817 0.0 100
Prol00547 scaffold6608_1512	AG	14	gataaataagagagaggaagcaggaaagagatagtaaagagcagagtgagggaaagacagaaagaagggtgtagagaaagacagaagagagcagatagaaaagagaaagaaggtaagagagagaaaataaaaaagagaaagaaaagagac	gaaggataaagagggggannnnnnnnnnnnnnnnnnnnnnnnnnaaagagggggaactatgagaaaggagaaagcaaaggagggaagagataagaagtaagaaagagagtagagagaagaaacagtatagagatggtaaagagcagagag	aaagagcagagtgagggaaagaca	62.909	tttctcctttctcatagttccccc	62.958	AAAGAGCAGAGTGAGGGAAAGACAGAAAGAAGGGTGTAGAGAAAGACAGAAGAGAGCAGATAGAAAAGAGAAAGAAGGTAAGAGAGAGAAAATAAAAAAGAGAAAGAAAAGAGACAGAGAGAGAGAGAGAGAGAGAGAGAGAGGAAGGATAAAGAGGGGGANNNNNNNNNNNNNNNNNNNNNNNNNNAAAGAGGGGGAACTATGAGAAAGGAGAAA	216 >scaffold194817 0.0 100
Prol00548 scaffold6628_1521	TG	16	ggcgtgtaagtgtgcatgtgacagccggagagatgccttctctctctctctctctctctctctctctctctttgttttcgtttaaagtgtgtttatcttgtttatcttgtgttatttgactctgtgcttgtgaggataagtgtttccgcc	nnnnnnnnnnnnnnnnnnnnnnnnnnnnnnnnnnnnnnnnnnnnnnnnnnnnnnnnnnnnnnnnnnnnnnnnnnnnnnnnnnnnnnnnnnnnnnnnnnnnnnnnnnnnnnnnnatctgctgtgtgttgagctgtagacgtggtggtttgt	tgcttgtgaggataagtgtttccg	64.592	aaaccaccacgtctacagctcaac	63.801	TGCTTGTGAGGATAAGTGTTTCCGCCTGTGTGTGTGTGTGTGTGTGTGTGTGTGTGTGNNNNNNNNNNNNNNNNNNNNNNNNNNNNNNNNNNNNNNNNNNNNNNNNNNNNNNNNNNNNNNNNNNNNNNNNNNNNNNNNNNNNNNNNNNNNNNNNNNNNNNNNNNNNNNNNNATCTGCTGTGTGTTGAGCTGTAGACGTGGTGGTTT	206 >C2063609 0.0 100
Prol00549 scaffold6686_1529	TC	18	ctagatggagtccctaggagcaagtggctcctgcataagagccccctggccaatcgctctggggacctccaatgaaggatcccatactgtatgatgtcccactttcataaccttgattcatgacccgtactggtccccacccctctctgt	tnnnnnnnnnnnnnnnnnnnnnnnnnnnnnnnnnnnnnnnnnnnnnnnnnnnnnnnnngtttatgtctgcacctgttggctggcgttctgtttgtggtgatggtggtctcagatagcgctcggtcgctaggctaagcccagtgctgcctg	taaccttgattcatgacccgtact	60.963	agccaacaggtgcagacataaa	61.945	TAACCTTGATTCATGACCCGTACTGGTCCCCACCCCTCTCTGTTCTCTCTCTCTCTCTCTCTCTCTCTCTCTCTCTCTCTNNNNNNNNNNNNNNNNNNNNNNNNNNNNNNNNNNNNNNNNNNNNNNNNNNNNNNNNNGTTTATGTCTGCACCTGTTGGCT	160 >C1841815 0.0 100
Prol00550 scaffold6706_1534	GTATG	7	nnnnnnnnnnnnnnnnnnnnnnnnngtgtggtattgtctggtatggtatggtacggaatgatatgatgtggtatgttatggtgtgatgtggtatggtatggtatggtatggaatggaatggtatggtgtgatggggtatggtatagtata	aatacaaactgtnnnnnnnnnnnnnnnnnnnnnnnnnnnnnnnnnnnngctcttacattttgttattttgaatgctcaagtgagccatgcctagtacccagctgaatataaccataccaggacatggatagaactacaaataatgctcat	gaatggtatggtgtgatggggtat	62.903	tggctcacttgagcattcaaaata	63.059	GAATGGTATGGTGTGATGGGGTATGGTATAGTATAGTATGGTATGGTATGGTATGGTATGGTATGGTATGAATACAAACTGTNNNNNNNNNNNNNNNNNNNNNNNNNNNNNNNNNNNNGCTCTTACATTTTGTTATTTTGAATGCTCAAGTGAGCCA	157 >C2136089 0.0 100
Prol00551 scaffold6711_1535	GT	17	actccgattccctgacatctcccattcgtctctgtagtatctcctcatttctgagctgcaaacgctttacactggggacctcagaccagtgtgagataagaaaaagagtatgatgtagaggacaatggagcaaaagatgtgatttggcag	acacgcatgtgtgcacaggtctatgtgaggaaatgtaagagacacgttcattgtgtagccaagctggagcatccatcactatcacctgaaacatacctgcaaagaaatatttgctgtgcagcatttggggagtctctcacaggggataca	tgatgtagaggacaatggagcaaa	63.038	tggctacacaatgaacgtgtctct	63.186	TGATGTAGAGGACAATGGAGCAAAAGATGTGATTTGGCAGGTGTGTGTGTGTGTGTGTGTGTGTGTGTGTGTGTACACGCATGTGTGCACAGGTCTATGTGAGGAAATGTAAGAGACACGTTCATTGTGTAGCCA	135 >scaffold164728 0.0 100
Prol00552 scaffold6729_1537	TG	11	caaacaggtaggccttgcacatgaaagggttttattagcatgtttttgccttgtttggcagatactaatgtgtagtattttcacagaatcctgcatgctgctgaacaatcactgttttttttcccctttctgtagtgttttagtcatttc	tatgcgcgcatgtgtgtgttattgcaatatctttgagaaattctaaatataagatgtctaataaacaatttgtacatcagttttcagtcgtctaattcactggcagagtgcctgtgagaacggagaattttatccttcagatttagattc	ttcccctttctgtagtgttttagtcat	61.644	ctctgccagtgaattagacgactg	62.516	TTCCCCTTTCTGTAGTGTTTTAGTCATTTCTGTGTGTGTGTGTGTGTGTGTGTATGCGCGCATGTGTGTGTTATTGCAATATCTTTGAGAAATTCTAAATATAAGATGTCTAATAAACAATTTGTACATCAGTTTTCAGTCGTCTAATTCACTGGCAGAG	160 >C2190365 0.0 100
Prol00553 scaffold6732_1538	GT	20	ggagtttttataaacctgctgcaaaataaaatagatctcaatatgtttacattcaaataaaatgtggttgtcttcccaagatgttagatgtctgtgtttaatatttagaaaggacaaaacatgttcatgtgtcttctcattagcctagag	nnnnnnnnnnnnnnnnnnnnnnnnnnnnnnnnnnnnngcctggaggctccactgtttccacccacagggatgtggtagcactcatttttcactggtccaggtgtggtctttcaactccctgtcaactcattcatgttcagagcttccgta	catgttcatgtgtcttctcattagcc	63.158	aaatgagtgctaccacatccctgt	63.141	CATGTTCATGTGTCTTCTCATTAGCCTAGAGGTGTGTGTGTGTGTGTGTGTGTGTGTGTGTGTGTGTGTGTNNNNNNNNNNNNNNNNNNNNNNNNNNNNNNNNNNNNNGCCTGGAGGCTCCACTGTTTCCACCCACAGGGATGTGGTAGCACTCATTT	158 >scaffold126719 0.0 100
Prol00554 scaffold6738_1539	CTGGCC	4	nnnnnnnnnnnnnnnnnnnnnnnnnnnnnnnnnnnnnnnnnnnnnnnnnnnnnnnnnnnnnnnnnnnnnnnnnnnnnnnnntgttcccatccacatttagtccaaaatttctcatggctatcaccagatgttcttgttacaagcccacat	cttctactacctgtaagatagagggtaaggaatcatccagagggcggcgtactgataactctggtagcaccatgattaaggtgtagatgtttcatagcaccatgttttcattacctacacgtctttactttgtagcgtttgaatcatatc	catggctatcaccagatgttcttg	62.934	cctctggatgattccttaccctct	63.059	CATGGCTATCACCAGATGTTCTTGTTACAAGCCCACATCTGGCCCTGGCCCTGGCCCTGGCCCTTCTACTACCTGTAAGATAGAGGGTAAGGAATCATCCAGAGG	105 >C2101019 0.0 100
Prol00555 scaffold6750_1542	ATAG	10	ctgggcatgggagagaaacagtttatagacctgtccgaaattttctagaactttcaaaaagtttgtagaacttcctagaactgtctgggactgtctagtagtgtacatagcaatacatatacagatgcgtccagctcagtaagtgcataa	nnnnnnnnnnnnnnnnnnnnnnnnnnnnnnnnnnnnnnnacaataataataataataataagcaccactatgaactgttgaagtctaatgttatgcaataaaaataataaagtgactatgtaaagtataccgtatacgtatcattaccat	tacagatgcgtccagctcagtaag	62.972	gacttcaacagttcatagtggtgctt	62.062	TACAGATGCGTCCAGCTCAGTAAGTGCATAAATAGATAGATAGATAGATAGATAGATAGATAGATAGATAGNNNNNNNNNNNNNNNNNNNNNNNNNNNNNNNNNNNNNNNACAATAATAATAATAATAATAAGCACCACTATGAACTGTTGAAGTC	156 >scaffold78135 0.0 100
Prol00556 scaffold6750_1543	TCAA	7	tgctcccttagatggcagaattatatgttttcatttcattgtcctgctcagttagtgatgaatatagctgtttttatgttttacacataagcagttggattataacacatagaagccgggaacaaacatcttgttccgtagtgtaatttg	gatagatagagagagagaaagaaagataacaaacttgacacttttctcaacttttgttcagtttgggaaatcaatctccagacctcagcactctcaaatccctgcttttgagtatcagcaaggtgaaaaagcaaaacataccgtacatct	ataacacatagaagccgggaacaa	62.935	ctggagattgatttcccaaactga	63.613	ATAACACATAGAAGCCGGGAACAAACATCTTGTTCCGTAGTGTAATTTGTCAATCAATCAATCAATCAATCAATCAAGATAGATAGAGAGAGAGAAAGAAAGATAACAAACTTGACACTTTTCTCAACTTTTGTTCAGTTTGGGAAATCAATCTCCAG	158 >scaffold78135 0.0 100
Prol00557 scaffold6779_1546	GTAT	6	nnnnnnaactatatgacagtatgatagttctaaaattttgccagcactggatatcccaaagattgataaacagcttagaggctggttttaccttgaggtaagattcattaattaatacatttatatgtatgtatgtatgtatttatgtaa	gtacagttgaaaccaaaagttnatttatttatttatttatttgcaacctttaattgtctttaattgtcactatccttccaaaagcctttctgaggtgttagatctcatgtatgttctgaagccttatttttccttacgtaaagcaattta	agcactggatatcccaaagattga	63.112	aggcttttggaaggatagtgacaa	62.411	AGCACTGGATATCCCAAAGATTGATAAACAGCTTAGAGGCTGGTTTTACCTTGAGGTAAGATTCATTAATTAATACATTTATATGTATGTATGTATGTATTTATGTAAGTATGTATGTATGTATGTATGTATGTACAGTTGAAACCAAAAGTTNATTTATTTATTTATTTATTTGCAACCTTTAATTGTCTTTAATTGTCACTATCCTTCCAAAAGCCT	219 >scaffold9757 0.0 100
Prol00558 scaffold6796_1552	AC	19	tctctctctttctccttccctcgctctcactcactttctcatgaaagacaaaaccaaaaatcattgtaatcatgctgcatgacaccatgacacatggataggatgaggtttgagaaagagaaagcaagcaagagagtgagagagtgaaag	annnnnnnnnnnnnnnnnnnnnnnnnnnnnnnnnnnnnnnnnnnnnnnnnngagatggggaagcgaagcagaaaaaacatttggccattcacagggagagaaagaatggggtaaaacgaggcagagagagggagctggagagagatttct	gcaagcaagagagtgagagagtga	62.614	cctgtgaatggccaaatgtttt	63.128	GCAAGCAAGAGAGTGAGAGAGTGAAAGACACACACACACACACACACACACACACACACACACACANNNNNNNNNNNNNNNNNNNNNNNNNNNNNNNNNNNNNNNNNNNNNNNNNNGAGATGGGGAAGCGAAGCAGAAAAAACATTTGGCCATTCACAGG	160 >scaffold29033 0.0 100
Prol00559 scaffold6797_1554	CT	14	ctttctctctctctctctctctctctctctagtgttttccctacccgtcctctgattggaaacagctgcagagcactcgcagcaacacttaaaaaacgagtgcatttcagatgtccaaagtgggagccccctccctctccctctccctcc	gtctctctctctttccctgtctctcttactccctcccactctccccatatgtgtgtggtgtgtgtgcgtgagagcgtgtgtttttttttagtattcttcccctaataaatgcctcaaaaaaacggtagtgccccaaaaatagcgctcgct	aaaacgagtgcatttcagatgtcc	63.667	ggagagtgggagggagtaagagag	63.061	AAAACGAGTGCATTTCAGATGTCCAAAGTGGGAGCCCCCTCCCTCTCCCTCTCCCTCCCTCTCTCTCTCTCTCTCTCTCTCTCTCTGTCTCTCTCTCTTTCCCTGTCTCTCTTACTCCCTCCCACTCTCC	130 >scaffold195692 0.0 100
Prol00560 scaffold6822_1556	AC	20	gcaaacaacttagggaagcttatagctgtccaattaatgttgtgcaaactgtatatctaaatcatcataaatctacctgaaactgagaccttgcttatgtgctctaccaatttatttaaatagggcttgcatgatgttaattatttggct	atacatacatacatacatacatacatatatatatatatatataaccaaattgtacactaagtttgtcttctgtaaagaacagaaatttaactaaagaaattaacaaaacaacaagtactttgatccaaaacaagaatttgacccaaagtt	gcttgcatgatgttaattatttggc	62.791	ctttgggtcaaattcttgttttgg	62.904	GCTTGCATGATGTTAATTATTTGGCTACACACACACACACACACACACACACACACACACACACACATACATACATACATACATACATACATATATATATATATATATAACCAAATTGTACACTAAGTTTGTCTTCTGTAAAGAACAGAAATTTAACTAAAGAAATTAACAAAACAACAAGTACTTTGATCCAAAACAAGAATTTGACCCAAAG	214 >C2217146 0.0 100
Prol00561 scaffold6822_1557	AC	19	ttcttgatccttccaacactttacaaggactactttaaggactccagcagcacttcattcatacagatgcacatttatatataaatgctggggtttattaatttattacatggtattgtattggtaaaacatcagatcagtaggcctcta	annnnnnnnnnnnnnnnnnnnnnnnnnnnnnnnnnnnnnnnggtcttaagaggctgctgtccatcacactgctggcacactaaacctatttcagtggagtgcttttagagtcggctctggggcctgcgctgccgcaatcgccagagaaca	ttggtaaaacatcagatcagtaggc	60.733	gaaataggtttagtgtgccagcag	61.341	TTGGTAAAACATCAGATCAGTAGGCCTCTAACACACACACACACACACACACACACACACACACACACANNNNNNNNNNNNNNNNNNNNNNNNNNNNNNNNNNNNNNNNGGTCTTAAGAGGCTGCTGTCCATCACACTGCTGGCACACTAAACCTATTTC	160 >C2217146 0.0 100
Prol00562 scaffold6822_1558	TG	16	atgagctactgtctctgactttacatctctaaggtagacaaacaaggtgtgtttaatagagcggacagtaagtggaggatttaaaaactgatctatttgtaccagcacatcacgtagtttcagtacagtcctgtaaattacccaccaccc	tnnnnnnnnnnnnnnnnnnnnnnnnnnnnnnnnnnnnnnnnnnnnnnnnnncacctgctgattaacttcaattctaactgaattttgagtcaacagatgttattcttttctaaggactatatgtagagtcttgtccagtctggagtaagt	cagtcctgtaaattacccaccacc	62.809	tcagttagaattgaagttaatcagcagg	62.234	CAGTCCTGTAAATTACCCACCACCCTGTGTGTGTGTGTGTGTGTGTGTGTGTGTGTGTNNNNNNNNNNNNNNNNNNNNNNNNNNNNNNNNNNNNNNNNNNNNNNNNNNCACCTGCTGATTAACTTCAATTCTAACTGA	138 >C2217146 0.0 100
Prol00563 scaffold6822_1559	TAT	8	ccgacactgttcagattgactgaggccaggctctggtcagacaggctgttgttaaggctgcttctcggactgtcactaccatcctggtctgtgttgtacaacgccacctgaaaagacaataaaagaaataattaggcattgtaataataa	taacaacaacaacaattattactataaaagtagtagtaagtaatagtaggtaatgattataatcaacaatacaaattaacaaatgatcaacacaatacaatcaagaagaaaaagatgaagaagaagaaaaagaaaattaaaaaaaataga	tgtcactaccatcctggtctgtgt	63.045	ttcttgattgtattgtgttgatcatttg	62.305	TGTCACTACCATCCTGGTCTGTGTTGTACAACGCCACCTGAAAAGACAATAAAAGAAATAATTAGGCATTGTAATAATAATATTATTATTATTATTATTATTATTAACAACAACAACAATTATTACTATAAAAGTAGTAGTAAGTAATAGTAGGTAATGATTATAATCAACAATACAAATTAACAAATGATCAACACAATACAATCAAGAA	211 >C2217146 0.0 100
Prol00564 scaffold6835_1563	ATAG	10	acaccatttaaggtggaatgggaatgaaagctaccttaataatcactgactccacttaacgagtctcggttacagttaacacaccagggctctatcattagagacgggggccgctgctttaacccctacactgcagctatatacatgtat	nnnnnnnnnnnnnnnnnnnnnnnnnnnnnnnnnnnnnnnnnnnnnnnnnnnnnnnnnaagacacttgaaacatggatttcaaattttacatctggaaacaaatccatacatattaaaaaagtaacttactctattttgggtcagtcaaag	ggttacagttaacacaccagggct	62.638	tttgaaatccatgtttcaagtgtctt	62.152	GGTTACAGTTAACACACCAGGGCTCTATCATTAGAGACGGGGGCCGCTGCTTTAACCCCTACACTGCAGCTATATACATGTATATAGATAGATAGATAGATAGATAGATAGATAGATAGATAGNNNNNNNNNNNNNNNNNNNNNNNNNNNNNNNNNNNNNNNNNNNNNNNNNNNNNNNNNAAGACACTTGAAACATGGATTTCAAA	206 >scaffold138597 0.0 100
Prol00565 scaffold6854_1565	TC	15	nnnnnnnnncgcaacatttattaactactcggctggactagaacctgatctaaagctggagacaaacaaacaaacaaacacatagcttttttccattcatctcagtttctcagcagcacactcctccccatctccctctttttctttcca	tgtatctctctctctctctctctctctcagaatgtccttcaggctgaagtgacaggccgctgctgaatgcagttctctctgaaggagaggaggagagaagcgtttctctgggttttaattagtcgtgttcaaggcctctaatcctgggac	ccatctccctctttttctttccaT	62.958	cttcagagagaactgcattcagca	63.278	CCATCTCCCTCTTTTTCTTTCCATCTCTCTCTCTCTCTCTCTCTCTCTCTCTCTGTATCTCTCTCTCTCTCTCTCTCTCTCAGAATGTCCTTCAGGCTGAAGTGACAGGCCGCTGCTGAATGCAGTTCTCTCTGAAG	137 >scaffold56587 0.0 100
Prol00566 scaffold6854_1566	TC	12	ggactagaacctgatctaaagctggagacaaacaaacaaacaaacacatagcttttttccattcatctcagtttctcagcagcacactcctccccatctccctctttttctttccatctctctctctctctctctctctctctctctgta	agaatgtccttcaggctgaagtgacaggccgctgctgaatgcagttctctctgaaggagaggaggagagaagcgtttctctgggttttaattagtcgtgttcaaggcctctaatcctgggacagaaagcgtgactaccaccaccttgtgt	ccatctccctctttttctttccat	62.958	cttcagagagaactgcattcagca	63.278	CCATCTCCCTCTTTTTCTTTCCATCTCTCTCTCTCTCTCTCTCTCTCTCTCTCTGTATCTCTCTCTCTCTCTCTCTCTCTCAGAATGTCCTTCAGGCTGAAGTGACAGGCCGCTGCTGAATGCAGTTCTCTCTGAAG	137 >scaffold56587 0.0 100
Prol00567 scaffold6889_1572	TTG	8	agtgctgagaatgatccaccacccacataatacctgctctgtggtggtctcgtaagaggcttgaccattgaagaacagggtaataaagtatacagagaaacagatggactacagtctggaactggcaaacctgaattattattattattt	tttatacaagtaattttttttttttttttttttttttttttttttttnnnnnnnnnnnnnnnnnnnnnnnnnnnnnnnnnnnnnnnnnnnnnngcacgcaaagcttatggctctcctgctccatcgaacagccagagtccttcctcaggc	actacagtctggaactggcaaacc	62.935	ctgaggaaggactctggctgttc	63.880	ACTACAGTCTGGAACTGGCAAACCTGAATTATTATTATTATTTTTGTTGTTGTTGTTGTTGTTGTTGTTTATACAAGTAATTTTTTTTTTTTTTTTTTTTTTTTTTTTTTTTTTNNNNNNNNNNNNNNNNNNNNNNNNNNNNNNNNNNNNNNNNNNNNNNGCACGCAAAGCTTATGGCTCTCCTGCTCCATCGAACAGCCAGAGTCCTTCCTCAG	215 >C2193143 0.0 100
Prol00568 scaffold6892_1574	CA	11	acaaacaataattactggcagtttctggcagatctggtgtgcatgctattagaaaagagtgaacccaacaaaatggccacatagggaatgtgaatacacttacacactcactaacactcacactcacactcacacactcacactctcact	cgtgtgtttacagacatttcagtactctgtgttgtacactgacagataactggtacgtgtgacatggagttcccatgggtactggttgacgggtctcttgacctttgccccctgggttttgctctctctgaccatcagagccacgtcctc	cacactcacactcacacactcaca	62.362	aactccatgtcacacgtaccagtt	61.972	CACACTCACACTCACACACTCACACTCTCACTCACACACACACACACACACACACGTGTGTTTACAGACATTTCAGTACTCTGTGTTGTACACTGACAGATAACTGGTACGTGTGACATGGAGTT	125 >scaffold180079 0.0 100
Prol00569 scaffold6892_1575	AG	12	gttgacgggtctcttgacctttgccccctgggttttgctctctctgaccatcagagccacgtcctcgtcatccaagatcctcaccagatccccttcagggtccctatagttgagagcgatgtcctctacctggaagacgtccctgagaga	atgaactaagacagcccgaaaaacgaccaactccgtgaggctcctggtggatataatacacaaaccatgtacctgagttaaagtagagttcccaaaggtaaatactcctccagtgtctgtagaagctcctgcctttagaacctccactgg	tccctatagttgagagcgatgtcc	62.913	gtcgtttttcgggctgtcttagtt	63.911	TCCCTATAGTTGAGAGCGATGTCCTCTACCTGGAAGACGTCCCTGAGAGAAGAGAGAGAGAGAGAGAGAGAGAGATGAACTAAGACAGCCCGAAAAACGAC	101 >scaffold180079 0.0 100
Prol00570 scaffold6904_1576	TGA	10	aaacaaaccttgttaaagtattctaattatccttctctgtttctctctttcccccctttctttttcttgctctcaggatcagcctcctccttactatcctcctcaaaatcagccagaaaagaaaaacaactgacctctctgagcccattc	tagattcctgtaatgcttgttttctggtgttagaagtttctgtatgtttatttacaatcacacaatcagtttgagttggtttctctgtctgcgttcgtgtgcatttttctctaaaagaaatagagaaggggtgtgtgtgtgtaaattgtg	ctatcctcctcaaaatcagccaga	62.996	caccagaaaacaagcattacagga	62.527	CTATCCTCCTCAAAATCAGCCAGAAAAGAAAAACAACTGACCTCTCTGAGCCCATTCTGATGATGATGATGATGATGATGATGATGATAGATTCCTGTAATGCTTGTTTTCTGGTG	116 >scaffold150878 0.0 100
Prol00571 scaffold6934_1578	AAC	11	cttatgtatatttgtttggaatagtttcgtttttgttttcctttgcacatccaattaacatgtgacacaatgtgattgtaaatttgaatggctgtgtaaaagaacagtaggcagtaggcagataactgatcatttcaaataactgcaatt	aannnnnnnnnnnnnnnnnnnnnnnnnnnnnnnctttaaccaaactgcatctccaccttaaaacaatcctgtcttcacgtaacacgctacaacactggtttatgtcttcatcatgttcagcactaactaccgcaatgctctctgttcccg	ggctgtgtaaaagaacagtaggcag	62.575	ggtggagatgcagtttggttaaag	63.129	GGCTGTGTAAAAGAACAGTAGGCAGTAGGCAGATAACTGATCATTTCAAATAACTGCAATTAACAACAACAACAACAACAACAACAACAACAACAANNNNNNNNNNNNNNNNNNNNNNNNNNNNNNNCTTTAACCAAACTGCATCTCCACC	151 >scaffold171154 0.0 100
Prol00572 scaffold6947_1585	AAT	9	attaaatattcattaatattttctgaactactaggtggaccactccaatttaaagataaggaaaacctccttatgatatggtatttttgtccgctagctggcctatatacggttgccaggagtcaaactgctggcacttaagttaacagg	gataataatgagctgagtaatgcagagggaaacagagtattgtattaatctttacatgaggggctacatctgtttattccttcacggttgaggaggattcccagtaattgtatcagcatgcatgctggccatgtagtgagaggaccacag	tatacggttgccaggagtcaaact	63.142	gtttccctctgcattactcagctc	62.727	TATACGGTTGCCAGGAGTCAAACTGCTGGCACTTAAGTTAACAGGAATAATAATAATAATAATAATAATAATGATAATAATGAGCTGAGTAATGCAGAGGGAAAC	105 >scaffold58292 0.0 100
Prol00573 scaffold6959_1586	TG	13	tatttgatacttctaaaaaatctgctttaatacaaatagacattagacaaaattatcttaatttacgagaataggaagtccgtgtgaaacaaccatctttggcttgccctctgtgttgctttttactggggttacaggcctaacgtctta	tatctaaacatgtcagttttccgtcaagatggcatacatggttctaccagatagctgtttgtggccacagtttcatcacagctgcagtttcatttaccacacaaaatctgggaagacaataacatgaataacgataacgcagttctggtt	ggggttacaggcctaacgtcttaT	62.728	gtggtaaatgaaactgcagctgtg	63.087	GGGGTTACAGGCCTAACGTCTTATGTGTGTGTGTGTGTGTGTGTGTGTGTATCTAAACATGTCAGTTTTCCGTCAAGATGGCATACATGGTTCTACCAGATAGCTGTTTGTGGCCACAGTTTCATCACAGCTGCAGTTTCATTTACCAC	149 >scaffold193793 0.0 100
Prol00574 scaffold6965_1593	TC	19	aaggagataaagccgtttccctcctcagctgaatcacctgtcagagatgatcacaataccctgaagagcacactgtgcactgaaactgtcatcacacaattgctcaacctactacagctgcaccaacacacccacacacacacacacatt	nnnnnnnnnnnnnnnnnnnnnnnnnnnnnnnnnnnnnnnnnnnnnnnnnnnnnnnnnnnnnnnnnnnngctgtatgttcacccccccccatctctcttctttataaaaagataaagatctgtgtgatctccactggagtctttgtattca	gaaactgtcatcacacaattgctc	60.952	tttttataaagaagagagatggggg	60.188	GAAACTGTCATCACACAATTGCTCAACCTACTACAGCTGCACCAACACACCCACACACACACACACATTTCTCTCTCTCTCTCTCTCTCTCTCTCTCTCTCTCTCTCNNNNNNNNNNNNNNNNNNNNNNNNNNNNNNNNNNNNNNNNNNNNNNNNNNNNNNNNNNNNNNNNNNNNGCTGTATGTTCACCCCCCCCCATCTCTCTTCTTTATAAAAA	216 >scaffold142552 0.0 100
Prol00575 scaffold6965_1594	TG	17	aatggatggatacatttctttagttatactgaatttgcaggggaattatggaattatgttaagctgtaatttgactggcctgataggtttgcatgaaacaaagcccagtctaagatggattaatctggtaatgtgtacatgtaatgtgtt	nnnnnnnnnnnnnnnnnnnnnnnnnnnnnnnnnnnnnnnnnncattggtgcactatggatgatttctgttctttcatgaggtcattactcataaccatcctctctgggcccttctcattcatcacagccaaacacaaaagttctgcacca	cccagtctaagatggattaatctggta	61.898	gaaagaacagaaatcatccatagtgc	61.472	CCCAGTCTAAGATGGATTAATCTGGTAATGTGTACATGTAATGTGTTTGTGTGTGTGTGTGTGTGTGTGTGTGTGTGTGTGNNNNNNNNNNNNNNNNNNNNNNNNNNNNNNNNNNNNNNNNNNCATTGGTGCACTATGGATGATTTCTGTTCTTTC	156 >scaffold142552 0.0 100
Prol00576 scaffold6969_1595	AGAC	6	nnnnnnnnnnnnnnnnnnnnnnnnnnnnnnnnnnnnnnnnnnnnaatgtaatgggattacgtcacttattacttcctgaaagaaggaatctcatttctttattctttattcgttgcattatttaaaacatgcaaaatgctctgccagtat	agaaaatcacctaataaagtaaatattgctgctatctcaaaatgagaaatattagatttaaaactgttttaactgccaagactgcatttgtattgtaaggtagataattgtgtcaggcgggggcccaaaaccataacagatttaaaaatg	tttaaaacatgcaaaatgctctgc	62.493	caatacaaatgcagtcttggcagt	62.556	TTTAAAACATGCAAAATGCTCTGCCAGTATAGACAGACAGACAGACAGACAGACAGAAAATCACCTAATAAAGTAAATATTGCTGCTATCTCAAAATGAGAAATATTAGATTTAAAACTGTTTTAACTGCCAAGACTGCATTTGTATTG	149 >scaffold195680 0.0 100
Prol00577 scaffold6987_1600	GT	12	tggtgtgtctcggagtgttggagatgtgtggatgaccttcagcagaacgtttctacagagactaatgagggtcactcactgccctccacctcacacacacacccacacacccacacaccctggagggggtcttcttttagcctgagctca	gggtgtgtggtgtcctaacgagtgctggtgaagagaggagatacggaggacacactcgcatgacatcacctgattttcctgctttgatgttacgagctgtttgatgtggtgactcttcagtaccaggctgtacagtgtggatcctgagct	agggggtcttcttttagcctgag	63.270	ccacatcaaacagctcgtaacatc	62.962	AGGGGGTCTTCTTTTAGCCTGAGCTCAGTGTGTGTGTGTGTGTGTGTGTGTGGGTGTGTGGTGTCCTAACGAGTGCTGGTGAAGAGAGGAGATACGGAGGACACACTCGCATGACATCACCTGATTTTCCTGCTTTGATGTTACGAGCTGTTTGATGTGG	160 >C1942209 0.0 100
Prol00578 scaffold7008_1606	AC	13	tgccccatgtcctgctgtatcgctctttgttgtatggccaagtgactgttctgtttattaaaagcttttgttactttggctcagcagagttttttgcagctgacacagtatcagatggtctcaaaaagatgttatcttttattaattgtt	aaccacatgtatatatatatatgatgtaatttgtatttactcattttgtatgtcattttgaatttacagacttgcttggtgcaatcttggaagcaatacatgtggnnnnnnnnnnnnnnnnnnnnnnnnnnnnnnnnnnnnnnnnnnnnn	tgacacagtatcagatggtctcaaaa	62.103	tgcaccaagcaagtctgtaaattc	62.657	TGACACAGTATCAGATGGTCTCAAAAAGATGTTATCTTTTATTAATTGTTACACACACACACACACACACACACACAACCACATGTATATATATATATGATGTAATTTGTATTTACTCATTTTGTATGTCATTTTGAATTTACAGACTTGCTTGGTGCA	159 >scaffold60279 0.0 100
Prol00579 scaffold7033_1608	AG	18	nnnnnnnnnnnnnnnnnnnnnnnnnnnnnnnnnnnnnnnngtgctggtcagtgtaaaggttgtgatcatgccgggcgatgaaacagggcagggggttctgatgtgatcgctccggagaaattctagtgcttaactaagaagaggagagaa	acagaaagtgattaggaggattaaggatttagaggtagatgtctataatatcttataactgtccgtcatacgactgaatcatcgtttttgagtcattcaagttacatgcataaaaatgcgcattcagtttatatatataacttcatagct	gctccggagaaattctagtgctta	62.247	gattcagtcgtatgacggacagtt	61.647	GCTCCGGAGAAATTCTAGTGCTTAACTAAGAAGAGGAGAGAAAGAGAGAGAGAGAGAGAGAGAGAGAGAGAGAGAGAGACAGAAAGTGATTAGGAGGATTAAGGATTTAGAGGTAGATGTCTATAATATCTTATAACTGTCCGTCATACGACTGAATC	158 >scaffold169935 0.0 100
Prol00580 scaffold7043_1609	ATAG	8	tacttctagtcaagtatatttggaagaaagttatctatttttcactcagtaccaattctgttcatctgggccaagaatactaaatctcactttgtaaaccattttactttagaccaatacaataaaggtaactaataaacttatatgtat	ataaatatatctaaaccattgtcaaaaatcctgtctctagacacaaagtatttcagtccacagataaagccttattttagctacacccttgcatttttgagtagcaagtaagactgcatccatgtctctcatggccacatggtgagtagt	tctgggccaagaatactaaatctca	62.329	gagacaggatttttgacaatggttt	61.717	TCTGGGCCAAGAATACTAAATCTCACTTTGTAAACCATTTTACTTTAGACCAATACAATAAAGGTAACTAATAAACTTATATGTATATAGATAGATAGATAGATAGATAGATAGATAGATAAATATATCTAAACCATTGTCAAAAATCCTGTCTC	155 >scaffold158819 0.0 100
Prol00581 scaffold7070_1614	ATCT	10	gtactaactgcaaaaacagttttcaacattacagcagctagtggtaagtattaaccatgttaccttttttttccaatacaacaacattggcaaaagcagtccagataaatattactcgaagtactagtagcttcagtgcttgagtctata	annnnnnnnnnnnnnnnnnnnnnnnnnnnnnnnnnnnnnnnnnnnnnnnnnnnnnnnnnnnnnnnnnnnnnnnnnnnnnnnnnnnnnnnnnnnnnnntgtccaattaaatatgcaactattaaatttcctctgttgaaatgtaatgtctt	ggcaaaagcagtccagataaatattac	61.551	tcaacagaggaaatttaatagttgcat	60.582	GGCAAAAGCAGTCCAGATAAATATTACTCGAAGTACTAGTAGCTTCAGTGCTTGAGTCTATAATCTATCTATCTATCTATCTATCTATCTATCTATCTATCTANNNNNNNNNNNNNNNNNNNNNNNNNNNNNNNNNNNNNNNNNNNNNNNNNNNNNNNNNNNNNNNNNNNNNNNNNNNNNNNNNNNNNNNNNNNNNNNNTGTCCAATTAAATATGCAACTATTAAATTTCCTCTGTTGA	239 >C2214076 0.0 100
Prol00582 scaffold7073_1615	TC	19	tgtggtcccataatttgtcttctatcagaccacatgaaagaaaacatatcatatacacatttaggtgttcatgtcttggcacttttttcagtttgtacctgtagatttctgtcatggaacgtcagcattctaatgcaatacgactgttga	tgtctgnnnnnnnnnnnnnnnnnnnnnnnnnnnnnnnnnnnnnnnnnnngtgcacattgttatgggatttggaacaccaatataatagatagctcttggtttatattttcattagtgagcttctatattgttgttgctaaggaaatnnnn	ctgtcatggaacgtcagcattcta	63.604	tgttccaaatcccataacaatgtg	62.818	CTGTCATGGAACGTCAGCATTCTAATGCAATACGACTGTTGATCTCTCTCTCTCTCTCTCTCTCTCTCTCTCTCTCTCTCTGTCTGNNNNNNNNNNNNNNNNNNNNNNNNNNNNNNNNNNNNNNNNNNNGTGCACATTGTTATGGGATTTGGAACA	156 >scaffold185610 0.0 100
Prol00583 scaffold7098_1616	CT	20	gtgtagtagaagttcgagtggtagtaatagtatgcatattcaatagctaagtttggagtcagactgtgagattgtatgaacactcaggcatttgatcagtacttgatttggggctatagtcttaattaattctcactctttctcacattc	cnnnnnnnnnnnnnnnnnnnnnnnnnnnnnnnnnnnnnnnnnnnnnnnngttactctcctttgctctcaggcactgcaggtggatgtgcgacggttaaatgtaacnactcttctttgctctcaggcactgcaggtggatgtgcgacggtt	ttgatcagtacttgatttggggct	63.121	agtgcctgagagcaaaggagagta	63.036	TTGATCAGTACTTGATTTGGGGCTATAGTCTTAATTAATTCTCACTCTTTCTCACATTCCTCTCTCTCTCTCTCTCTCTCTCTCTCTCTCTCTCTCTCTCNNNNNNNNNNNNNNNNNNNNNNNNNNNNNNNNNNNNNNNNNNNNNNNNGTTACTCTCCTTTGCTCTCAGGCACT	174 >scaffold36456 0.0 100
Prol00584 scaffold7109_1618	TA	15	aatcctatgcgtctttgtgttaaggtggcacatctccagctcagtgggaggacatcactggtaccactccactttccttcgtcacagactgtgtctcattcacaactaacgtctcagccaggtaataaatatacctgtatatgtatacag	gagagagagagagagagagagagagagaatatataatctgtgaaagcaagctcaaaccatgttattaccaccaccatgtttcacagatggtacaaggttctgatgctgcaatgcagggttctcctttctccagacataacacacctcatt	cacaactaacgtctcagccaggta	62.750	ggtttgagcttgctttcacagatt	63.048	CACAACTAACGTCTCAGCCAGGTAATAAATATACCTGTATATGTATACAGTATATATATATATATATATATATATATATAGAGAGAGAGAGAGAGAGAGAGAGAGAGAATATATAATCTGTGAAAGCAAGCTCAAACC	138 >scaffold164406 0.0 100
Prol00585 scaffold7109_1619	AG	14	acatctccagctcagtgggaggacatcactggtaccactccactttccttcgtcacagactgtgtctcattcacaactaacgtctcagccaggtaataaatatacctgtatatgtatacagtatatatatatatatatatatatatatat	aatatataatctgtgaaagcaagctcaaaccatgttattaccaccaccatgtttcacagatggtacaaggttctgatgctgcaatgcagggttctcctttctccagacataacacacctcatttaaaccactgaaacctgccatgtccac	cacaactaacgtctcagccaggta	62.750	ggtttgagcttgctttcacagatt	63.048	CACAACTAACGTCTCAGCCAGGTAATAAATATACCTGTATATGTATACAGTATATATATATATATATATATATATATATAGAGAGAGAGAGAGAGAGAGAGAGAGAGAATATATAATCTGTGAAAGCAAGCTCAAACC	138 >scaffold164406 0.0 100
Prol00586 scaffold7125_1622	GGA	9	tacgttggccaaagacagtcttgcacaagcaaggattgctcttgctgaacattttccagggttatcatgtcaggcagcgtgtattagctcatgagttgcgtatgtgtatgtatgtgtgtaaataccctgtaatgtattaggccttctgat	gggggaccaaatggcagctaaagtacattttcatgtgagccctcaaaaaaaaaaaaaaaacagtgtacctcaactaatggttttaataaaacgtcctcgctagcggaatcctctaatggaatgtaagatcaaaggcattaggttactgcg	cgtgtattagctcatgagttgcgt	62.685	tttgagggctcacatgaaaatgta	62.832	CGTGTATTAGCTCATGAGTTGCGTATGTGTATGTATGTGTGTAAATACCCTGTAATGTATTAGGCCTTCTGATGGAGGAGGAGGAGGAGGAGGAGGAGGAGGGGGACCAAATGGCAGCTAAAGTACATTTTCATGTGAGCCCTCAAA	147 >scaffold76320 0.0 100
Prol00587 scaffold7125_1623	CTTCT	5	gggtgcatgtgtgtgaatgtgtaaattgggctggaatgctgtgtcctgccaaacccccagcccagacacccccctggagataagtgagatagaacaggggatgtctcgcacatcactgccccaagactggcacactcagctaccatacta	cttttcttctcttctcttctctnnnnnnnnnnnnnnnnnnnnnnnnnnnnnnnnnnnnnnnnnnnnnnnnnnnnnnnnnnnnnnnnnnnnnnnnnnnnnnnnngatcctctcatacttgcactttgataaactatttgttgatacaagtt	agactggcacactcagctaccata	62.427	agtttatcaaagtgcaagtatgagagga	61.864	AGACTGGCACACTCAGCTACCATACTACTTCTCTTCTCTTCTCTTCTCTTCTCTTTTCTTCTCTTCTCTTCTCTNNNNNNNNNNNNNNNNNNNNNNNNNNNNNNNNNNNNNNNNNNNNNNNNNNNNNNNNNNNNNNNNNNNNNNNNNNNNNNNNNGATCCTCTCATACTTGCACTTTGATAAACT	185 >scaffold76320 0.0 100
Prol00588 scaffold7140_1625	TC	18	ggtggcacgctagtctggagcaaaagacagagctaggatgggagctagcaagacacagagagacagaaaaggagagagagagcttgttagcaaacagtgtgaagcactggtgaagttacatggctgaatgagagggactgctttttcctt	tnnnnnnnnnnnnnnnnnnnnnnnnnnnnnnnnnngtctctagagggccattggttccaggtgacagacttgctgagggtcagggtagactgcacactggataatggacctcagtcacacacacataccggcaacacacacacatgcaca	gaatgagagggactgctttttcct	63.290	agtctaccctgaccctcagcaagt	63.842	GAATGAGAGGGACTGCTTTTTCCTTTCTCTCTCTCTCTCTCTCTCTCTCTCTCTCTCTCTCTNNNNNNNNNNNNNNNNNNNNNNNNNNNNNNNNNNGTCTCTAGAGGGCCATTGGTTCCAGGTGACAGACTTGCTGAGGGTCAGGGTAGACT	152 >scaffold184691 0.0 100
Prol00589 scaffold7140_1626	GCCCAT	4	acagtgcatctcccctctaagaaagtgaggaggcctgcacaaagtttggtctctgagaatgttcattgcagcgcaggcgtgggagtttcagccaggcacccagctctggttgctgtggctctgctgtgggcctgcaagccccatgctcac	acccatcccaatgcccatgccctgtgccagggagcagtcaaagttaaagtccatctcctcccctgagtccattatgtcatggaggaggatggactccacatcgcagtccagacttccatggaaaacgtccacatccaggtctgccggcag	agctctggttgctgtggctct	63.867	caggggaggagatggactttaact	63.068	AGCTCTGGTTGCTGTGGCTCTGCTGTGGGCCTGCAAGCCCCATGCTCACGCCCATGCCCATGCCCATGCCCATACCCATCCCAATGCCCATGCCCTGTGCCAGGGAGCAGTCAAAGTTAAAGTCCATCTCCTCCCCTG	138 >scaffold184691 0.0 100
Prol00590 scaffold7191_1631	CA	11	nnnnnnnnnnnnnnnnnnnnnnnnnnnnnnnnnnnnnnnnnnnnnnnnnctattccttaatgctcagctgtgcaacctaatgatataactaatgagacagctgaccactatcagctctcactgctaaacacatgcacatacacatacacg	ccaaaacaagctcctcattaacaagccagagacctccctcaggttcccctctcctatgtgtggtgtttttagaaaccctatagatggttctgattgatgcctatactggattactagctcctcatagctggctgagtgctgtgtttacac	acacatgcacatacacatacacgC	62.927	gagggaggtctctggcttgttaat	63.193	ACACATGCACATACACATACACGCACACACACACACACACACACACCAAAACAAGCTCCTCATTAACAAGCCAGAGACCTCCCTC	85 >C2191417 0.0 100
Prol00591 scaffold7233_1639	TATC	11	aactgttgtttagccgtggctaattgttatttgtttatgtatatatatatatatattagttgttgttgttgttgttgttttgttttgttttactgggctttttatgtgaaactgctacaggctgctaaatttccttcaggatcgataaag	tgtctgtctgtctgtctgtctgtctgtctatttatctatctaaccatatccatttgttatagtgctttagggatgaggctaacattgggtaggtgtttgaattgtccgttccatcttaaatgtaactgctgcacaattgtagggtggaac	tgctaaatttccttcaggatcgataa	63.200	tgttagcctcatccctaaagcact	62.536	TGCTAAATTTCCTTCAGGATCGATAAAGTATCTATCTATCTATCTATCTATCTATCTATCTATCTATCTATCTGTCTGTCTGTCTGTCTGTCTGTCTGTCTATTTATCTATCTAACCATATCCATTTGTTATAGTGCTTTAGGGATGAGGCTAACA	156 >C746936 0.0 100
Prol00592 scaffold7233_1640	TCTG	7	atatatatatatattagttgttgttgttgttgttgttttgttttgttttactgggctttttatgtgaaactgctacaggctgctaaatttccttcaggatcgataaagtatctatctatctatctatctatctatctatctatctatcta	tctatttatctatctaaccatatccatttgttatagtgctttagggatgaggctaacattgggtaggtgtttgaattgtccgttccatcttaaatgtaactgctgcacaattgtagggtggaacggacagagtgaataggaagccggcat	tgctaaatttccttcaggatcgataa	63.200	tgttagcctcatccctaaagcact	62.536	TGCTAAATTTCCTTCAGGATCGATAAAGTATCTATCTATCTATCTATCTATCTATCTATCTATCTATCTATCTGTCTGTCTGTCTGTCTGTCTGTCTGTCTATTTATCTATCTAACCATATCCATTTGTTATAGTGCTTTAGGGATGAGGCTAACA	156 >C746936 0.0 100
Prol00593 scaffold7236_1641	ACA	9	nngccaaacgtccttgtgaaacgttctgctgctccttttaaaccaggttctgcaaggaaaaggaaccctgcagatttctttactagctgagtttaggcttagcattattcagttactctttaacggttagcaaatgttctcatgaagacg	acgtgtcagtgaaactgcactgtgacatcaaacagttttgagaaaccacatggaagataaagaaatccaccccctgtgaactttgtgtgtgacggtcacatgacaggcgggtaaacccaaccgcagtgatgcgagaaagtgcaaatgtca	ccctgcagatttctttactagctga	62.262	tgtttgatgtcacagtgcagtttc	62.413	CCCTGCAGATTTCTTTACTAGCTGAGTTTAGGCTTAGCATTATTCAGTTACTCTTTAACGGTTAGCAAATGTTCTCATGAAGACGACAACAACAACAACAACAACAACAACAACGTGTCAGTGAAACTGCACTGTGACATCAAACA	146 >scaffold154757 0.0 100
Prol00594 scaffold7238_1642	TTA	9	gtacgactgaaactgcttttgtcattttgtttaaaagctagtgatttaataataatcattataataacgatgttacatctttcattgtattactttactgtattactgctttttaaataacaacaataataagaggtgtaatgcgactat	tnnnnnnnnnnnnnnnnnnnnnnnnnnnnnnnnnnnnnnnnnnnnnnnnnnnnnnnnnnnnnnnnnnnnnnnnnnnnnnnnnnnnnnnnnntgtaggatacatattattcccttttcagctcgttctagtttttataaagcgaccctata	caacaataataagaggtgtaatgcgac	61.236	aactagaacgagctgaaaagggaa	61.835	CAACAATAATAAGAGGTGTAATGCGACTATTTATTATTATTATTATTATTATTATTATNNNNNNNNNNNNNNNNNNNNNNNNNNNNNNNNNNNNNNNNNNNNNNNNNNNNNNNNNNNNNNNNNNNNNNNNNNNNNNNNNNNNNNNNNNTGTAGGATACATATTATTCCCTTTTCAGCTCGTTCTAGTT	188 >scaffold151582 0.0 100
Prol00595 scaffold7280_1647	ATAG	10	tggtgtaaatgggtggagccaaactgtagaaacagcaaatgcatgtaaacatgctggtttttgtgacatgcacagaacagtgtttcaaaaaaaagagggtaagacagattaaattaagacagacattgcactaatcttttaacaagttgt	atnnnnnnnnnnnnnnnnnnnnnnnnnnnnnnnnnnnnnnnnnnnnnnnnnnnnnnatataattagcaaaaaaaacaaaccaccttctggtttacattaaacggacgctcttatccagagcaacttacaaggttatgaatcatattacag	gacatgcacagaacagtgtttcaa	62.413	tccgtttaatgtaaaccagaaggtg	62.450	GACATGCACAGAACAGTGTTTCAAAAAAAAGAGGGTAAGACAGATTAAATTAAGACAGACATTGCACTAATCTTTTAACAAGTTGTATAGATAGATAGATAGATAGATAGATAGATAGATAGATAGATNNNNNNNNNNNNNNNNNNNNNNNNNNNNNNNNNNNNNNNNNNNNNNNNNNNNNNATATAATTAGCAAAAAAAACAAACCACCTTCTGGTTTACATTAAACGGA	231 >scaffold192781 0.0 100
Prol00596 scaffold7368_1659	TTA	13	ctccacattttgtctagtccatgtctttagcacacatcactgtttgcacaaaaaatgatatatgaatgatacaaatagtttattattattacagtaataatagaaaaataaccacatgataagttatacataataataataataatgttg	nnnnnnnnnnnnnnnnnnnnnnnnnnnnnnnnnnnnnnnnnnnnnnnnnattaagctattatttaagcatatttagctcttggagattaaaaaaaaaaaggtaaagtactccatgctgaaacaaaacaaagtgtctctgatgcttcaggt	tttagcacacatcactgtttgcac	62.351	acactttgttttgtttcagcatgg	62.440	TTTAGCACACATCACTGTTTGCACAAAAAATGATATATGAATGATACAAATAGTTTATTATTATTACAGTAATAATAGAAAAATAACCACATGATAAGTTATACATAATAATAATAATAATGTTGTTATTATTATTATTATTATTATTATTATTATTATTATTANNNNNNNNNNNNNNNNNNNNNNNNNNNNNNNNNNNNNNNNNNNNNNNNNATTAAGCTATTATTTAAGCATATTTAGCTCTTGGAGATTAAAAAAAAAAAGGTAAAGTACTCCATGCTGAAACAAAACAAAGTGT	298 >scaffold60368 0.0 100
Prol00597 scaffold7383_1661	CTAT	7	gcacagcggtagtgaacagtacaaccaagatggcgggtctatctctctatctatctatctatctatctatctatctatctatnnnnnnnnnnnnnnnnnnnnnnnnnnnnnnnnnnnnnnnnnnnccaatctgtctgtctgtctaactaa	nnnnnnnnnnnnnnnnnnnnnnnnnnnnnnnnnnnnnnnnnnnnnatctgtcaatctgtctgtctgtctatctatctatctatctatctatctgtctatcnnnnnnnnnnnnnnnnnnnnnnnnnnnnnnnnnnnnnnnnnnnnnnnnnn	gtgaacagtacaaccaagatggc	60.826	agatagacagacagacagattgacagat	60.139	GTGAACAGTACAACCAAGATGGCGGGTCTATCTCTCTATCTATCTATCTATCTATCTATCTATCTATCTATNNNNNNNNNNNNNNNNNNNNNNNNNNNNNNNNNNNNNNNNNNNCCAATCTGTCTGTCTGTCTAACTAACTATCTATCTATCTATCTATCTATCTATNNNNNNNNNNNNNNNNNNNNNNNNNNNNNNNNNNNNNNNNNNNNNATCTGTCAATCTGTCTGTCTGTCTATCT	240 >C2035277 0.0 100
Prol00598 scaffold7384_1663	GT	16	actggctcttaacagcgctgcgaggcctcgccgaagagacgctctcctgatcactgatgtgtcttatttgttatgctggagggcgagtgtggctgcgtgtgtgtgtgtgttcatgttggcggaggtctccatttagcatgcttnagctgc	tcatgttggcggaggtctccatttagcatgcttcattacgctcctgacagatttcatatcccgcctcatgcaaagacactcagaggtcacagtggtgccgtttatttgactgtagaatcagtgttgggttcagggaccctgctgcacaca	gtcttatttgttatgctggagggc	62.246	aatgaagcatgctaaatggagacc	62.733	GTCTTATTTGTTATGCTGGAGGGCGAGTGTGGCTGCGTGTGTGTGTGTGTTCATGTTGGCGGAGGTCTCCATTTAGCATGCTTNAGCTGCGTGTGTGTGTGTGTGTGTGTGTGTGTGTGTGTTCATGTTGGCGGAGGTCTCCATTTAGCATGCTTCATT	159 >C1795275 0.0 100
Prol00599 scaffold7393_1666	GAAA	11	tatgatgtgccatctgttctttatagttcagaacccattaatggttctatatatgcccaaaaatagactactggtataacttaaagaagccccatttaagaactttagctagtgtagagtgtaggctaccgttaaaaaaaacattgtgct	nnnnnnnnnnnnnnnnnnnnnnnnnnnnnnnagtaagttaatttctagctaaactgataagacaataaaaatccccgttgggaaactggatatttctgattttccaatcactcccgtttttacctgtaagctcggccactgcggtgtgga	gtgtagagtgtaggctaccgttaaaaa	60.361	cggggatttttattgtcttatcagt	60.750	GTGTAGAGTGTAGGCTACCGTTAAAAAAAACATTGTGCTGAAAGAAAGAAAGAAAGAAAGAAAGAAAGAAAGAAAGAAAGAAANNNNNNNNNNNNNNNNNNNNNNNNNNNNNNNAGTAAGTTAATTTCTAGCTAAACTGATAAGACAATAAAAATCCCCG	160 >scaffold193387 0.0 100
Prol00600 scaffold7407_1669	CA	12	catgtaacaggattgttctctctctctgtctcttctgtctctctctgtgtctctctgtctctttctcactctctctctttcttatctctctctcagggtggatcatgttggtgagatcaggatgaaaccaggaccaaagaaatgtgagtt	aacaaacacactcactctctctctctgtctctctctctctctctctctctctctctgtttctcttaatttctctttttgtgttcagattcctgtgagctcacattcgacccaaacacagtggacagatgtctctctctgtgtgaggagaa	gatgaaaccaggaccaaagaaatg	62.996	gagctcacaggaatctgaacacaa	62.937	GATGAAACCAGGACCAAAGAAATGTGAGTTCACACACACACACACACACACACAAACAAACACACTCACTCTCTCTCTCTGTCTCTCTCTCTCTCTCTCTCTCTCTCTCTGTTTCTCTTAATTTCTCTTTTTGTGTTCAGATTCCTGTGAGCTC	154 >scaffold61447 0.0 100
Prol00601 scaffold7407_1670	TC	14	tctctgtctctttctcactctctctctttcttatctctctctcagggtggatcatgttggtgagatcaggatgaaaccaggaccaaagaaatgtgagttcacacacacacacacacacacacaaacaaacacactcactctctctctctg	tgtttctcttaatttctctttttgtgttcagattcctgtgagctcacattcgacccaaacacagtggacagatgtctctctctgtgtgaggagaacaggaaggtggtgtggttgggagagaaccagtcgtatcctgatcatccagagaga	gatgaaaccaggaccaaagaaatg	62.996	gagctcacaggaatctgaacacaa	62.937	GATGAAACCAGGACCAAAGAAATGTGAGTTCACACACACACACACACACACACAAACAAACACACTCACTCTCTCTCTCTGTCTCTCTCTCTCTCTCTCTCTCTCTCTCTGTTTCTCTTAATTTCTCTTTTTGTGTTCAGATTCCTGTGAGCTC	154 >scaffold61447 0.0 100
Prol00602 scaffold7430_1671	ATA	8	gaactgcgctgctgtcactacttatgtaatggtaatgcatatattacccagcaggcattatgaaatagttggtactaatctggttcagatgggaccagtttaaatgctgttggtttaattcttctgtgctcgtcactggagggtcagatg	ggttatattctatagcaccttttacatttgcccccaccccccaataaataaagaaagaatcaaaatgttctggaaaaaagattgactggctttaaagatggaaagagaggaagaagagtgagtcattgaaggtaaggagttccagagtgt	taattcttctgtgctcgtcactgg	62.842	ggggcaaatgtaaaaggtgctat	62.438	TAATTCTTCTGTGCTCGTCACTGGAGGGTCAGATGATAATAATAATAATAATAATAATAGGTTATATTCTATAGCACCTTTTACATTTGCCCC	93 >scaffold48975 0.0 100
Prol00603 scaffold7446_1675	GA	20	tgtgctgtggtcctgcagggagtgtctcatgtggtaggtttaatgacagactttaatatagaaccagagccttacagcagatgtcctgcacatgtctgcaataagcagatgtagtaattacaaatcaaagtgaatctaacatgttttaat	gnnnnnnnnnnnnnnnnnnnnnnnnnnnnnnggagagtgaagaagtgagaatgctttcacagactaatgtcaacagtgacaccaaatggatgaaattgtttattacatgtatacatgtatttagctctttttctcacagtctgtcctagg	cacatgtctgcaataagcagatgta	61.411	aagcattctcacttcttcactctcc	61.581	CACATGTCTGCAATAAGCAGATGTAGTAATTACAAATCAAAGTGAATCTAACATGTTTTAATGAGAGAGAGAGAGAGAGAGAGAGAGAGAGAGAGAGAGAGAGNNNNNNNNNNNNNNNNNNNNNNNNNNNNNNGGAGAGTGAAGAAGTGAGAATGCTT	158 >C2210234 0.0 100
Prol00604 scaffold7446_1676	ATAGA	8	agaggaacgcgcggggctcctccctctccgcgcgagccccatgaggtcatcgggaagagcgcgatgggagcagccgaatccaaacattgagcctgaggctggactaacttactgtacatgtagtattcaaagctgcgctggaacaagctt	agaaggcctgaagggaacctccaccaatatttcaaaagttccacagaattgaatggtggagaagtaaaggttcagtcattcagagtggtttgattgggtgttgatgctagggaggactttggatcattgttgtgataaaaagaatgtatt	gcctgaggctggactaacttactg	62.737	gaaatattggtggaggttcccttc	63.069	GCCTGAGGCTGGACTAACTTACTGTACATGTAGTATTCAAAGCTGCGCTGGAACAAGCTTATAGAATAGAATAGAATAGAATAGAATAGAATAGAATAGAAGAAGGCCTGAAGGGAACCTCCACCAATATTTC	133 >C2210234 0.0 100
Prol00605 scaffold7480_1678	ATTT	7	tgatgaaagtattggtaacactttctatgaatcaggtatccataatgcattataagtgcattcataaacatctataaaacattcataatgctttaaaacatctgaaataagcctctaaaaacctcaacataaatgttcataatcacagaa	tatacagtggggtgcaaaagtttgggcaggcttggtaattttcctgatttacctttataaagcattgattgtttggannnnnnnnnnnnnnnnnnnnnnnnnnnnnnnnnnnnnnnnnnnnnnnnnnnnnnnnnnnnnnnnnnnnnnnnn	tgaaataagcctctaaaaacctcaaca	62.496	atcaggaaaattaccaagcctgc	62.719	TGAAATAAGCCTCTAAAAACCTCAACATAAATGTTCATAATCACAGAAATTTATTTATTTATTTATTTATTTATTTTATACAGTGGGGTGCAAAAGTTTGGGCAGGCTTGGTAATTTTCCTGAT	124 >scaffold992 0.0 100
Prol00606 scaffold7482_1681	AAG	8	gtttatatcttgaaacctgctggacttgatagcagacaaaaaatgtgtaccacaaagaagcagaagaagaagaagaagcagaagaagaagcagaagagaaagaagaagaagaagaagaagaagaagaagaaggagaagaagcagaagaga	gagaaggagaagaagaagaagaannnnnnnnnnnnnnnnnnnnnnnnnnnnnnnnnnnnnnnnnnnnnnnnnnnnnnnnnnnnnnnnnnnnnnnnnatcattcatagttcactgtgtcctaaaccatatcaacaagtctgcacaaccata	gaagaaggagaagaagcagaagagaA	62.128	ggttgtgcagacttgttgatatgg	62.844	GAAGAAGGAGAAGAAGCAGAAGAGAAAGAAGAAGAAGAAGAAGAAGAAGGAGAAGGAGAAGAAGAAGAAGAANNNNNNNNNNNNNNNNNNNNNNNNNNNNNNNNNNNNNNNNNNNNNNNNNNNNNNNNNNNNNNNNNNNNNNNNNATCATTCATAGTTCACTGTGTCCTAAACCATATCAACAAGTCTGCACAACC	196 >scaffold38939 0.0 100
Prol00607 scaffold7482_1683	TATC	8	agatttgtcttaaatccttcatgcatggtgtacatgggcgttttcattatgttttaatacagtggatacagagtttatcagtcgcatcaagatagatagataaatagatagataaatagatagatagatagatagatagatctatctatt	tannnnnnnnnnnnnnnnnnnnnnnnnnnnnnnnnnnnnnnnnnnnnnnnnnnnnnnnnnnnnnnnnnnnnnnnnnnnnnnnnnnnnnnnnnnnnnnnnnnnnnnnnctcatttgaacaacctaaagatagacattgtttagaattttct	gtacatgggcgttttcattatgtt	61.161	caatgtctatctttaggttgttcaaatg	60.505	GTACATGGGCGTTTTCATTATGTTTTAATACAGTGGATACAGAGTTTATCAGTCGCATCAAGATAGATAGATAAATAGATAGATAAATAGATAGATAGATAGATAGATAGATCTATCTATTTATCTATCTATCTATCTATCTATCTATCTATCTANNNNNNNNNNNNNNNNNNNNNNNNNNNNNNNNNNNNNNNNNNNNNNNNNNNNNNNNNNNNNNNNNNNNNNNNNNNNNNNNNNNNNNNNNNNNNNNNNNNNNNNNNCTCATTTGAACAACCTAAAGATAGACATTG	290 >scaffold38939 0.0 100
Prol00608 scaffold7507_1687	TTAA	8	gaaactgtcaaattatgaaatcgtcaaaaccttatatttgtattgcttataagaagcattttccattattgctattaagtttgaaaaggaaattcagctacatttcaaaaacatttctgggcaagttttacaggtaaagttaattacctg	tttcactctggcattcctcctcaggcttaaaaaaatccaaggagaagctgtgaggcaaagttgatgagggcatattaaaatacgcactgaaatgggcaataggacagtctactgagtcactctctgtcacattgatcaggtaacctattc	ttcaaaaacatttctgggcaagtt	63.027	atcaactttgcctcacagcttctc	63.255	TTCAAAAACATTTCTGGGCAAGTTTTACAGGTAAAGTTAATTACCTGTTAATTAATTAATTAATTAATTAATTAATTAATTTCACTCTGGCATTCCTCCTCAGGCTTAAAAAAATCCAAGGAGAAGCTGTGAGGCAAAGTTGAT	144 >scaffold109801 0.0 100
Prol00609 scaffold7507_1688	AAAG	6	tcactgttcatgacaatggctatgactttgaatgatgctgagggcacttagcaatggcatagattttaaagcaattgggctattgatcaggaagtccagtagaatttcaagctgctttttattatagcatgtataggagatatgaattga	aaaaaaagaaagaaagaaagaaagaaaaaaaaagaaagaaagaaagaaagaaggaagactgcatataatgagggccaacacataatgtggcaaaataccacaatgggtaaaatacctatgactgagctggccttctaaatgtgagtacct	tccagtagaatttcaagctgcttttt	62.766	gttggccctcattatatgcagtct	62.635	TCCAGTAGAATTTCAAGCTGCTTTTTATTATAGCATGTATAGGAGATATGAATTGAAAAGAAAGAAAGAAAGAAAGAAAGAAAAAAAGAAAGAAAGAAAGAAAGAAAAAAAAAGAAAGAAAGAAAGAAAGAAGGAAGACTGCATATAATGAGGGCCAAC	159 >scaffold109801 0.0 100
Prol00610 scaffold7517_1691	GATA	7	aaatgaggagccgctggtagaatcagacatgaccattccaccactgttttcttctgaccagcataatgaatatcatcactggcaaatgcattcttctcacgatagatagagagatagagagagagagatagatagatagatggatagatg	tccatccatcccgaggtatatttagcagccagtagcaatttcactatacagcacagtaaaacaaaaaaggcttgtagagtatgaacggctcagcaaaaaattttacctattaaaccataaacagtccaatacactataaataaatatatc	gcaaatgcattcttctcacgatag	62.239	ctgctaaatatacctcgggatgga	62.519	GCAAATGCATTCTTCTCACGATAGATAGAGAGATAGAGAGAGAGAGATAGATAGATAGATGGATAGATGGATAGATAGATAGATAGATAGATAGATATCCATCCATCCCGAGGTATATTTAGCAG	125 >C2107031 0.0 100
Prol00611 scaffold7520_1693	TATC	10	cttagatgtatggctccccagtgtgttctttccctatgaggatgtacctggtagctgatttaggcaaacctaatgtatgtgctgtctctctgattggttagtagaatgataatggcttgattaacaggcagttatcaatgtatttcagtt	nnnnnnnnnnnnnnnnnnnnnnnnnnnnnnnnnnnnnnnnnnnnnnnnnnnnnnnnnnnnnnnnnnnnnnnnnnnnnnnnnnnnnnnnnnnnnnnnnnttagctgatatgctgtggtaagaggtttatctcctctataggaatgagcact	tgataatggcttgattaacaggcag	63.442	gaggagataaacctcttaccacagca	63.122	TGATAATGGCTTGATTAACAGGCAGTTATCAATGTATTTCAGTTTATCTATCTATCTATCTATCTATCTATCTATCTATCTATCNNNNNNNNNNNNNNNNNNNNNNNNNNNNNNNNNNNNNNNNNNNNNNNNNNNNNNNNNNNNNNNNNNNNNNNNNNNNNNNNNNNNNNNNNNNNNNNNNNTTAGCTGATATGCTGTGGTAAGAGGTTTATCTCCTC	218 >scaffold159834 0.0 100
Prol00612 scaffold7530_1694	TAT	10	ctgaatttttagcattttagtatttacagattttaagcatttttagtatttaaagtttcatttttataatttgttttactttttcaggtcaattgatgaattcagatatttacaaagtttatatcatgatctatttatctattatttacg	taagttaaatatatataaaatcatcatttatggggtacattcttttgggaagtgactttcccgaacactagtgttttaagaaacatttaccatgaagtaatgtaattattacatctcctgtctgtcttttttaaaaattgaaagattaga	tgttttactttttcaggtcaattgatga	63.040	tcccaaaagaatgtaccccataaa	62.600	TGTTTTACTTTTTCAGGTCAATTGATGAATTCAGATATTTACAAAGTTTATATCATGATCTATTTATCTATTATTTACGTATTATTATTATTATTATTATTATTATTATTAAGTTAAATATATATAAAATCATCATTTATGGGGTACATTCTTTTGGGA	159 >C2187315 0.0 100
Prol00613 scaffold7534_1696	AC	11	atcagtggagtcagtggtcacaatgtcaatgtctactacacagatatacgttaatatacatcagaatcagaatcaagctttatttgtcaagtacgttcacaaatacaaggaccttgtcttttgttacattagctcacagtgcagagagta	aaacctttcatacctgtaaacacgtgtggagttgtatattgtcgctgtacaatgaaaaacatgtatctccatttttgtagatttttagttttgtgcatcatttgatcacaagagctttcataatgaataaaccaacagaaaaggcccaga	tgttacattagctcacagtgcagaga	62.483	agcgacaatatacaactccacacg	62.455	TGTTACATTAGCTCACAGTGCAGAGAGTAACACACACACACACACACACACAAACCTTTCATACCTGTAAACACGTGTGGAGTTGTATATTGTCGCT	97 >scaffold31983 0.0 100
Prol00614 scaffold7534_1697	TG	13	ggtgttgtgtgaaactgtgaagataaataacgtgtgggtagtttgactccagtggtcttttctgcagacctgatgatgcactgcagtctgtgggtatcatgtttggtggctgagctgccccacactgtgatggacaaggtgaagtatata	tatgtgtgagatttatatatgagtaatgtaatacctatgttagattacttgttagtaaatttgggcagcttatgctgggattcctcatccacagtagcactccggtaggagagtagacacagagacagagaatgcagttttgtgctcctt	acactgtgatggacaaggtgaagt	62.146	ggagtgctactgtggatgaggaat	62.915	ACACTGTGATGGACAAGGTGAAGTATATATGTGTGTGTGTGTGTGTGTGTGTGTGTATGTGTGAGATTTATATATGAGTAATGTAATACCTATGTTAGATTACTTGTTAGTAAATTTGGGCAGCTTATGCTGGGATTCCTCATCCACAGTAGCACTCC	158 >scaffold31983 0.0 100
Prol00615 scaffold7534_1698	GATG	7	ctcagcgcctgcagcagtgattctggctatagtaataaactgtgctggacagaaggaaagatcgggaactctgaagaaaagtaacaagtttagtttgtaaactatagaggaggaaagcacctcaaatacaatacactataaatctggata	gagagacagacagacagacagatacaaacagggtagatagcattctcccacaggaaggagggtcatgtataactagctggtctgctgctagctaacatactagccagctgattagttagcagcagggtccattaagaccagctgttgtta	gaggaggaaagcacctcaaataca	62.910	tatacatgaccctccttcctgtgg	63.413	GAGGAGGAAAGCACCTCAAATACAATACACTATAAATCTGGATAGATGGATGGATGGATGGATGGATGGATGGAGAGACAGACAGACAGACAGATACAAACAGGGTAGATAGCATTCTCCCACAGGAAGGAGGGTCATGTATA	143 >scaffold31983 0.0 100
Prol00616 scaffold7553_1702	TG	14	taaagccggtcgacactgggtcttgactttgcactcctagagctgccctttgaccttaagtttgaccttcgataccatgtgtctgtaaaagcctgcatggatttgcattcttgtatgtgtgatatgtatttacacgtatgtatttaaaac	ccatctggagcagggcttgttgtgccgccttttctctgtgtggtcaccttttcaacgtccatcaggatttccctcttaatcccattggatcatcccatcactgcttaaagggtgtttatgtgtaatggattccatcttcctctacttacc	taccatgtgtctgtaaaagcctgc	62.556	aaaggtgaccacacagagaaaagg	62.906	TACCATGTGTCTGTAAAAGCCTGCATGGATTTGCATTCTTGTATGTGTGATATGTATTTACACGTATGTATTTAAAACTGTGTGTGTGTGTGTGTGTGTGTGTGTGCCATCTGGAGCAGGGCTTGTTGTGCCGCCTTTTCTCTGTGTGGTCACCTTT	157 >C2189369 0.0 100
Prol00617 scaffold7562_1704	CA	15	ctattgagttctgattggttagcattgctgcccctgagtatcaaaagtattatctgattagctggtttgctacctttcattgaggcgtccatgtttttcagtgtaacaggatccaaacttcctactttctatgagacacatcaaaggaag	ctgttagcattatgctaatttgcatcctattagcttctgtcacatgtttcctacatgagcctcgtagctccagtgctaaaactaaaggagtgaatttcagacaccagtaaaacggtctgactcctaaatggcggtgttctgaaatgagtg	tcagtgtaacaggatccaaacttcc	62.711	gagctacgaggctcatgtaggaaa	63.146	TCAGTGTAACAGGATCCAAACTTCCTACTTTCTATGAGACACATCAAAGGAAGCACACACACACACACACACACACACACACACTGTTAGCATTATGCTAATTTGCATCCTATTAGCTTCTGTCACATGTTTCCTACATGAGCCTCGTAGCTC	153 >C919910 0.0 100
Prol00618 scaffold7576_1707	ATCC	6	taatttgtcaatcaattaatccgttcatcaatccataattcaatccatccatccaatcaatccattcatccattcctcaattcaatcatttaatcaatccatccaatcaatctatccatcaatccacaaattcatcagtccatccaatcg	ctcaattcaatcgtgtaatcatactatccaatcaatccaacaatccatgaattcatcagtccatcgacaaacgagccaggccatccaacgaaccgacataaacgaaaaagactggacgagtcaaaagagcctgaagagctgaaagaacca	cacaaattcatcagtccatccaat	62.158	ctttttcgtttatgtcggttcgtt	62.558	CACAAATTCATCAGTCCATCCAATCGATCCATCCATCCATCCATCCATCCCTCAATTCAATCGTGTAATCATACTATCCAATCAATCCAACAATCCATGAATTCATCAGTCCATCGACAAACGAGCCAGGCCATCCAACGAACCGACATAAACGAAAAAG	160 >scaffold122078 0.0 100
Prol00619 scaffold7577_1708	AC	20	ggctcctgtgctcctctacctacaactcccnnnnnnnnnnnnnnnnnnnnnnnnnnnnnnnnnnnnnnnnnnnnnnnnnnnnnnnnnnnnnncctaaatgtgtttgaactagcactatgaagaaatggagggaacagataattaaagctt	nnnnnnnnnnnnnnnnnnnnnnnnnnnnnnnnnnnnnnnnnnnnnnnnnnnnnnnnnnnnnnnnnnnnnnnnnnnnnnnnnnnnnaaacgaacaaaacattaggtcgcttagtccatcgccaaaactgactttaggcttcaggcagcgat	agcactatgaagaaatggagggaa	62.397	agtcagttttggcgatggactaag	62.933	AGCACTATGAAGAAATGGAGGGAACAGATAATTAAAGCTTACACACACACACACACACACACACACACACACACACACACNNNNNNNNNNNNNNNNNNNNNNNNNNNNNNNNNNNNNNNNNNNNNNNNNNNNNNNNNNNNNNNNNNNNNNNNNNNNNNNNNNNNNAAACGAACAAAACATTAGGTCGCTTAGTCCATCGCCAAAACTGACT	211 >scaffold18888 0.0 100
Prol00620 scaffold7580_1709	TC	20	ttcaaaatttcaaaaagcttcggacatctggttcggacattaccatcaatgtagtgatagaaaccaaactgcattactttgtttacatctggcagaagttcttcttaagtttctgcctttgttattggagcagtttaaacactaaaagta	nnnnnnnnnnnnnnnnnnnnnnnnnnnnnnnnnnnnnnnnnnnnnnnnnnnnnnnnnnnnnnnnnnnnnnnnnnnnnnnnnnnnnnnnnnnnnnggtcaaagatgatgactttatttagcaaaaaaagatctacaggtagttgttgatat	ctgcctttgttattggagcagttt	62.849	ttgctaaataaagtcatcatctttgacc	61.975	CTGCCTTTGTTATTGGAGCAGTTTAAACACTAAAAGTATCTCTCTCTCTCTCTCTCTCTCTCTCTCTCTCTCTCTCTCNNNNNNNNNNNNNNNNNNNNNNNNNNNNNNNNNNNNNNNNNNNNNNNNNNNNNNNNNNNNNNNNNNNNNNNNNNNNNNNNNNNNNNNNNNNNNNGGTCAAAGATGATGACTTTATTTAGCAA	200 >scaffold47754 0.0 100
Prol00621 scaffold7580_1710	AC	13	acagtaaactatttttgtgtttgggtgtacccagtcattattcttttaaaggaagcatgtggcttttggttgagacggtaattgttactgctaagggcatgaatacaatccagtggctcttatctgtaatatttgactgagataaggctt	gcacacacacacacacacagacactgcgctactgaaagaacatgctgcaggctactgcacactggatgccacctgagacagtgatgctgttattaatctcatacagacatngacactgcgctactgaaagaacatgctgcaggctactgc	gctaagggcatgaatacaatccag	63.034	ctttcagtagcgcagtgtctgtgt	63.104	GCTAAGGGCATGAATACAATCCAGTGGCTCTTATCTGTAATATTTGACTGAGATAAGGCTTACACACACACACACACACACACACACGCACACACACACACACACAGACACTGCGCTACTGAAAG	125 >scaffold47754 0.0 100
Prol00622 scaffold7580_1711	TCTA	10	agcagtttactgccattcctcaaaagcttctcattatgactgcacaagggaaagcatgcctgccagggacatttgactgataaaatcaggctctagtaagccccagacaaacacaggggaaccatgtcttccaggagactgtaaccatgg	tnnnnnnnnnnnnnnnnnnnnnnnnnnnnnnnnnnnnnnnnnnnnnnnnnnnnnnnnnnnnnnntttgcagtagaatgggtcattctgagaactcttgagaactctcattctgagaaaattgtaaccctggcgctgtcatagaatgccac	gctctagtaagccccagacaaaca	63.044	tctcaagagttctcagaatgaccca	63.645	GCTCTAGTAAGCCCCAGACAAACACAGGGGAACCATGTCTTCCAGGAGACTGTAACCATGGTCTATCTATCTATCTATCTATCTATCTATCTATCTATCTATNNNNNNNNNNNNNNNNNNNNNNNNNNNNNNNNNNNNNNNNNNNNNNNNNNNNNNNNNNNNNNNTTTGCAGTAGAATGGGTCATTCTGAGAACTCTTGAGA	202 >scaffold47754 0.0 100
Prol00623 scaffold7580_1712	AAAT	6	tatagttatcatagtactgaagggaaatcctttcatccagcagaatgacagcagatctgtcttacacatagctcttagcctggtgattagtctgctttcacacactagagagtgacagtgagctaagagtgacaatgagctacactgcaa	aataaatacacgctgaaaaaaaatcctaacatgtgaaattcttttaaatcttttcaatgtacctagtgatcttactggcagtaattgtgctctgccaatggaataagttcatttcactatcaacaaatgacttaagcaaaaacatccaga	gagtgacaatgagctacactgcaaA	62.884	tattccattggcagagcacaatta	62.750	GAGTGACAATGAGCTACACTGCAAAAATAAATAAATAAATAAATAAATAATAAATACACGCTGAAAAAAAATCCTAACATGTGAAATTCTTTTAAATCTTTTCAATGTACCTAGTGATCTTACTGGCAGTAATTGTGCTCTGCCAATGGAATA	153 >scaffold47754 0.0 100
Prol00624 scaffold7659_1719	CTGT	10	atgaaaagctgctgataatgtagatgtgacgtcataatccctgtttaacgccttaaaggaacaaaagtgttttatttactgtatggagaaccattagaaccatataaatcagaagatcatctgattccaccaaagagctatgtctgctgc	ctnnnnnnnnnnnnnnnnnnnnnnnnnnnnnnnnnnncctgtctgccgacacttgccgttttcgttgatgtcgtcgattactgcaaggtccccattctgggctctacaccagtcccgagcgtatgtccagttggctttcaccacgttgcc	attccaccaaagagctatgtctgc	62.940	cagtaatcgacgacatcaacgaaa	63.379	ATTCCACCAAAGAGCTATGTCTGCTGCCTGTCTGTCTGTCTGTCTGTCTGTCTGTCTGTCTGTCTGTCTNNNNNNNNNNNNNNNNNNNNNNNNNNNNNNNNNNNCCTGTCTGCCGACACTTGCCGTTTTCGTTGATGTCGTCGATTACTG	150 >scaffold189386 0.0 100
Prol00625 scaffold7662_1721	AAC	13	agtattcaggccccatctcatacaacaccttcttaaaagagtggaactcacagtctggggcatagacgttctcctggtatacctgtaggttaacgggaaaagaagtattaatacacaaaataagaaaaggcttaagcttaaaaacattaa	gctaatttacgtcagtctaaaataagcaccaatgcctaaaaatgacatgcatgttgttaggctgaactctgaggcggttagcttattgttaagtgccgtttttgtgatggggcagtttgggtgggtctaccaggttttccaggtaattgt	cctgtaggttaacgggaaaagaagt	62.073	atgtcatttttaggcattggtgct	62.950	CCTGTAGGTTAACGGGAAAAGAAGTATTAATACACAAAATAAGAAAAGGCTTAAGCTTAAAAACATTAAAACAACAACAACAACAACAACAACAACAACAACAACAACGCTAATTTACGTCAGTCTAAAATAAGCACCAATGCCTAAAAATGACAT	156 >scaffold195138 0.0 100
Prol00626 scaffold7676_1725	GA	20	accaaccaagcagcaatcactctctcgcttgcactcagctgtgtctataaggaagaaatacataaacaaatacatgagcacacacagtttttatgtggtagtgtagccatggtcttcttttggagatctttcagtttcataaaattctat	ggnnnnnnnnnnnnnnnnnnnnnnnnnnncgccattatggcttggagcgctgggctttgctaaatctgccactgtatttctgaacatctgccatagagcagtctgtccttctctttaagaacaaacccgcatctgctttttctgatggct	ccatggtcttcttttggagatcttt	62.982	tacagtggcagatttagcaaagcc	63.765	CCATGGTCTTCTTTTGGAGATCTTTCAGTTTCATAAAATTCTATGAGAGAGAGAGAGAGAGAGAGAGAGAGAGAGAGAGAGAGAGGNNNNNNNNNNNNNNNNNNNNNNNNNNNCGCCATTATGGCTTGGAGCGCTGGGCTTTGCTAAATCTGCCACTGTA	160 >scaffold74125 0.0 100
Prol00627 scaffold7676_1728	CT	13	catgctgaacgcatttgagggaagagccagccgtgtgccagagaggtcgcggttaagatgggaggggcccatagcgtaccacgacatcttttcttatattgtttctctctctctctttctttctctttctctctctctctctctctctca	ccctctattctccttctcttactctctttttctttctttctctgttcattttgctcaatttctctttctatattgctcgctctttttttactttcctctttccttctcctaccctcctgtttcttgtcttttttttcatgtgtgaagagg	ccatagcgtaccacgacatctt	61.290	tgaacagagaaagaaagaaaaagagagt	60.736	CCATAGCGTACCACGACATCTTTTCTTATATTGTTTCTCTCTCTCTCTTTCTTTCTCTTTCTCTCTCTCTCTCTCTCTCTCACTCTCTCTCTCTCTCTCTCTCTCTCTCCCTCTATTCTCCTTCTCTTACTCTCTTTTTCTTTCTTTCTCTGTTCA	156 >scaffold74125 0.0 100
Prol00628 scaffold7680_1729	TC	11	ataaatgtagtatgtgctcattcaatatgtcccatatacagtagactctatagtcactgtctcactgtctagtagaaatgtatgttcttctttttctctgttttattctggttgttgtgaaaatgtaaattagacatggaaactgtccat	tttcattttctcttccccataaggcagctgttagcagtaggggcctggtgtccagctaggataatattttcactggctggacagaaacatcaaacagccacactcccttagaggcagtgtcccctgagggacggagttaggcaaacaaat	tgttttattctggttgttgtgaaaatg	62.306	tattatcctagctggacaccaggc	62.731	TGTTTTATTCTGGTTGTTGTGAAAATGTAAATTAGACATGGAAACTGTCCATTCTCTCTCTCTCTCTCTCTCTCTTTCATTTTCTCTTCCCCATAAGGCAGCTGTTAGCAGTAGGGGCCTGGTGTCCAGCTAGGATAATA	140 >scaffold87227 0.0 100
Prol00629 scaffold7687_1731	GA	11	gtccatgtctctgagaattctttggggacatcaggttgagagtccatttccacagcccacagttctgcacagctagaggggcctaatcagctctggccaaagacaggctggctgcatagatcactgattcaaacaagtttccttacaggg	gnnnnnnnnnnnnnnnnnnnnnnnnnnnnnnnnnnnnnnnnnnnnnnnnnnnnnnnnnnnnnnnnnggcaataacacagagattgcagagagagagataaagcaagtcaattgagaaatgaaagaaagaaagaaagaaagaaagaaagaa	ggctgcatagatcactgattcaaa	62.632	ctctgcaatctctgtgttattgcc	62.323	GGCTGCATAGATCACTGATTCAAACAAGTTTCCTTACAGGGGAGAGAGAGAGAGAGAGAGAGAGNNNNNNNNNNNNNNNNNNNNNNNNNNNNNNNNNNNNNNNNNNNNNNNNNNNNNNNNNNNNNNNNNGGCAATAACACAGAGATTGCAGAG	153 >scaffold99583 0.0 100
Prol00630 scaffold7702_1737	CTCGCT	5	nnnnnnnnnnnnnnnnnnnnnnnnnnnnnnnnnnnctgtgtgtgtgtgagtgtgtgtgtgtgtgtgtgtgtgaaggtcctgattccatctctcctcgctaatgactttaacctccctccagtcagcgtgtcacaagtgaattaacacccc	ctcctgtgttactgttgtctcatctgtcacgtcacatgatcctccatcaatcagggctcgtctcatctcggtgtggaatcgctggctcatgcgagcaccttgccccgtgtaccgcgggtaatgtgcgggtatttatgtgctccacgaatg	gattccatctctcctcgctaatga	63.003	ctgattgatggaggatcatgtgac	62.900	GATTCCATCTCTCCTCGCTAATGACTTTAACCTCCCTCCAGTCAGCGTGTCACAAGTGAATTAACACCCCCTCGCTCTCGCTCTCGCTCTCGCTCTCGCTCTCCTGTGTTACTGTTGTCTCATCTGTCACGTCACATGATCCTCCATCAATCAG	154 >C1975581 0.0 100
Prol00631 scaffold7706_1738	TAGA	8	attaaacaatgagaataatgctctctttacaataagcatgcagttatttagtgttctgtaagtactgaagatatccccaatgtcctcagaacattatattgtcacataatttaatcatgataagtgaaacatcacactatcacctgtccc	aatattctagaagatctggcaacatccataatatactgatatactaaaaacaataatacaggtcatgaaagtatcatcacgaaccttatcacactagcgataaatacagactgcctaccactgacagacatgttcagggtgatatttata	aacatcacactatcacctgtcccT	61.058	attatggatgttgccagatcttct	60.225	AACATCACACTATCACCTGTCCCTAGATAGATAGATAGATAGATAGATAGATAGAAATATTCTAGAAGATCTGGCAACATCCATAAT	87 >scaffold41485 0.0 100
Prol00632 scaffold7731_1739	AG	14	ggccttgtataagggcagctcggctgtcgctcacctcctgccaatggaaatatgtggaaccaccccccaaataaataaataaatcaataaaaaaagcacacatcataagctctatatttagaccaaaatgcataaataaaaacagacaac	accccaaatccaacctgaccaaaaaaatgcagcgagtgatatcttactgctaaattcagattaaatcagcagaacaagtactaaagtgtgtgtgtgtgtgtgnnnnnnnnnnnnnnnnnnnnnnnnnnnnnnnnnnnnnnnnnnnnnnnn	aatggaaatatgtggaaccaccc	62.988	ttggtcaggttggatttggg	62.973	AATGGAAATATGTGGAACCACCCCCCAAATAAATAAATAAATCAATAAAAAAAGCACACATCATAAGCTCTATATTTAGACCAAAATGCATAAATAAAAACAGACAACAGAGAGAGAGAGAGAGAGAGAGAGAGAGACCCCAAATCCAACCTGACCAA	158 >C2211536 0.0 100
Prol00633 scaffold7734_1741	TGGA	10	gaaactgaataaaagccaaaagacgtcaacatgttccgctccggttcccatctacatccagaaactagatagaggcaacagcgtcaataaaaacacagtagtttggtatcgcagtttccggccgaataacatccggggcatcccttgatt	tggnnnnnnnnnnnnnnnnnnnnnnnnnnnnnnnnnnnnntttgatttgattgattgattcattcattattgcagggttttatgtcccaacagccaccatgattcattttcacattactagtgcccaacctcctggcaccccgtgggatt	gaataacatccggggcatcc	63.544	gttgggacataaaaccctgcaata	63.126	GAATAACATCCGGGGCATCCCTTGATTTGGATGGATGGATGGATGGATGGATGGATGGATGGATGGATGGNNNNNNNNNNNNNNNNNNNNNNNNNNNNNNNNNNNNNTTTGATTTGATTGATTGATTCATTCATTATTGCAGGGTTTTATGTCCCAAC	158 >scaffold176410 0.0 100
Prol00634 scaffold7791_1751	AGA	8	gcacttctaaataaaatcagagaccagtctttcatttaccatttgtgcagctccagttttggaatctattgacattacactgacttgaactttacactaaattacctgtgctttaagtgaccatatacattcataataataataataata	atgttcatttcaagtaaataattcaattttacattttgtcactagcaagactagcataattcagtacttaaataccaaacacagctttaaacagttattaagttattaaggtaattaacgacattagtcattaaaagttagtctaattga	aaattacctgtgctttaagtgacca	60.316	tgctagtcttgctagtgacaaaatg	60.018	AAATTACCTGTGCTTTAAGTGACCATATACATTCATAATAATAATAATAATAAGAAGAAGAAGAAGAAGAAGAAGAATGTTCATTTCAAGTAAATAATTCAATTTTACATTTTGTCACTAGCAAGACTAGCA	132 >scaffold7459 0.0 100
Prol00635 scaffold7829_1754	TGC	9	taaagtacacattcacaggctcagacactaagctctgttttcattcagcctgctatggcctgctcatccctcgaccagtcgatacacggacagggtcagacacttcgactcccttgctatctttttacaaagggaagatgatgatgctga	ttgtgagcgatttatacacacaaagcagcattctgtagctaccctgacagacatcaggcaaaagatgcagcaaaagtcaagagacaagccttaaataacagcaaaaagcctttccctagaaaagcttcaggtctcagaagacctacacga	cagacacttcgactcccttgctat	63.137	cagggtagctacagaatgctgctt	63.166	CAGACACTTCGACTCCCTTGCTATCTTTTTACAAAGGGAAGATGATGATGCTGATGCTGCTGCTGCTGCTGCTGCTGCTGCTTGTGAGCGATTTATACACACAAAGCAGCATTCTGTAGCTACCCTG	127 >scaffold30847 0.0 100
Prol00636 scaffold7881_1770	GAAGA	8	aagagagagagatagatagagacaagaaaagtgataaagaccgaggaagggaggaaggagagaaaaaagaagtggaagacagttggaaaaaacagttatagagaaagacaggtgtagagaaagaaactgacagagggaagaaataagaag	gannnnnnnnnnnnnnnnnnnnnnnnnnnnnnnnnnnnnnnnnnnnnnnnnnnnnnnnnnnnnnnnnnnnnnnnnngtagagaatggggaagagagggaggagaaacaaatgaatggggaaaagaggataaagagaatgaatgaatgaat	gagaaagaaactgacagagggaagaa	62.601	cattctctttatcctcttttcccca	62.874	GAGAAAGAAACTGACAGAGGGAAGAAATAAGAAGGAAGAGAAGAGAAGAGAAGAGAAGAGAAGAGAAGAGAAGAGANNNNNNNNNNNNNNNNNNNNNNNNNNNNNNNNNNNNNNNNNNNNNNNNNNNNNNNNNNNNNNNNNNNNNNNNNNGTAGAGAATGGGGAAGAGAGGGAGGAGAAACAAATGAATGGGGAAAAGAGGATAAAGAGAATG	213 >C1396973 0.0 100
Prol00637 scaffold7900_1771	GT	14	gaccattacaagacaataaacaataaatacagggaaggggaaacagtgcagtcggtccctaagtagtgggagcagtaaggtgcagttgtgcatatttggtataatgtaaacattagatactgtaaacactgtactttaaatttagcagca	tcagtcactgatgtgtttgtgtcttcagacaagactctgattgttcagtagtctaatagcttttggaaagtagctattgcacagactggatgtgagggcccagatgcttcgggacatttccagacaggaggaaggtgaagagtgtgtgtg	gtagtgggagcagtaaggtgcagt	63.063	tcttgtctgaagacacaaacacatca	63.181	GTAGTGGGAGCAGTAAGGTGCAGTTGTGCATATTTGGTATAATGTAAACATTAGATACTGTAAACACTGTACTTTAAATTTAGCAGCAGTGTGTGTGTGTGTGTGTGTGTGTGTGTTCAGTCACTGATGTGTTTGTGTCTTCAGACAAGA	150 >scaffold44889 0.0 100
Prol00638 scaffold7960_1776	GAAA	10	tttaggacaaagctttctaaaataacgtctgaggcatcaggcagtgcatttatgaccactttatggaataagtttctgtgaaggggcttttagaggcattaaactctttgggcacctgggtcccatcatatccccactgtgaacaattct	gaannnnnnnnnnnnnnnnnnnnnnnnnnnnnnnnnnnnnnnnnnnnnnnnnnnnnnnnnnnnnnnnntaaagaaagtaagaaacaaaaaaaaacaaagagagaaaggaacaaagaaacaaagaaaaaaacaaagaaagaaagaaagaaa	tagaggcattaaactctttgggca	63.228	ttgtttctttgttcctttctctctttg	62.371	TAGAGGCATTAAACTCTTTGGGCACCTGGGTCCCATCATATCCCCACTGTGAACAATTCTGAAAGAAAGAAAGAAAGAAAGAAAGAAAGAAAGAAAGAAAGAANNNNNNNNNNNNNNNNNNNNNNNNNNNNNNNNNNNNNNNNNNNNNNNNNNNNNNNNNNNNNNNNNTAAAGAAAGTAAGAAACAAAAAAAAACAAAGAGAGAAAGGAACAAAGAAACAA	221 >scaffold53333 0.0 100
Prol00639 scaffold7972_1778	GA	15	tatttattattggctttttttttcttcttctttacgctccatctttctttcatggtacccttcgatcagctctgtgaaatcggtcagtgtttgattctcttcgggcctgcaggaatgaagctctggtgatttcatcctgaaggaagatgc	cttgaagctgtatccccgggcgtctgcggtgaactgttataagcttggtgtgacacgtgtgcatcaggggatacattccgttgtgttctggaaccagacgcttgtagcacatatgatctgaggcgctttgtgtgcgtgtgaacgtgagcg	ctctgtgaaatcggtcagtgtttg	63.155	accaagcttataacagttcaccgc	62.768	CTCTGTGAAATCGGTCAGTGTTTGATTCTCTTCGGGCCTGCAGGAATGAAGCTCTGGTGATTTCATCCTGAAGGAAGATGCGAGAGAGAGAGAGAGAGAGAGAGAGAGAGACTTGAAGCTGTATCCCCGGGCGTCTGCGGTGAACTGTTATAAGCTTGGT	160 >C1941089 0.0 100
Prol00640 scaffold8004_1786	TTA	8	taattcggctttgctcaacgatgtagggttttaatccattcatgtctactgcttggaagccactatgcacatttaagggaatatttctaaaggttctttcctaaagtatatctttttttttacatttgttctgtaaacttatttcttatt	tttggggagtactccttgcaggtcagaaccattttgagcactaggatggatggccgcatgctgacccttttgaaatggctacactgtctgaaacactgaaactcacttaatatacaaccgctgaaggacctgacccttactcaacagcct	agccactatgcacatttaagggaa	63.043	aatggttctgacctgcaaggagta	63.338	AGCCACTATGCACATTTAAGGGAATATTTCTAAAGGTTCTTTCCTAAAGTATATCTTTTTTTTTACATTTGTTCTGTAAACTTATTTCTTATTTTATTATTATTATTATTATTATTATTTGGGGAGTACTCCTTGCAGGTCAGAACCATT	150 >scaffold148365 0.0 100
Prol00641 scaffold8012_1788	CA	13	gtttgttttagaaattatgtttagtcatgtaataatgtctagtcatttttggacatgtatgtttgaaccatacttcctctttctcaaataccaatggaaaagttgcaaaaaaaaaaaaacaggcctaagacaagacgagggagagagaga	gacacagacagagagagacagagagagagagagaagtatgcggtttaccctgagtccattcttgaacgtatcgtaccaggtttagcagaactgattaatgcttaccaaatacaatgcgtctcttgtttaggggcgtctagtgctttttcc	aaaaacaggcctaagacaagacga	62.535	acgttcaagaatggactcagggta	63.225	AAAAACAGGCCTAAGACAAGACGAGGGAGAGAGAGACACACACACACACACACACACACACAGACACAGACAGAGAGAGACAGAGAGAGAGAGAGAAGTATGCGGTTTACCCTGAGTCCATTCTTGAACGT	131 >scaffold194776 0.0 100
Prol00642 scaffold8012_1789	TC	16	tgattatggcacagtcacctttctacttctctgtgtcgaggacatacaatagagcccctgttttgattgaatgcagagaatttctcatggctgagagaaaagtctgggactctgtcataacaccaagccgagcaagtctctctcgctctt	nnnnnnnnnnnnnnnnnnnnnnnnnnnnnnnnnnnnnnnnnnnnnnnnnnnnnnnnnnnnnnnnnnnnnnnnnnnnnnnnnnnctctctctttctctttctttctttctttctttctctttctttctttctttctctcatgctcgctctc	tctgggactctgtcataacaccaa	63.026	agcgagcatgagagaaagaaagaa	63.035	TCTGGGACTCTGTCATAACACCAAGCCGAGCAAGTCTCTCTCGCTCTTTCTCTCTCTCTCTCTCTCTCTCTCTCTCTCTCNNNNNNNNNNNNNNNNNNNNNNNNNNNNNNNNNNNNNNNNNNNNNNNNNNNNNNNNNNNNNNNNNNNNNNNNNNNNNNNNNNNCTCTCTCTTTCTCTTTCTTTCTTTCTTTCTTTCTCTTTCTTTCTTTCTTTCTCTCATGCTCGCT	227 >scaffold194776 0.0 100
Prol00643 scaffold8027_1794	AG	12	acattccatttacctaaggaacatattgaagaaccatttttgtacagacacttagaacgtcatttctggctaaaaaccatctggttctgtatacatgtaaatacataaggcaagaattggaaaaggcatttgatagaaaaggagagatac	atgtgaggggtgagcatactgatgagtttgtttggaccccagctgtgtgtttgctggtgactcctgaaatccattagaaatcagctgggggggtcagagctgtgcttcagtctgaatagatgggcagcgtggagtggtgcagtccggctc	cgtcatttctggctaaaaaccatc	63.030	aactcatcagtatgctcacccctc	62.915	CGTCATTTCTGGCTAAAAACCATCTGGTTCTGTATACATGTAAATACATAAGGCAAGAATTGGAAAAGGCATTTGATAGAAAAGGAGAGATACAGAGAGAGAGAGAGAGAGAGAGAGATGTGAGGGGTGAGCATACTGATGAGTT	145 >scaffold194250 0.0 100
Prol00644 scaffold8036_1796	GATA	10	agagtggtgaaaactaccccgcacgtcaccacagctgctctcccacccatacgggacatgtacaacaagagctgatgtctgaggaaacagctaaggcacacaccacagactgttactcatctaacccgatcagctcagttacagcattgt	gnctacagcatcgtgacaggctaagctctactagctcatgggactgtatgcacattgcacctgagttcgtacctctaaacttctgactgtgtaaatttggcctttatagatagatagatagatagatagagagagagagagagagagaga	cgatcagctcagttacagcattgt	62.872	atgtgcatacagtcccatgagcta	62.965	CGATCAGCTCAGTTACAGCATTGTGATAGATAGATAGATAGATAGATAGATAGATAGATAGATAGNCTACAGCATCGTGACAGGCTAAGCTCTACTAGCTCATGGGACTGTATGCACAT	119 >scaffold158601 0.0 100
Prol00645 scaffold8037_1802	GTT	10	acaccacgtcaccatcgccaaacattgctaattaattgtgcacagataatgacatgactaacatgcaaaaccttatgattttgtatattattggaagcagtatgataactattttgcattctagctgaacaaggtgtattacagcatgtg	aactgaagatggttaattctgtaatacatcagtgtatccccctgtaaacacagagatgcaacacgggtcttgacagtggttaacatcaaaaaggaagacattgagtgatttatgtgccgggaggacaaccccctctttagtctgagatct	tttgcattctagctgaacaaggtg	62.756	atgttaaccactgtcaagacccgt	63.036	TTTGCATTCTAGCTGAACAAGGTGTATTACAGCATGTGGTTGTTGTTGTTGTTGTTGTTGTTGTTGTTAACTGAAGATGGTTAATTCTGTAATACATCAGTGTATCCCCCTGTAAACACAGAGATGCAACACGGGTCTTGACAGTGGTTAACAT	154 >scaffold127549 0.0 100
Prol00646 scaffold8039_1803	AC	11	cactttccaaagtccagcttctaactgaaagattacattactgaatcaaagacacttacaaatgttgggacaaagggtttatccagcatgatcagcttcatcattatcaagaaaaaacatttctcttcatgtttacatagatatatatat	atatatatagatgctcttgcatctatgttgtttatggtttcatcatttatgatttcgtcttcttttgatgtttatgtgtttctgatgtaaatggagaatttgatatgtgacaatggatgaaaatcactagcaacatggaggatgctgagt	acaaatgttgggacaaagggttta	62.714	ccataaacaacatagatgcaagagca	63.462	ACAAATGTTGGGACAAAGGGTTTATCCAGCATGATCAGCTTCATCATTATCAAGAAAAAACATTTCTCTTCATGTTTACATAGATATATATATACACACACACACACACACACACATATATATAGATGCTCTTGCATCTATGTTGTTTATGG	152 >scaffold10563 0.0 100
Prol00647 scaffold8048_1807	GA	17	gcagtcagctcgcattgattataactggttttacagactgcactggctcctcatcgcttcctaataaaacacattcatttgactaaaagagcaacattcagcaagaatgcacatttatgaagtcatacgggtaaacagagcaggttatat	aatagaaagagaaagagagaaaaaaacagtgagagagagagagactgggaaagagagagggagaaagatttgtttagcaaatgagccatatgcaaaccagcctggccgaggtcgtgctgaaaggctgtatttagttgcagccagtggagc	tcatacgggtaaacagagcaggtt	63.142	ttgcatatggctcatttgctaaac	62.383	TCATACGGGTAAACAGAGCAGGTTATATGAGAGAGAGAGAGAGAGAGAGAGAGAGAGAGAGAAATAGAAAGAGAAAGAGAGAAAAAAACAGTGAGAGAGAGAGAGACTGGGAAAGAGAGAGGGAGAAAGATTTGTTTAGCAAATGAGCCATATGCAA	157 >scaffold145592 0.0 100
Prol00648 scaffold8057_1808	AC	20	tgccctgcccccctctcctcctgacggttgcggggcacatcagcggcccgggacgttagtgcgtgtgacagcagcaggccctccacacacgccgatatgggacatgagagggaggggggcagtgcaggacctccaggctcagcagaccgg	nnnnnnnnnnnnnnnnnnnnnnnnnnnnncacctcaaggcagagcaaatcggacagaaacacacacacgcattctcctacccccccctaaaatgccaacatggggtcaaagtcactgcaccctgagagtgcaaagccaggctatcctgcc	cgatatgggacatgagagggag	62.977	gtgtttctgtccgatttgctctg	63.267	CGATATGGGACATGAGAGGGAGGGGGGCAGTGCAGGACCTCCAGGCTCAGCAGACCGGACACACACACACACACACACACACACACACACACACACACNNNNNNNNNNNNNNNNNNNNNNNNNNNNNCACCTCAAGGCAGAGCAAATCGGACAGAAACAC	160 >scaffold194902 0.0 100
Prol00649 scaffold8058_1812	TCTT	7	gtctttttcattttctctcttctatttctctgtctgtttctcttacactctttttttctctctactccctctctctactgtctgtctcaatctctctgacttcctgtacttctttctttgtttatgtctcttttgctcactatttctgtc	tccgtctttctttttctccctctcccttgctctgtctctttttctctccagccagtggaaaccatccagtctagttcttggcctcgttcctccttctgttatttttattagctcagctgctatcctgggactcatttttatccctctgtg	tctgtctcaatctctctgacttcctg	62.588	tccactggctggagagaaaaag	62.998	TCTGTCTCAATCTCTCTGACTTCCTGTACTTCTTTCTTTGTTTATGTCTCTTTTGCTCACTATTTCTGTCTCTTTCTTTCTTTCTTTCTTTCTTTCTTTCCGTCTTTCTTTTTCTCCCTCTCCCTTGCTCTGTCTCTTTTTCTCTCCAGCCAGTGGA	157 >scaffold59611 0.0 100
Prol00650 scaffold8071_1813	TTG	12	gttttatagacacttctaattttttttttaacaagtaaggtcttcagtccaccctgtaaagccttaaccaatggaagaccttgctgaccttaagttaaataataagcatggtgattatatcaaataaaacagaactaaaaaaatcgagac	tctttgctgtgttaatttttatatttactcaaagaagaagagactaattattagtccttgtcctaaagccaaaagaccctgagggtgccttactccagtcctatcatagcaaatcaaggcttagatatagagtaccatatatgataaggt	gcatggtgattatatcaaataaaacaga	60.645	cttttggctttaggacaaggacta	60.169	GCATGGTGATTATATCAAATAAAACAGAACTAAAAAAATCGAGACTTGTTGTTGTTGTTGTTGTTGTTGTTGTTGTTGTTGTCTTTGCTGTGTTAATTTTTATATTTACTCAAAGAAGAAGAGACTAATTATTAGTCCTTGTCCTAAAGCCAAAAG	156 >scaffold150991 0.0 100
Prol00651 scaffold8080_1816	ATCT	10	nnnnnnnnnnnnnnnnnnnnnnnnnnnnnncctgtgaagatgagctgtggcagattaaaggtctcctgcccagactggacgctgccctcgcatgactcacatactggaagcatgtggtttacatggaccattctactgaagtagctcaac	atnnnnnnnnnnnnnnnnnnnnnnnnnnnnnnnattatttacactaaatccctaactcctacatgtatactaaacccctacatttacactaaacctctaacccctacatttacacnnnnnnnnnnnnnnnnnnnnnnnnnnnnnnnnnnn	catgtggtttacatggaccattct	62.071	ggttagaggtttagtgtaaatgtagggg	61.647	CATGTGGTTTACATGGACCATTCTACTGAAGTAGCTCAACATCTATCTATCTATCTATCTATCTATCTATCTATCTATCTATNNNNNNNNNNNNNNNNNNNNNNNNNNNNNNNATTATTTACACTAAATCCCTAACTCCTACATGTATACTAAACCCCTACATTTACACTAAACCTCTAACC	182 >C1363068 0.0 100
Prol00652 scaffold8154_1826	TTTC	11	agaaggtttaacaggaaggggatctcttttctttttagactctgcgtctttctgatgcgcagtccgacccacgttctctatatttatttaaaaaaaaatttaagcacttctttcttttcatttctgtttccttttctcatttttttttag	nnnnnnnnnnnnnnnnnnnnnnnnnnnnnnnnnnnnnnnnnnnnnnnnnnnnnnnnnnnnnnnnnnnnnnnnnnnnnnnnnnnnnnnnnnnnnnnnnnnnnnnnnnnnnnnnnggctataccataccgtccacccctctacaaaggtgta	tcttttcatttctgtttccttttctca	62.640	gtagaggggtggacggtatggtat	63.398	TCTTTTCATTTCTGTTTCCTTTTCTCATTTTTTTTTAGTTTCTTTCTTTCTTTCTTTCTTTCTTTCTTTCTTTCTTTCTTTCNNNNNNNNNNNNNNNNNNNNNNNNNNNNNNNNNNNNNNNNNNNNNNNNNNNNNNNNNNNNNNNNNNNNNNNNNNNNNNNNNNNNNNNNNNNNNNNNNNNNNNNNNNNNNNNNNGGCTATACCATACCGTCCACCCCTCTAC	223 >scaffold18840 0.0 100
Prol00653 scaffold8164_1827	TTTA	6	ggaacgactttgagtgggaacgtggagagaaagaaagctgatgttaggttatataagttatccataaagactcatgtgtatctgcatgtgcagaagatacgttagaagataagctccccagataaagtcccctctgcgacgttccgggtt	agtggaaatgggttccttggttcttttgatgtgacagtaaatgtgatccaccatgtctacgccgagctgctggaacaagcaggttttgtcttttgataatcattttacagaggaacataacattcctgtcccggtattccgagatgacag	gataagctccccagataaagtccc	62.492	aaagacaaaacctgcttgttccag	62.931	GATAAGCTCCCCAGATAAAGTCCCCTCTGCGACGTTCCGGGTTTTTATTTATTTATTTATTTATTTAAGTGGAAATGGGTTCCTTGGTTCTTTTGATGTGACAGTAAATGTGATCCACCATGTCTACGCCGAGCTGCTGGAACAAGCAGGTTTTGTCTTT	160 >C1964853 0.0 100
Prol00654 scaffold8173_1830	TACAC	7	ttgacagtttgggcctctgtaatgcaatggacatcagatgttccatgtgtgtcttggtgaagcatctgaggctgaggctgaggctgaggctagggcgagaaccacatacgacattccatacgatgctaatgagtgcgcatccagtggaga	tgcacttttgacatactattgtgtgttcaaggaatgcttgtgtgttagtttagagtttgtttgtgaggactctcgtagtgaagggcagagggagaagtcccctggtatatgtgtatagagcaggaggaacggggacagtaaagagcttgg	aaccacatacgacattccatacga	62.529	aacacacaagcattccttgaacac	62.532	AACCACATACGACATTCCATACGATGCTAATGAGTGCGCATCCAGTGGAGATACACTACACTACACTACACTACACTACACTACACTGCACTTTTGACATACTATTGTGTGTTCAAGGAATGCTTGTGTGTT	132 >scaffold192807 0.0 100
Prol00655 scaffold8173_1831	CTGAGG	4	ttgtttaccgtcagatagattatactgcacaatgtacacatgcatagctacacacacagctaatcacaatgcaactgacaaaagattgacagtttgggcctctgtaatgcaatggacatcagatgttccatgtgtgtcttggtgaagcat	ctagggcgagaaccacatacgacattccatacgatgctaatgagtgcgcatccagtggagatacactacactacactacactacactacactacactgcacttttgacatactattgtgtgttcaaggaatgcttgtgtgttagtttaga	cctctgtaatgcaatggacatcag	62.934	tcattagcatcgtatggaatgtcg	63.163	CCTCTGTAATGCAATGGACATCAGATGTTCCATGTGTGTCTTGGTGAAGCATCTGAGGCTGAGGCTGAGGCTGAGGCTAGGGCGAGAACCACATACGACATTCCATACGATGCTAATGA	119 >scaffold192807 0.0 100
Prol00656 scaffold8175_1833	GAAA	7	ataataataataataataaataatagtaataaactttttcaagtttaaattgtgatccagtttgatttagggttacctcaagaacctttccaagcctgaggtcaggtactctgtagttgcgtaattatgggatagatggataggtagatg	ctttattgataccagagggaaattcgagactggatcagaacctcagggtttggtcaggaagtgatgagcggaggggtcattggatacaagannnnnnnnnnnnnnnnnnnnnnnnnnnnnnnagagcaggccaattcatgttgtatttga	agggttacctcaagaacctttcca	63.375	tctcgaatttccctctggtatcaa	63.194	AGGGTTACCTCAAGAACCTTTCCAAGCCTGAGGTCAGGTACTCTGTAGTTGCGTAATTATGGGATAGATGGATAGGTAGATGGAAAGAAAGAAAGAAAGAAAGAAAGAAACTTTATTGATACCAGAGGGAAATTCGAGA	139 >C2211432 0.0 100
Prol00657 scaffold8176_1834	ATAG	10	gggaggccagcgaaccacagtgagagccattatccacatatggcaaaaacatggaacagtggtgaaccttcccaggagtggctggccgaccaaaattaccccaagagcgcagcaacgactcatcctaaggtcacaaaagaccccacaaca	annnnnnnnnnnnnnnnnnnnnnnnnnnnnnnnnnnnnnnnnnnnnnnnnnnnnnnnnnnnnnnnnnnnnnnnnnnnnnnnnnnnnnnnnnnaagttattatttagcagctagtagcagtttcacaaaaacagcacagtaaaacaaatac	agcaacgactcatcctaaggtcac	63.040	ctgtgctgtttttgtgaaactgct	62.880	AGCAACGACTCATCCTAAGGTCACAAAAGACCCCACAACAATAGATAGATAGATAGATAGATAGATAGATAGATAGATAGANNNNNNNNNNNNNNNNNNNNNNNNNNNNNNNNNNNNNNNNNNNNNNNNNNNNNNNNNNNNNNNNNNNNNNNNNNNNNNNNNNNNNNNNNNNAAGTTATTATTTAGCAGCTAGTAGCAGTTTCACAAAAACAGCACAG	218 >C2202922 0.0 100
Prol00658 scaffold8180_1835	GATA	7	ccacatgagacttcagtagttctgtagtttaggtcagcatggtgttcaccaaacctcctacacaagtagacaccaaaactacaattaagaacactaaaaataagcataaaagcccccctttatttcgatgaatggatggttggatggatg	nnnnnnnnnnnnnnnnnnnnnnnnnnnnnnnnnnnnnnnnnnnnnnnnnnnnnnnnnnnnnnnnnnnnnnnnnnnnnnnnnnnnnnnnnnnnnnnnnnnnnnnnnnngcaatctttaatgtcccattaagtgtccctttaataaagatta	cctttatttcgatgaatggatggt	62.300	tttattaaagggacacttaatgggaca	62.039	CCTTTATTTCGATGAATGGATGGTTGGATGGATGGATAGATAGATAGATAGATAGATAGATANNNNNNNNNNNNNNNNNNNNNNNNNNNNNNNNNNNNNNNNNNNNNNNNNNNNNNNNNNNNNNNNNNNNNNNNNNNNNNNNNNNNNNNNNNNNNNNNNNNNNNNNNNNGCAATCTTTAATGTCCCATTAAGTGTCCCTTTAATAAA	207 >scaffold194241 0.0 100
Prol00659 scaffold8186_1836	TG	11	aagttcattttaagtgccctgtttaatatttcttgggactaaactggccacttaaaagtactgaaagtactgtactgaagtttactgagagtcaaacatgtgccaggaataacaaacataaatacaaaacaaggtttagcaatacctcgc	agagagagaagaatggatgaatgaggtgtgattagatagttctggtcatgtgcctgtgacgttatcgggtagtgaactctgggaaatcgagttcaggagatcggaggtggcagagaaacccagaagcgtgaaaacatggtggtggtggta	caaacatgtgccaggaataacaaa	63.055	cacaggcacatgaccagaactatc	63.057	CAAACATGTGCCAGGAATAACAAACATAAATACAAAACAAGGTTTAGCAATACCTCGCTGTGTGTGTGTGTGTGTGTGTGAGAGAGAGAAGAATGGATGAATGAGGTGTGATTAGATAGTTCTGGTCATGTGCCTGTG	138 >C2139247 0.0 100
Prol00660 scaffold8190_1839	CA	18	acacacacagtactgtcatctacctgttatacacacacaaaacaccacacacatactacatttacacattcgatagcactatatgtttacacattctgtcacacatgcctaaataacacacacaatcaaatacaacacactcctatgtag	cnnnnnnnnnnnnnnnnnnnnnnnnnnnnnnnnnnnnnnnnnnnnnnnnnnnnnagtaagtgtgattttacattatataacattggaatacatggaaataaaactttttgattgctcagaagaatgcttggttagaagaacacaaatgtg	cacattctgtcacacatgcctaaa	62.197	aaccaagcattcttctgagcaatc	63.039	CACATTCTGTCACACATGCCTAAATAACACACACAATCAAATACAACACACTCCTATGTAGCACACACACACACACACACACACACACACACACACACNNNNNNNNNNNNNNNNNNNNNNNNNNNNNNNNNNNNNNNNNNNNNNNNNNNNNAGTAAGTGTGATTTTACATTATATAACATTGGAATACATGGAAATAAAACTTTTTGATTGCTCAGAAGAATGCTTGGTT	230 >scaffold192945 0.0 100
Prol00661 scaffold8190_1840	TC	19	ttgcactttcataaaagaagtctaacaaatcattttaaagtaaattaaatcaggcttaaaaaaatctgtggaaaataaaatttaactgaaataaaatgcttcttggtacttgcagtggtttgcttgatgcttaaagcttggtttttaata	nnnnnnnnnnnnnnnnnnnnnnnnnnnnnnnnnnnnnnnnnnnnnnnnnnnnnnnnnnnnnnncgcagccatgcacctctttggtctgaactggcaactgcaggacgccgagggttttgcctttgagaacggagtcaaaacagacacaac	gcttgatgcttaaagcttggtttt	62.105	cagttcagaccaaagaggtgcat	62.814	GCTTGATGCTTAAAGCTTGGTTTTTAATATCTCTCTCTCTCTCTCTCTCTCTCTCTCTCTCTCTCTCNNNNNNNNNNNNNNNNNNNNNNNNNNNNNNNNNNNNNNNNNNNNNNNNNNNNNNNNNNNNNNNCGCAGCCATGCACCTCTTTGGTCTGAACTG	160 >scaffold192945 0.0 100
Prol00662 scaffold8190_1842	GT	14	ttgtgaagtcatcagaatagctttcagtcggagtaatttccttcaattcaatcacccgatcccgacatgtgggaaattagcagaggggctgcagcgtgtgcccatgtccgttttttaagttaacctttggaaaatgaaaattgattgaac	gcacgcacacatgtaggcagtgtacactctgtaataactgctgcagacagcagagtggttcacttcattaccctgtcacatgctgcaccgcccgctctcctggacacacacctttcttctgcgcctaatgagtgtattgacagctgaggt	ttggaaaatgaaaattgattgaacG	63.116	gggtaatgaagtgaaccactctgc	63.242	TTGGAAAATGAAAATTGATTGAACGTGTGTGTGTGTGTGTGTGTGTGTGTGTGCACGCACACATGTAGGCAGTGTACACTCTGTAATAACTGCTGCAGACAGCAGAGTGGTTCACTTCATTACCC	125 >scaffold195535 0.0 100
Prol00663 scaffold8190_1843	AC	11	cctctagaacgtgaggaaaaagggctgaatcagaattgattttacctcatgcacttgattagctaaattagcttcacacatagcttgtacattagcatagctgaccggcagatcacgtgtagatacactagtttgctgaacaacagatat	agaaggggatcaggtggctaatgtaactaactgcattgcaattagcagaataagcttaacttttacacatcttatacatactatttttttacaacttctaagaatattgtataaggataatatattatctactatatatatgtatatatg	gcttgtacattagcatagctgaccg	63.289	gttacattagccacctgatcccct	63.601	GCTTGTACATTAGCATAGCTGACCGGCAGATCACGTGTAGATACACTAGTTTGCTGAACAACAGATATACACACACACACACACACACACAGAAGGGGATCAGGTGGCTAATGTAAC	117 >scaffold195535 0.0 100
Prol00664 scaffold8190_1845	TTTC	10	tgcccctttaattaaacactgaacacacacacattttttattaacaacaatgctttttttctctcccttactctctctctattgtctttctgtttttatttttcctgtcattctcttttttcaatctatccatatctcttttcttctctt	nnnnnnnnnnnnnnnnnnnnnnnnnnnnnnnnnnnnnnnnnnnnttttccatcagagtccctcacagagtgttcacacaattgccatggtaacggagactgtcgctcaggaacgtgtcattgtttcccagggtttcttgggcctgactgt	tgtctttctgtttttatttttcctgtca	62.409	atggcaattgtgtgaacactctgt	62.965	TGTCTTTCTGTTTTTATTTTTCCTGTCATTCTCTTTTTTCAATCTATCCATATCTCTTTTCTTCTCTTTTTCTTTCTTTCTTTCTTTCTTTCTTTCTTTCTTTCTTTCNNNNNNNNNNNNNNNNNNNNNNNNNNNNNNNNNNNNNNNNNNNNTTTTCCATCAGAGTCCCTCACAGAGTGTTCACACAATTGCCAT	195 >scaffold195535 0.0 100
Prol00665 scaffold8218_1850	AC	11	aaatgaagtgtcagagcaacttttctcttgtttgtattactattgttgacataaccagcccaaagtgcccaggtaatcctactggactggcacactagattgtgttttggccatgttatagtgcttggccatttttgtcccccgccccca	tagcagccttacaagagcagttgtcctattgattcatattaagctgttgaaaacattaatcagtttgtgctgtggtacggaaggatggcccctccaccccaaatccaccccaatccattacactatcgctgattttcttcatagcttgca	tgtgttttggccatgttatagtgc	63.085	ccgtaccacagcacaaactgatta	63.285	TGTGTTTTGGCCATGTTATAGTGCTTGGCCATTTTTGTCCCCCGCCCCCAACACACACACACACACACACACTAGCAGCCTTACAAGAGCAGTTGTCCTATTGATTCATATTAAGCTGTTGAAAACATTAATCAGTTTGTGCTGTGGTACGG	152 >scaffold54412 0.0 100
Prol00666 scaffold8229_1856	TTA	10	tttgcataccgggaaaaatataacaaaatgtaagatgcgtcataacttttgaccaagtcacatttttatggagtgttttttttttttgcaaacatgttactagcgaaatagcattattgacaattaattattattattattattttattg	attataatttttataagtcacttagattaataaaacatgccatttgaccaggagtgccacttttgcgtgcaactgttccaccaacgttttgaaaccacgtagccagatgtcatgtacctcatatcttacattatcatcgtatttactgat	tttttgcaaacatgttactagcgaaa	62.996	cctggtcaaatggcatgttttatt	63.126	TTTTTGCAAACATGTTACTAGCGAAATAGCATTATTGACAATTAATTATTATTATTATTATTTTATTGTTATTATTATTATTATTATTATTATTATTAATTATAATTTTTATAAGTCACTTAGATTAATAAAACATGCCATTTGACCAGG	150 >scaffold183512 0.0 100
Prol00667 scaffold8252_1857	TTTA	6	actttgcttgccttggctcaagccttctcatccctgtgcgtatttaaatggagctctgcatgcatcgtaactcctgaatcaggataaaaaacatacagcattaaccaggttttgcttacgtagctgttttgcagcccctagaagcacagc	ctgtatgtgccgggccttacctactaccattgtgccctatcacctgctgtttcaatattccattcaaaccttggtagcatcccacatactgctgacttgaaatctgtaacttgtcacattatcggtgacaaatcttctcatttcatttca	ccaggttttgcttacgtagctgtt	62.872	gatgctaccaaggtttgaatggaa	63.426	CCAGGTTTTGCTTACGTAGCTGTTTTGCAGCCCCTAGAAGCACAGCTTTATTTATTTATTTATTTATTTACTGTATGTGCCGGGCCTTACCTACTACCATTGTGCCCTATCACCTGCTGTTTCAATATTCCATTCAAACCTTGGTAGCATC	151 >C2130859 0.0 100
Prol00668 scaffold8257_1859	GT	15	gcctgcattttctgcttgctgaagtgtgatcatacatccatatagacactcatacataatacttcattgtcctgttttcctagattagggaggccttatagggatgccttggtgttcatgttaatggcaaaatgtgtgtgtgtgtgtggg	gcgtgtgtgtgcgtgcttgcgtggacatattctgacctgtggtgaactggcccttcatcttctggaagacagggtcctgagcagtggcctgggctcggcgggccagagattcagaagcggcactggagaacatggtggagacattggaaa	cttggtgttcatgttaatggcaaa	63.055	caccacaggtcagaatatgtccac	62.815	CTTGGTGTTCATGTTAATGGCAAAATGTGTGTGTGTGTGTGGGGTGTGTGTGTGTGTGTGTGTGTGTGTGTGTGCGTGTGTGTGCGTGCTTGCGTGGACATATTCTGACCTGTGGTG	117 >scaffold193009 0.0 100
Prol00669 scaffold8257_1860	AC	18	tgtattgataagtgcttattacagaggtgtgatatcagacattacagcatcaattctccaagatctattaacttctttaggatccgaacttcatttaccaagtttctttgaagaaaagtatgcagggatatagtcaatgtatacatgtgt	annnnnnnnnnnnnnnnnnnnnnnnnnnnnnnnnnnnnnnnnaaaggaaaacacatgcctcctttactaaaatgacaggtggtgatcatcaaattaaagagctatagctaaaagcttaggcagaaattacctcctcctttgtctcactgt	ttctttgaagaaaagtatgcaggga	62.437	agtaaaggaggcatgtgttttcct	61.523	TTCTTTGAAGAAAAGTATGCAGGGATATAGTCAATGTATACATGTGTACACACACACACACACACACACACACACACACACACANNNNNNNNNNNNNNNNNNNNNNNNNNNNNNNNNNNNNNNNNAAAGGAAAACACATGCCTCCTTTACT	151 >scaffold193009 0.0 100
Prol00670 scaffold8257_1861	AG	17	acttaaaggaggctaataaactgcagtgttataggtttgtttttagagtctacagttattagcaaaagttggcacccctgatcaaatgacagttggttgattttccaaataaaaagaggtatatattttaatatattattatagtacatt	acttaatccaattaatccattgtaataaacagtttatcattagcttgctagtcaatcactgttaatatccaattacactaccctctctaaatcattaaacctgagctggttaatacaaaacctcagattatcagccatttacatttagaa	tcaaatgacagttggttgattttc	60.257	gattgactagcaagctaatgataaactg	60.117	TCAAATGACAGTTGGTTGATTTTCCAAATAAAAAGAGGTATATATTTTAATATATTATTATAGTACATTAGAGAGAGAGAGAGAGAGAGAGAGAGAGAGAGAGACTTAATCCAATTAATCCATTGTAATAAACAGTTTATCATTAGCTTGCTAGTCAATC	160 >scaffold193009 0.0 100
Prol00671 scaffold8257_1862	CA	20	atgtcaaaccatgaacatgcggctccactgcggatcgttcaaagtggcctccatcatgaacagttcaacagtctgggatggatggcgggtcaggaacttaatgagaggctctcggaagggactgccagcctgatgtgtgtgtttaaaatc	cnnnnnnnnnnnnnnnnnnnnnnnnnttttaacgaacatagtgtgatgtgtggaacactttatgtttaaagttatagatcgaactgatcaatcaacaaatacaaaataaacttaattgtttctatgctgtcacaaaagaccactcatcta	gggtcaggaacttaatgagaggct	63.193	ccacacatcacactatgttcgttaaaa	63.176	GGGTCAGGAACTTAATGAGAGGCTCTCGGAAGGGACTGCCAGCCTGATGTGTGTGTTTAAAATCCACACACACACACACACACACACACACACACACACACACACNNNNNNNNNNNNNNNNNNNNNNNNNTTTTAACGAACATAGTGTGATGTGTGG	157 >scaffold193009 0.0 100
[truncated: 36,805 more rows]
