# Supplementary material for: A fractal pattern of hierarchical genetic population structure in mixed stocks across fish segregated by dams revealed by genomic resources for curimba Prochilodus lineatus
Source: J Fish Biol. 2025 Nov 23;108(4):1029–46. doi: 10.1111/jfb.70278 (PMC13193354; doi:10.1111/jfb.70278)
Supplement: Supplementary file 1 — Microsatellite DNA sequences and primers presented in the plain text format (txt) for Prochilodus lineatus. The order of columns is ‘Locus’; ‘Original fasta label’; ‘Motif’; ‘Repeats’; ‘5′‐flank’; ‘3′‐flank’; ‘F‐primer’; ‘F‐Tm’; ‘R‐Primer’; ‘R‐Tm’; ‘PCR product’; ‘Product length’; ‘Location’; ‘Scaffold or contig label in the newly presented assembly, when mapped’. This file is available at fisgshare under doi: 10.6084/m9.figshare.26848654. https://doi.org/10.6084/m9.figshare.26848654. Supplementary File 2. List of DNA sequences presented in the fasta format for contigs from the original assembly from where microsatellite loci for Prochilodus lineatus were originally characterized. This file is available at fisgshare under doi: 10.6084/m9.figshare.26848015 https://doi.org/10.6084/m9.figshare.26848015. Supplementary File 3. Prochilodus lineatus population samples, fish IDs and their rearrangements based on the first‐, second‐ and third‐order maximum likelihood estimation (MLE)‐defined clusters. This file is available at fisgshare under doi: 10.6084/m9.figshare.26871031. https://doi.org/10.6084/m9.figshare.26871031. Supplementary File 4. Supplementary tables, including log‐likelihood values of the clustering analysis for panmixia and genetic diversity estimates for Prochilodus lineatus maximum likelihood estimation (MLE)‐defined clusters from the first, second and third orders of hierarchical analysis. This file is available at fisgshare under doi: 10.6084/m9.figshare.27020857. https://doi.org/10.6084/m9.figshare.27020857. Supplementary File 5. Hardy–Weinberg exact tests for maximum likelihood estimation (MLE)‐defined clusters of Prochilodus lineatus from the first, second and third orders of hierarchical analysis. This file is available at fisgshare under doi: 10.6084/m9.figshare.27020869. https://doi.org/10.6084/m9.figshare.27020869. Supplementary Figures 1–5. Supplementary Figures 1–5 are presented in a single portable document format (pdf) fil [file JFB-108-1029-s001.zip › Supplementary File 2/Prochilodus_lineatus.contigs.UFSJ.ssr .txt]

>Prochilodus_lineatus_cor_scaffold45_5
cacaggtcaccagattgcctgttcccatggttacgatcaaaacaagagcaggtccgcagcacagtggagagcctctgtttcatcctgcctgcacgctcagcGACACAAGCAGTGAATGAGAGCAGCTCCAGGCATCTCAGACACACATATacacacacacacacacacacacacacacacAGAGCACACTGAAGCGGCTCTCCAATTCCAGTCTCCAGAGAGAAAagagcacactgaagcggctctccaattccagtctccagagagaaagagataacagaggctttggccctgtttgtgtacaatatttatttgatcaacagaacataa
>Prochilodus_lineatus_cor_scaffold69_6
tagataagtctgttgtgtatttattctttacacactgattggtagtacaaccatcttttgctgtaataacagcgtttagccttttcatacgcatgttccggcttTGCACTCTGTTTGGAAGTGTTTTTTCTTGCTCAGCACTTCTGATTAtgtgtgtgtgtgtgtgtgtgtgtgtgTCCTGGATATTACGTATGTAAAGTTTATGGCATTTATAAAACACTGATTCTGTCATCATGTAAGCAtcctggatattacgtatgtaaagtttatggcatttataaaacactgattctgtcatcatgtaagcagtaatagcactaattaga
>Prochilodus_lineatus_cor_scaffold69_8
tgggattagatggtaagtaagcagccagttcttgaagttgacggcaggctacttccggcgccgctgtgggtggcagcctttccagtagctccgtctttttgtgtactgttttagctttTTTTTGCTAAATTTCCTTCGGGATCAATAAAGtatctatctatctatctatctatctatctatcTAGGCATAGAGTCAAACTGTAAGGCTTGTGGGGCACTCCCAATCAGCAATCTACCCACCAATAGTAGAACAAAATGCTGACAGGACATTGtaggcatagagtcaaactgtaaggcttgtggggcactcccaatcagcaatctacccacca
>Prochilodus_lineatus_cor_scaffold70_11
tctctcnnnnnnnnnnnnnnnnnnnnnnnnnnnnnnnnnnnnnnnnnnnnncctaatacacacatacacctctctctctcctgtctcccatacccgacCCCACCTTTCTTCCTCTCTTTCTCTCTCTCATTCTCTCTAATACAAATACACctctctctctctctctctctctctctctctctctctctctNNNNNNNNNNNNNNNNNNNNNNNNNNNNNNNNNATACACACCTCTTAGCTGTCAGTGAGGTGGnnnnnnnnnnnnnnnnnnnnnnnnnnnnnnnnnatacacacctcttagctgtcagtgaggtggtcagtctgtgtaccagctgacgca
>Prochilodus_lineatus_cor_scaffold84_13
gagccctgtgcgcacttgcgcgtgcgtgcgtgtgtatgtgtatgcggagaactgagcagagctgtagctcttatgcagcctcctcgctgatgcgtcgctgtccagtggagctcgagctttcgCCCTCTTCTCGCTCTGACCAGAGAGAGGgagagagagagagagagagagagagagagagagaNNNNNNNNNNNNNNNNNNNNNNNNNNNNNNNNNNNNNNNNCTGCACGAGGTGGCTGAAATGGTACCTGAATTTAACGGCTCTGAAGGAGCTCTnnnnnnnnnnnnnnnnnnnnnnnnnnnnnnnnnnnnnnnnctgcacgaggtggctga
>Prochilodus_lineatus_cor_scaffold84_14
tgacctaaaacactgtcctgtagcgtctaacggcccaaaacaactcacccactcctcctttatgccccatattgcctttagcatcattctgtaataTTTGCGATCCCTTAATCTCTGAACCCGTTCTAGTTCAGCCCTGCAACTTTTTTTtctgtctgtctgtctgtctgtctgtctgtctgTCTNNNNNNNNNNNNNNNNNNNNNNNNNNNNNNNNNNNNNNNNNNNNNNNNNNNNNNNNNNNNNNNNNNNNNNNNNNNNNNNNNNNNNCGCTGCATGTACCTCTTCGAACAACTtctnnnnnnnnnnnnnnnnnnnnnnnnnnnnnnnnn
>Prochilodus_lineatus_cor_scaffold85_15
agagtgatcttaggcatagttatggttgctaggctatcaaggatcagtcgaggtaatgaatttgctacagcgtcaccttgagccagaccagtgctcagctctagttagTTAGGAGTACCAAAGTCAGAAGCGCTTTTTTGTTTGTATTATaacaaacaaacaaacaaacaaacaaacaaacaaacaaacaaacaTTANNNNNNNNNNNNNNNNNNNNNNNNNNNNNNNNNNNNATTTTCTAGACAGTATAATGAAATTACCGGGTTTGttannnnnnnnnnnnnnnnnnnnnnnnnnnnnnnnnnnnattttctagacagtataatgaaattaccgggtttgac
>Prochilodus_lineatus_cor_scaffold101_18
gtaatatttttatgtaataaatacagttgcaatgcatgagagttcaactgatgttagttctccacaggataaacaatcattgtgctccatctagtggccaGGGTCCGAATTACAGATACAGATGAACAAAATAACATGGACATTAAAATGacaaaacaaaacaaaacaaaacaaaacaaaacaaaacaaaacaaaNNNNNNNNNNNNNNNNNNNNNNNNNNNNNNNNNNNNNNNNNNNNNNNNNNNNNNNNNNNNNNNNNNNNNNNNNNNNNNNNNNNNNTGCTAAATGTCCTGTTTTTCTGTTTnnnnnnnnnnnnnnnnnnnnnnnnnnnnnnnnnnnnnnnn
>Prochilodus_lineatus_cor_scaffold108_20
actgaagtttaccctgcaagggcagtcaccttacaggcttcattcattcactcactcactcactcattcattcaagccacatgtcctcctgccaTCCACCCAGTAAGAGCTGGAATAGACTACAGTGACCCAAAAGGACAGGTGGCTTAGatgaatgaatgaatgaatgaatgaCTGTAAGTAACTGGTAAACCATTCAGTATAGACAGACAGATGGACAGACAGAGGAActgtaagtaactggtaaaccattcagtatagacagacagatggacagacagaggaacagacagacactgatgatcctggtggaaatctactgca
>Prochilodus_lineatus_cor_scaffold109_21
acagcttagtcacccagcctgggatatacactcaaccctatatactctctttgtacactcacatatacatctggccctcagtgctatgtagaagaagttttcttttggATTAAAGCTGATCTTCACCTGGGCCTTTTGTAGCTTTTCCCTattcattcattcattcattcattcattcattcattcATNNNNNNNNNNNNNNNNNNNNNNNNNNNNNNNNNATTCGGGAGGCCCTCATGTAATGCCGCTGTCTGATatnnnnnnnnnnnnnnnnnnnnnnnnnnnnnnnnnattcgggaggccctcatgtaatgccgctgtctgatccagacatac
>Prochilodus_lineatus_cor_scaffold110_23
ctatctctccccagcctctcgccactgagtgactaaggggccgtgtatagcatgctcacatcccataGCATCAGCCAATTAACACACTCTCTCTCATACACCCAAGCTCTCTCTTTGCCTCTCTCTCTCTCTCTCTCTCTCTCTCTCTCTcacacacacacacacacacacacaTTTGCTTTTATACAATGTTGGGGTTAATACATGTCACAtttgcttttatacaatgttggggttaatacatgtcacatatgtattatatttactgtgaactgtatgtaacaaactactttaatgtatgcaaacaaacaacacacagacaca
>Prochilodus_lineatus_cor_scaffold110_27
gattcctgagcactctcagatgtgtgtgtcacacagaaaccccattatttttcttttctgTGTTCCTACCTTCCTTCTGTTTTCCTTCTCTTTTATTCTGTTTTCATTGTCTTCTCTTAATTCCTCTATATATATTCCTCTATATATCTCttctttctttctttctttctttctGTttctttctttctttctttctttctTTTCTTTTTTTCTTTATTTGTCATCTNTTCTGTTTCTTTCTTTCTTTCTTTCTTTTCTTTTTTTCTTTATTTGTCATCTCTGTTTCTTGTTTCTCTTgtttctttctttctttctttctttcttttctttttttctttatttgtcatctnttctgtttctttctttctttctttcttttctttttttctttatttgtcatctctgtttcttgtttctcttttctttctctcaaccactttttttc
>Prochilodus_lineatus_cor_scaffold110_28
gtgtcacacagaaaccccattatttttcttttctgTGTTCCTACCTTCCTTCTGTTTTCCTTCTCTTTTATTCTGTTTTCATTGTCTTCTCTTAATTCCTCTATATATATTCCTCTATATATCTCTTCTTTCTTTCTTTCTTTCTTTCTGtttctttctttctttctttctttcTTTTCTTTTTTTCTTTATTTGTCATCTNTTCTGTTTCTTTCTTTCTTTCTTTCTTTTCTTTTTTTCTTTATTTGTCATCTCTGTTTCTTGTTTCTCTTttttctttttttctttatttgtcatctnttctgtttctttctttctttcttt
>Prochilodus_lineatus_cor_scaffold128_34
ccaatgtgctgtcagatttacgtgcaatagagcaataattcctcctggcagtgaaggaaaagactacatttgaggtttttaggtatataggcctgctttggaataaacatcaaaggtCCCATAAAAGTGCTGGAAAGAAGAAAGCACGCGcacacacacacacacacacacacacacacacacacacaNNNNNNNNNNNNNNNNNNNNNNNNNNNNNNNNNNNNGGTCAGTTTCTGACTCACTATAAACATCTGAATGTTCCAATGGnnnnnnnnnnnnnnnnnnnnnnnnnnnnnnnnnnnnggtcagtttctgactcactataaacatctgaatgt
>Prochilodus_lineatus_cor_scaffold128_35
aataagtatttaagtgtaacaaaaacacaagtgtgacacaagtgtgtgttttcaatacctggtggggacatgttaGCACACTCACGCAGTATTTTGTTTATCAGAAGGCTCCGCTGATATGGGATCCACACCCATGAGAGAGTCTGTCTAtgtgtgtgtgtgtgtgtgtgtgtgtgtgtgtgtgtgtgNNNNNNNNNNNNNNNNNNNNNNNNNNNNNNNNNNNNNNNNNNNNNNNNNNNNNNNNNNNNNNNNNNNNNNNNNNNNNNCACAGGACAGCCAGAGACACTAAAnnnnnnnnnnnnnnnnnnnnnnnnnnnnnnnnnnnnnnnnnnnnnnnn
>Prochilodus_lineatus_cor_scaffold136_36
cccgagataaataagtatttcaaaatagcagctttataaaataaaatattattttctttgaatgtaagtttgcaGTTTTGGAGCATTTCTATTGGTGCATTCATCATGAAATTTTCACATGAAGTACAGCTTATGAATATTCATTCATTTattcattcattcattcattcattcattcCTCTTTTTAAACCCACTCATTCTTCCCTGGctctttttaaacccactcattcttccctgggttgcagggaaatgccctgcacagaccattgcaggttcaaatgatatgtaaaaattaatactgaattcaaattgagactcttggttattt
>Prochilodus_lineatus_cor_scaffold139_37
tggtgactgcagaaacaagggctgcgtgtatgtgtgtaaatgagaatgactgtggataaaggcctttcacagcctagagtaaatcaaccattaATCACTCAGGTCTCTGACACAGCACCAAGAGGACACGATCCCTGAGCTGAGCTATGTacacacacacacacacacacacacacacacacCCTCTTCCTCTTTCTGTGCTGGCTTGTGTTTTCATCTATGGTGcctcttcctctttctgtgctggcttgtgttttcatctatggtgtatctttctctttctggtgtatctatcctcccttcccttctcctaccaggtcccctccctttct
>Prochilodus_lineatus_cor_scaffold139_38
aggcactagaaaacatacaactgcatcattcaatatcaattgatcaatggccaATGACCAAGTTTTTGTGCATTGAACGAATATTTACAGGTATGAAAACTACTTTAAAGATTTTTTTACCAAAAATACCTTTTATTTAAGAGCACACAAacacacacacacacacacacacacacacacacacacANNNNNNNNNNNNNNNNNNNNNNNNNNNNNNNNNNNNNNNNNNAACACTAGTTATTCTCTTACAAGAAACAAAGACTTTTTCTTCAGTCTAACAACGGCTCACACTCannnnnnnnnnnnnnnnnnnnnnnnnnnnnnnnnnnnnnnnnn
>Prochilodus_lineatus_cor_scaffold139_39
acacacacacannnnnnnnnnnnnnnnnnnnnnnnnnnnnnnnnnnnnnnnnnaacactagttattctcttacaagaaacaaagacttTTTCTTCAGTCTAACAACGGCTCACACTCAGACTCAAACTGACACCCATCCACACCCACAAGcacacacacacacacacacacacacacacacaAGCACAGAGTTGACGAGTTGTTTACAGCAGCTACACTCCCAagcacagagttgacgagttgtttacagcagctacactcccatctatacagactcccattcacacactgcatgcaaacacacacacaaagaccgaaaacaactgagtgtg
>Prochilodus_lineatus_cor_scaffold139_40
gctgtgggtatttgggacagctggtatgcgagactgcagtttcctgggcttaaacacaaagagaaacacactccagctcagcactgagaagcagctcaccgctttcacacacatgccATGCAGCAAAGCCTCATGAATTATACATACGCGcacacacacacacacacacacacacacacacacacacaNNNNNNNNNNNNNNNNNNNNNNNNNNNNNNNNNNNNNNNNNNNNNNNNNNNNNNNNNNNNNNNTTACTAGTAAACCTGCTTTTCACATGTCGGGGAGAGGACAGCTCGGAGGATGGGAACAGCTCACCTGTGAGGATATnnnnnnnnnnn
>Prochilodus_lineatus_cor_scaffold144_42
tataattatccatatatagtatcgttatataacacctcagaatcaaaaaatgataaccttgtcttattaatcaaataactaGGAATTCTGTGAGAAAAATGAAAATCTTATTTCCTATTAGATTATGCTATGTAATATATAATCATTTATacacacacacacacacacacacacacacacacacacacANNNNNNNNNNNNNNNNNNNNNNNNNNNNNNNNNNNNTGTGCAGTGTACCCCTACACGCACTTAACTTTCAGAannnnnnnnnnnnnnnnnnnnnnnnnnnnnnnnnnnntgtgcagtgtacccctacacgcacttaactttcagaaaaa
>Prochilodus_lineatus_cor_scaffold146_43
atgcagctgcaggcatttttatctttccagatgtgttctctgaactcagatctactcacactgaatccttcaagaatctgttttaaaataatgTCAGTTGTTTTTACATCACTGCCCCCAGATCACCACCACCACCCACCAATAAACCATacacacacacacacacacacacacacacGCACACACAAATAGAAAGCACCATCAAATACTAAATCGGGTTACTGGGTCAGTCTTCAGTGAACGgcacacacaaatagaaagcaccatcaaatactaaatcgggttactgggtcagtcttcagtgaacggaacacaaacacacacttaa
>Prochilodus_lineatus_cor_scaffold170_46
ttattgttattgatgttttaaatggcatggtctgatctatttcctcactagattgaatttgcatcttTGCATAAAGTTGACTGAACTGACCATGTTTCAATGACGTAGATGTATTTTAAGAAAAATAAACAGCATGTGACATGTCAAGTGtctctctctctctctctctctctctctctctcATCACAGGCTGAGGGAGCTTGTAAGTGTAAatcacaggctgagggagcttgtaagtgtaatggctggaagagccagaatccacctccaactccaccccctccaacccctcccagaacagaacagccaatcactgttaatctgcttgagcc
>Prochilodus_lineatus_cor_scaffold170_47
aattgactttagctttccagatttataggcgtttaattggccttaattggcctaatagacctcaattggcatgtggcaaccataatgttgacaaatatatattttttatacattTCTTAACCTCAAGACATGTTGACACATCTATCTATTtatctatctatctatctatctatcTAGATAGATACATAGATAGATATCTAATAAAGAGACTAGTTCAACTTGATTAGATTTACACATTTTCCCATTTATGGTACAGTAGTTGTGGCCGtagatagatacatagatagatatctaataaagagactagttcaacttgattagatt
>Prochilodus_lineatus_cor_scaffold172_48
cacattgagaccctaatgagtaAAAAAGTCCAGAAATACTTCCACAGAATAATTCTAGACTAATTTTGAAACAGTTAGGGTTAAAAGTAAAAGTTAAAGATGACAATTTTTAAAAAAATATTTTTCAAATACCAAAGGTGTTTGGAGTACtaagataagataagataagataagataagataagataagaTAANNNNNNNNNNNNNNNNNNNNNNNNNNNNNNNNNNNNNNNNNTAGTCCCACAGGAAATTTACAGTGTTACAGCAGCAAAGGGATAtaannnnnnnnnnnnnnnnnnnnnnnnnnnnnnnnnnnnnnnnntagtcccacaggaaattta
>Prochilodus_lineatus_cor_scaffold182_50
cacagcagcctgacagacagatctgagcaagggcagcactcgtacataagctcctacacacgccctcacacatacgcatgcatgctcacacatacgacaaacgcaaaatgtcACGAGCACTGGAGCTATCCTACATAGATACAAATCTTTacacacacacacacacacacacacacacacacacacacacacNNNNNNNNNNNNNNNNNNNNNNNNNNNNNNNNNNNNNNNNNNNNNNNNNNNAAAAAACAAGGACAGCACCATTTCCnnnnnnnnnnnnnnnnnnnnnnnnnnnnnnnnnnnnnnnnnnnnnnnnnnnaaaaaacaaggacagcaccattt
>Prochilodus_lineatus_cor_scaffold182_52
tgcacgcagatatttcatagaattgaaacaactgtcagcacatttccctgcatattagcccagcaagagacgcagcaggcttgagagcctagtCAGGTGCATGTACCAGAGAATTTGGTATGCTATTAGCCATAAGGAAAAAAAAGAGCGcacacacacacacacacacacacacacacacacacaCNNNNNNNNNNNNNNNNNNNNNNNNNNNNNNNNNNNNNNNNNNATCATTTCTCATTGGCATTCGAGTcnnnnnnnnnnnnnnnnnnnnnnnnnnnnnnnnnnnnnnnnnnatcatttctcattggcattcgagtactgcaggcaacagta
>Prochilodus_lineatus_cor_scaffold182_53
cactcattcagtcttgttaaaaaatactttcatcactctcccactctctcctatttcttccgctgctgtcactcgaacagcaaagctcccaccacacaCAAAGACAGAGTGTCATTTTAATCAATCTACACACTGACTCAGGTCAGTACAacacacacacacacacacacacacacacacacacacacacNNNNNNNNNNNNNNNNNNNNNNNNNNNNNNNNNNNNNNNNNNNNNNCCCAAACACCCTGCACACAGTCnnnnnnnnnnnnnnnnnnnnnnnnnnnnnnnnnnnnnnnnnnnnnncccaaacaccctgcacacagtctgaggtcaggtggg
>Prochilodus_lineatus_cor_scaffold187_55
cttcgtctagctgccaagacaaaagacgggaatcaatattttatgaaaacttatttttctcatatttttgCCTGTGTCATGTTTGTCATGTTCACATGACTCCTACATCCACCTGGGAGAAAGGGGGGGAAGTGATGAGGTAATAATGTAaaagaaagaaagaaagaaagaaagaaagATGATAGAAATGAGAACAGAAAAGCATTAATAAAGCAGatgatagaaatgagaacagaaaagcattaataaagcagaaaacaagaaaaaagtgaaaggtagaaaggtaataaaaccaaaaaagaggaagaaatagacgaagaaagcagag
>Prochilodus_lineatus_cor_scaffold189_57
gattttaaacagacctttttttaatgttttatatatccatacattctttgtatatttttgtatattatTTTGCATGTAAAAACGTAAACCCACACACACACACACACACACACACTCGCACACACATACACAAACACNTAAACGTAAACCcacacacacacacacacacacacacacacaCTCGCACACACATACACAAACACAGGCACctcgcacacacatacacaaacacaggcacgcacacacacacacacacacctacacacacacatacacacacacacacgcacacacacatacacacacctacacacacacatacacacacac
>Prochilodus_lineatus_cor_scaffold189_58
tatccgttttggctcttcgctgtctgcgtatttatttccatcatttatttcatatctttcattgctgacacaaACTTCCAGCTTGTCTGTAACGAGGCCCAGAGGAGGGGGCATCTCCACGGTGACGGATGGTGTGTATGTGTGCGTGTTtgtgtgtgtgtgtgtgtgtgtgtgGTTATTATGAGAGTGTGAGGAGTAATAACAGCCTGAGGCAAGTACCAgttattatgagagtgtgaggagtaataacagcctgaggcaagtaccaaagaaaactgcatttgaccctgagtccacagtattactatcatttccctatgctgc
>Prochilodus_lineatus_cor_scaffold189_59
aatacagtgttttagtttgctttgttttatttcatttcttctactgatgtattagatgtatttaaatgaatcacatgcatgctggagttttcatcattattagctcttgttaaaaaagGCTATGAAAGATGGAGTAAAAATAAAGCTTTTttattattattattattattattattattattaNNNNNNNNNNNNNNNNNNNNNNNNNNNNNNNNNNNNNNNNNNNNNNNNNNNNNNNNNNNNNNNNNNNNCCTGCTGTGGCTCATCTCTCGATAATGnnnnnnnnnnnnnnnnnnnnnnnnnnnnnnnnnnnnnnnnnnnnnnnnnnnnnnn
>Prochilodus_lineatus_cor_scaffold189_60
gtgatgtcagttcattgctgtggtgtgaactgcagatgtataccaggaagtaattttctattacaggctcacaaaaggcatatggtttaggtgctgtttactgtagtttaaaaTTGTTCTAAGTGAGGAACGGCAATGAGTGATTATCAGtcaatcaatcaatcaatcaatcaatcaaTCGATCAATTAATCCAACAATGAAAAATTACTTGTATCATGCTTTTTACAACTTTTCCCAAtcgatcaattaatccaacaatgaaaaattacttgtatcatgctttttacaacttttcccaaagaagctttacagaaaagcagtttacag
>Prochilodus_lineatus_cor_scaffold205_61
aatgtatgtgaagacatagacagagatacacactcagatagagggacagcaacagagacatatatagagagtacaagagaacccacaggcctgcagcatggaCAAAGGGCCATTACAAAGACCTTAATCAGCACATGTATACACCATACTacacacacacacacacacacacacCCCACCCCACCCCACACACATACATACATTCACATAGTGTTTCTTTAGGCTGGTTCCAAAAGGTAACAcccaccccaccccacacacatacatacattcacatagtgtttctttaggctggttccaaaaggtaacactctccctttctct
>Prochilodus_lineatus_cor_scaffold207_62
tgagtagcagagcatcaaataatagcaaaccgatatgttttcttgcaaattgctaaaaatgagaataaaaaaaaataggctctgctactcaaacactctgctaaccTACGAAGGAATTCACAGCTAAGGCTTATTTATTTATTTATTTATctatctatctatctatctatctatCTANNNNNNNNNNNNNNNNNNNNNNNNNNNNNNNNNNNNNNNNNNNNNNNNNNATACCATCAAAGAACATGATGAGTGGTctannnnnnnnnnnnnnnnnnnnnnnnnnnnnnnnnnnnnnnnnnnnnnnnnnataccatcaaagaacat
>Prochilodus_lineatus_cor_scaffold209_63
nnnnnnnnnnnnnnnnnatatgtgtgtgtgtgtccccgtatgtgtaagaatgtgtgtgtgtgtgcctgtgtgtgtgttgatgtgtttgtgtgtgcctgtctgcctgtgtgtgtgcctgtgtgtgtgtgtgtGTGCCAGTGTGCAAGCAGAtgtgtgtgtgtgtgtgtgtgtgtgAGCCTGTCTGCCTGCGTGTGTGCCTGTGTATGTGTGGTagcctgtctgcctgcgtgtgtgcctgtgtatgtgtggttgtnnnnnnnnnnnnnnnnnnnnnnnnnnnnnnnnnnnnnnnnnnnnnnnnnnnnnnnnnnnnnnnnnnnnnnn
>Prochilodus_lineatus_cor_scaffold212_64
tgaattcccttcctgtaactgtcagtgtgaaagggcatgtctgaaatgggcccagatgaaagcctttctaatctggtctgaggtaaagtatttaacacctgggtcattacttacagcCTGCTGCACAGCTTCCTTAATCATTATAGCAGActctctctctctctctctctctctctctctTTTAGAGACACTTTCTCTTTTTCTTTCTCTTCTCTCTCTCTTTCTGTCTCTCTCAATTCTCCCATGTTTCTACCTCACACTTCCtttagagacactttctctttttctttctcttctctctctctttctgtctctctcaattctcccatg
>Prochilodus_lineatus_cor_scaffold212_65
tctctctctctctctctctctctcttttagagacactttctctttttctttctcttctctctctctttctgtctctctcaattctcccatGTTTCTACCTCACACTTCCCCCTTGCTCTCTCTCAATTCCCCATCTCTTTCTCTCCCTCGctctctctctctctctctctctctctctctctTTCACACAGTTACACACAGAAACACACAttcacacagttacacacagaaacacacagtttgtttttcttctcactctcactctctctccctctcaatgtctctctccctctctctctccctctctctctctctctctctctctnnnnnnn
>Prochilodus_lineatus_cor_scaffold217_67
ttggatagaaggagaaaggggcgaagaaggaggcaggaagagagaggaagtaagagggagagcgggtatgcagagacacctgtgtgAGGATTGTTTTGAGTGGGTGACATTTAGCTTGTGATAACCAAACACACACATGCGCACACACAAacacacacacacacacacacacacacacacacAAAATTTCATGAGTCAGCTGCTTCTGCTGTGATCGCCATCTTGAGTTAGAGCCACAGTaaaatttcatgagtcagctgcttctgctgtgatcgccatcttgagttagagccacagttagtgcagttatagtcatcacactgtgtgtttgt
>Prochilodus_lineatus_cor_scaffold235_70
acctgcacgactaaccttagactttttttttttctttactaactgaccagatatttcttcatcacgtatcntttactaactGACCAGATATTTCTTCATCACGCATCAGGTGTTCAGGCTCTTATATATATATATATATATATGTATGTAtgtgtgtgtgtgtgtgtgtgtgtgtgtgtgTAGTAGCAGTATATGGAAAAACCGGTAACAGTGACTtagtagcagtatatggaaaaaccggtaacagtgactggcagttattggttattgttttcaatattgcgtataattgtgaattcttgtcctttttttcatacttctgtgcttgcc
>Prochilodus_lineatus_cor_scaffold299_71
ctatcacagttaatgtgacagcacgcagatttagggtaaggtgagctcctgttttctggggtttatgtactgctctccttcagggtggttctgtggcAAATTACCCAAGTAATGCGGAAAAAATTATAATAAGCCGTATCATTTTCAATCtgttgttgttgttgttgttgttgttgtTGGTGAAAAGATTTCTCTGTAAAAGAGATCTCAGTTAATGCATTGCCACACTtggtgaaaagatttctctgtaaaagagatctcagttaatgcattgccacactatgaaatcagttctgctatctgttagcagtcagccaacatgaggct
>Prochilodus_lineatus_cor_scaffold300_72
ggggccctttgagatcacataggattattagagattgtgggtttcatgattactggattatctactagctaatcatacattacaaatTTAAGTGCACGTGTTAGTGCATGATACTTTTGACACCGTTTAAATCACCAGGAGATGTACACTcacacacacacacacacacacacacaCTAACACACAGGTATCTGCAAAATAAGATTTTAGTTATGGTTCAATGCAAACATACCGAGACAAACctaacacacaggtatctgcaaaataagattttagttatggttcaatgcaaacataccgagacaaacagatttaatcagtaacac
>Prochilodus_lineatus_cor_scaffold300_74
cttcactcccaacccctattcctctcattctctttttctcctctctccagattactcacccatgttccgttgattaagctttactgcgaatatgatttcaatgtcattcaataagccACGGATAAACTCTTCATCCATCCATCCATCCATtctctctctctctctctctctctcTGTTTCATCTCTTAAGGTCAAAAACACAGAAAACTGATGATCAGAATACCTGGAAGCCCTAGACATCACAAGTtgtttcatctcttaaggtcaaaaacacagaaaactgatgatcagaatacctggaagccctagacatcacaagttaca
>Prochilodus_lineatus_cor_scaffold300_76
tcttggtatcactggatttgattgttgtctattgttgtctttcccatggatagttagttaaaaagcccagctttcccaacccggactcacaaaaaacaagctgttcaaaagtggtTCCAAAAGCAATGCAAAAATAACTTAATTAGTCTTtagatagatagatagatagatagatagatagatagaTAGNNNNNNNNNNNNNNNNNNNNNNNNNNNNNNNNNNNNNNNNNNNNNNNNNNNNNAATAAATAAAGGTGCATGAATGTGCATAAATGtagnnnnnnnnnnnnnnnnnnnnnnnnnnnnnnnnnnnnnnnnnnnnnnnnnnnnnaataaa
>Prochilodus_lineatus_cor_scaffold303_79
atgatctctgacttggtcagcaaggtacaaccatcaaaataacacctgctctatggtggtcctgagggggtcctgaccgttgaggaacagggtgaaaggtgggctaatggacagcatgtgtatttacAAGGACGTGCCTTTGATAAAGTGtaataataataataataataataataataaTGAAGTAGTACTTCATAACTGAAAATGTAAGCTACAAAAATCAGAACTATTACATGTTCAGAGCTGCGCtgaagtagtacttcataactgaaaatgtaagctacaaaaatcagaactattacatgttcagagctgcgctggagtggcact
>Prochilodus_lineatus_cor_scaffold305_82
ctctcgtccccttttcctctgtctctcccctttcactctcatttcccttctctttccctcgctctcatctgctTCCTCATATGCCTCTGTTCTCTCCATCCCTTTCTCTCTTTCTCTCTCTCTCTCTCTCTCTATCTCTCTGTCTCACAGacacacacacacacacacacacacacacacacAGACACAGGTAATAATGATGGTGCACTGCagacacaggtaataatgatggtgcactgcgctcagtgggctgctgtctctacatacacttcattagcctcacttattcagagctgaagcaggcgggacattggcaggcgtcacaggagaca
>Prochilodus_lineatus_cor_scaffold314_83
ggcatcctatcatgggacatagaaaaacctacctaccaacaagatgttcttgttactttatagaacgtttgtctataaatgtttgcgtataccatacagtatatggtaaaaaggttagaaagTGCTAGCTGTTGATGTAATGTGTTTGTAtgtgtgtgtgtgtgtgtgtgtgtgtgtgtgtgGCACACACATTACGATAATTAGTTTAGCCGGCCTCgcacacacattacgataattagtttagccggcctcaagttgaactcacacatcttctatttttgagatgtatgtgtatatgtgtgaaacattcacgcttgctgtgtatgtgtgtg
>Prochilodus_lineatus_cor_scaffold321_86
caaacaaaggggtctaaatacacggcctaattggaaacagatttcaggtgtgggagtgggcggagctagggGAAGCAGGAAAAAGCTGTGCTAAAACAAAAGTAACCAGAGGGGGCGTTGTGAGACACAAACAGGAAGAGGCAGACAGATagacagacagacagacagacagacagacagacagacagacAAATGTAACACTGGGGCAGTTCTAGCaaatgtaacactggggcagttctagcaggacaggaatgtcacagactaaaagactgagcctgttctactgcctgtgcacatttatggtgactgcatagatatgtgtttgattttatacacctgt
>Prochilodus_lineatus_cor_scaffold325_87
tttgctgtgtactttgtcaggtttaagaagacattgatgtgggatgtctgacaaataagagtgccaagaagaatcttatagagaagtttgtcttgtaaaccgagtttaaatcagaagtgcaagttaATCTCTTCCTCTGACTCTTTCCCCctctctctctctctctctctctctctctctctctctCNNNNNNNNNNNNNNNNNNNNNNNNNNNNNNNNNNNNNNNNNNNNNAATGGTGGATTAGGATGAGGCCACTGGCAGTGTGTGATTGGATTAGTGAcnnnnnnnnnnnnnnnnnnnnnnnnnnnnnnnnnnnnnnnnnnnnnaatggtgga
>Prochilodus_lineatus_cor_scaffold354_95
tgacataaccctacataaacgtttattaatgcttcttccagtcattcgctatcaagattatatttgcaaattttgatcaaagtctactaaagtagccTTTCTGACACACTACATCATTTTGGATTTAATTTATAAGCATTTCTGTATGTTtcaatcaatcaatcaatcaatcaatcaaTNNNNNNNNNNNNNNNNNNNNNNNNNNNNNNNNNNNNNNNNNNNNNNNNNNNNNNNNNNNNNNNNNNNNNNNNNNNNNNNNNTGAGTCTGTGAACTGGGAATCTAACTTCATAGTTTCGAGGAAGTGTTCCAAAATCTTtnnnnnnnnnn
>Prochilodus_lineatus_cor_scaffold382_104
tgtgactcatatatcaacagggtgggttttaagcgtaacccactcagcctctaaaaacaacactCCTGCTCTGATAAGATGCTGACACTCACTAATTACTTCATGACTACAGGTATTTTTTGTTGAGCAGAGTAATTTTATCCACAGCAGgtgtgtgtgtgtgtgtgtgtgtCGGGAGGGAGTGCTGATGGAAAACTCTTTTTATGCTGCGcgggagggagtgctgatggaaaactctttttatgctgcgttcgtgtctgagctgactgacactcagtccatgaaagcaaaggaaatgaggctcctaaaatcaagagagaga
>Prochilodus_lineatus_cor_scaffold388_110
caagttagcacaactttgctatttaagctacggtagtccaaggcatgcaggtgaagtttttgtacttagatatgtgatttgctaaattgtttaaagaagtcaaagaagaagtcgaagaagAAGTCGAAGAGCCCTATGTGTTTGGATCCCtaataataataataataataataataaCAACAGTAACATATGCATATTAACATTATGGCTCTTCGGCCTcaacagtaacatatgcatattaacattatggctcttcggcctgcaacatcatttgactgggctaatgttgtaacattttatttcacatgacaagctctgggtttccag
>Prochilodus_lineatus_cor_scaffold391_111
gcagtaggctgcactatgtacagcgcctgggagaagttggggttaggtactttgcccaagggcacttcagtcgtctttCAGTCGTCTTTCAGTTCAGGGAATCGAACAAGCAACTCACTGGTCACTAGGCTAGTTCCCTAACCACACACGcacacacacacacacacacacacaCTAGTGAACACGAACTATGGGGCAGTAAGCACATGTctagtgaacacgaactatggggcagtaagcacatgtgcctggagcagtgggtagccctatccacggcaccccgtagcagttggggataggtgctttgcccaagggcacttcagt
>Prochilodus_lineatus_cor_scaffold410_112
attaaactctttctcctcgttgccttattccattgatgtgtcctatcgccaaataaagaaagcaagatgaagAGAGGAAGACAATCATTGAGAGCGAATAATTAATATTATTAATATAACCCTGCGTATATATATATGTGTATATGTGTCtgtgtgtgtgtgtgtgtgtgtgtgNNNNNNNNNNNNNNNNNNNNNNNNNNNNNNNNNNNNNNNNNNNNNNNNNNNNNNNNNNNNNNNNNNNNNNNNNNNNNNNGGAATATAAGTGTGTAATAAAAAGGCAATTTACAGCGAAAATCGACGAATGATnnnnnnnnnnnnnnnnnn
>Prochilodus_lineatus_cor_scaffold410_113
aaggtttaactgcactgaatttggaattcaagctgaaaggttccaagagcaaaaaaaagctagattcttacgatgtttactttatggttttattaacgcttttctagcgttggtgaaggagCCGAAACTACTGCTCTATAGGCCCTGAACtattattattattattattattattattattattattattatNNNNNNNNNNNNNNNNNNNNNNNNNNNNNNNNNNNNNNNNNNNNNNNNNNNNNNNNNNNNNNNNNNNNNNNNNNNNNNNNNNNNNNNNNNNNNNNNNNNNNNNNNNNNNNNNNNNNNNACCAGTCAGCTGAGTAAGCCGTTnnnnnnnnn
>Prochilodus_lineatus_cor_scaffold449_120
ctggagatgctaatgtggctatatagatgtgactgaatgtgtaggtttgtgtgtttgccctgcaatgatgtttcctgccatccgcccAGTGAGAGCTGGGTTAGGTTCTTGCACCTGACGCAACCCAGAAGGATAAGTGGCTTAGAAAAAgaatgaatgaatgaatgaatgaatgaatgaatGTTTTTGGTCTAAGTTGCTGTGTGGAgtttttggtctaagttgctgtgtggaattccctcctggttgattccaaacttccttaatagatgtgctcagtctctcactgtgcaggccattttgatgatattgaccccagggcgggctgggtc
>Prochilodus_lineatus_cor_scaffold463_126
atagacgctcacactgctgtcctcatttttccagtcctcagttcccagcaaagatgctgaggtcacttcctgcctggcggacactcagaactagcacctctgaaTGTGTTCTGAAAGATGAGCGAAAGAGACAAAGAGAAAGAGAAACGCagagagagagagagagagagagagagGGAGGCATGAAAAAATTGGGAGCAATATGAAAGTTAAGCCTTAGATGTCCTGCCAGTGGAGTAACACTTTggaggcatgaaaaaattgggagcaatatgaaagttaagccttagatgtcctgccagtggagtaacactttggcaagactg
>Prochilodus_lineatus_cor_scaffold480_128
ctctctctctctctgtaattcattgtgaagctctctctctctccttctataattcagagtgaagctctctctctctctctctctctctctgtaattcattgtgaagctctctctctccctctctctcTCTATAATTCAGGGTGAAGCTCGctctctctctctctctctctctctctctctctTCGTATACCATTGCAATCTGACACTTGTTTCCAGGTTGTACCtcgtataccattgcaatctgacacttgtttccaggttgtacctattagaggtgatgtgtctactagtgtataaacaggtactcggtctctcagtcttaagagcttatg
>Prochilodus_lineatus_cor_scaffold498_129
tttttcctcagcacagtagagcaaagactacctttccggaataatctcatacatcttattaaagaccacctgaaatCCATAGTGAATAAACCCGTTGAGGTTTTATGTAAATCAGCATAACAGCATCTTCTGATTCAGAAACACAGATACgtgtgtgtgtgtgtgtgtgtgtgtgtgtgtgtgtTTGTTTCCCTGGTGAGTTTAATATCACACAttgtttccctggtgagtttaatatcacacatgtcaactatgtcacatatttgaccttttcatctcaaaaacatcatgtacatttgcacatcatgtacataccaacagatgggttggtgtc
>Prochilodus_lineatus_cor_scaffold527_138
ctttgtaaactgaaagctgtttcagacccattccacacattacaattcagtccgatccatccaacagatgtgcctggagtttcaaggagtTACATCACGGTGCATTTTCTCTGTGTTATGCTTAAAAGGTGATATAAAACTACTACTACGgtgtgtgtgtgtgtgtgtgtgtGGTGTGAGGCAGTGGCCCAGGAGAGCTGTTGTATCTTTTGCAGTACTTTGTGCAGTGAATGTCCTCAGggtgtgaggcagtggcccaggagagctgttgtatcttttgcagtactttgtgcagtgaatgtcctcagtactggtgataaat
>Prochilodus_lineatus_cor_scaffold527_139
aggaggagagcccgtgcttttctctcatatgcacactcacacagctataaggttcagtgtgcggtcagagtaaaaaacaaaaatcaatgagtatggtagaggctaaaaaaGGCAGAAGAGTTTGTCAAAGAGACAGGGTATCTCTCTCTCtgtgtgtgtgtgtgtgtgtgtgtgTNNNNNNNNNNNNNNNNNNNNNNNNNNNNNNNNNNNNNNNNNNNNNNNNNNNGGTGACGTTAAATCACTGACTCTGATTCGTGTTCAGTGATGGtnnnnnnnnnnnnnnnnnnnnnnnnnnnnnnnnnnnnnnnnnnnnnnnnnnnggtg
>Prochilodus_lineatus_cor_scaffold527_140
aaaagctgaccttagactgctgcagcattcttgtccaatacataagtaacaggatgagatgcctacatatgtccgtttccttgtacatcctttccttttttgtgtgggtgtatgcaccaaaacagtttTTTTTCCTTTCTTCCTTCCTTCctttctttctttctttctttctttctttCTTNNNNNNNNNNNNNNNNNNNNNNNNNNNNNNNNNNNNNNNNNNNNNNNNNNNNNNNNNNNNNNNNNNNTTAACAGGGGCTGCTTTTGCTTCTTAGGTTcttnnnnnnnnnnnnnnnnnnnnnnnnnnnnnnnnnnnnnnnnnnnnnnn
>Prochilodus_lineatus_cor_scaffold533_141
accacccccaccaaagccatctccatgagcatctgaaattgtctcttaatgaggcagcgcctgtggcacctctgcagcgtcccaatgccattaagattcaccagcactgtccatgcataccacactACTGACAGAGGTCAACTCTCCTACagagagagagagagagagagagagagagagagagagagANNNNNNNNNNNNNNNNNNNNNNNNNNNNNNNNNNNNNNNNNNNNNNNNNNNNNNNNNNNNNNNNNNAAGGAAAGGAAAGGAACAAAAAGAannnnnnnnnnnnnnnnnnnnnnnnnnnnnnnnnnnnnnnnnnnnnnnnnnnnnnnnnn
>Prochilodus_lineatus_cor_scaffold541_143
taaacctaacatctgattaattgcttttctttcttctcCTGTACCGCAATGTCATTAAGCCACAAATCTTTTTTTAACATGCTTCAACGTATTTCTAATAAATAGGAAAGTCAGAAATATAATCTTATGTAATCTAAATAGAATCAATTAatctatctatctatctatctatctatctatctatctATNAAACAGACACCACAATCTGTTTAATCACTTCTCCTTCTTCTCCTGTACCACAGCGTTatnaaacagacaccacaatctgtttaatcacttctccttcttctcctgtaccacagcgttattaagctattattattattattaggatgc
>Prochilodus_lineatus_cor_scaffold549_144
cacagctcaagctgaaggagacacactgaaccagactgacctacagatacataccttcagcaggaggagagaGAGAGGTACACATATCAGCCAGCACTTCCAGCATCGTCCCTCTGGTGACCAAACAGGGGTTTTGTCTGAAAGGGAGAAacacacacacacacacacacacacacacacTTACTTACTTACATAGAGCGAAAAGCAAGCTCATTTACACttacttacttacatagagcgaaaagcaagctcatttacacagctcatttcctcctctttgctggcantagagtgaaaagcaagctcatttacacagctcatttcctcctc
>Prochilodus_lineatus_cor_scaffold561_146
gtgtcttcctgtaggtttatgggaaaaccattgacggccagcagacgatcattgcctgcatcgaaggCCATCAGTTTCAACCCAAAAACTTCTGGTAACATAATTTTGGATGTCTGTTTTGCTTATAGTTAGTGTTTGTTTGTTTATTTGtttatttatttatttatttatttatttatttaAACTAACTGAAAACATGCGACTTCTGCCCTTGATGTTTATGTTGAaactaactgaaaacatgcgacttctgcccttgatgtttatgttgactttatggcaaaactgggaggcttcctgtttccgagtgcactttaataaactttcttgaa
>Prochilodus_lineatus_cor_scaffold562_147
nnnnnnnnnnnnnnnnnnnnnnnnnnnnnnnnnnnnnnnnnnnnnnnnnnnnnnnnnnnnnnnnnnnnnnnnnnnnnnnntaaaacaccAAGCTCTCTTCCTTTAGAGTGCCACTCGCGACATTTCTCCTACCAGGCTGCTGGTGAAGAAgatgatgatgatgatgatgatgatGACGACACCACAGTTTCAGTGTTGTGCGCTAATGTACAGACCgacgacaccacagtttcagtgttgtgcgctaatgtacagacctctctttgactctcctgtggacttctctgagcacgcccagcatcctgctccgataatttgcataac
>Prochilodus_lineatus_cor_scaffold564_148
nnnnnnnnnnnnnnnnnnnnnnnnnnnnnnnnnnnnnnnnnnnnnnnnnnnnnnnnnnnnnnnnnnnnnnnnnnnnnnnnnnnnnnnnnnnnnnnnagtgaagcctgcggcGGTATGGAGCTTGTTACCGTCAGCGCTGCAGTTTATCAGtttatttatttatttatttatttaTTTTTTGCTGTTATAAGTTGATTTGCTGTCATTAGTCATGCCTGGCCTCAGTGCACTACTCTACCAACAGCTCCCTGTTAGCttttttgctgttataagttgatttgctgtcattagtcatgcctggcctcagtgcactactctaccaac
>Prochilodus_lineatus_cor_scaffold566_149
aaggtgagcggtcagtgcaggtgcagttaccttgccccgatgtagagcgtgcggttgaccttgaggacggtctgaatgtacagtggctcctgccgtgtataggagcgatgagctcggcccagaaACACAGGATAGCGCCTAGCAACTGGAagagagagagagagagagagagagagagGTACAGCAGAGGGTCAGTTCTGTGGGCGGAGCTGCTGGACGGCGTGTTCTGATTCGATGTTATTATAATTGGTCTGTTTGTTTCCCCTGCTGATTTACATgtacagcagagggtcagttctgtgggcggagctgctggacggcgtgttct
>Prochilodus_lineatus_cor_scaffold568_151
atggtgtggtatggtacggtatggtatggtatggtatggtatggtacggtattgtatggtacggtattgtatggtatggtatggtatggtacggtatggtATGGTATGGTAGGGTGTGGTATGGTATTGTATGGTAGGGTATGTTATGGGatggtatggtatggtatggtatggtatggtatggtACGGTATTGTATGGTACGGTATTGTATGGTATGGTATGGTATGGTACGGTATGGTATGGTATGGTATTGTATGGTATGGTAGGGATGGTATGGTAGGGATGGTAGGGTGTGGTATGGTATTGTGTTGTGCTGTTCCCTTTCAGACAAGAC
>Prochilodus_lineatus_cor_scaffold576_152
acacacgactcgtggagactggtgctgctactttgttgtataaaagttatcattcagtatcatggcagtgtacactgaaggcttagtttaaatgctctaaatgttatttaacatctcCTCCCAGCTTAGAGTGTTTACCGATTCCAACATtctctctctctctctctctctctctctctctctctctcNNNNNNNNNNNNNNNNNNNNNNNNNNNNNNNNNNNNNNNNNNNNNNNNNNNNNNNNNNNNNNNNNNNNNNNNNNNNNNNNNNNNNNNNNNNGGTTCAGGGTGAACGCCCCTCCACAGGGGAGTGAGCTGTTCTTnnnnnnnnnnnnnnnn
>Prochilodus_lineatus_cor_scaffold576_153
atgatgagagatattagagataaaagatattagagataaagagacagatgtgagagtgatgtgtgtgtgtgtttggggaggttgtaattgtaattagttagaaagaaacATGTGAGTCCTTGACCTCTTCTGCCTCAAGAGAGTGCAGGTtgtgtgtgtgtgtgtgtgtgtgtgtgtgtgtgtgtgtgtgNNNNNNNNNNNNNNNNNNNNNNNNNNNNNNNNNNNNNNNNNNNNNNNNNNNNNNNACTCAGCTGTCTTAGACACCATTAGTAGTAAAAGTGCTAGGCTTTTAGCACTGCTAAAGCCACTGAGCCCATCTGACACCAGCATCTTCATTACC
>Prochilodus_lineatus_cor_scaffold576_155
aactacggtacgggtaattaacaagcagtgtgtaactctaagacggcaacaaaatgcttctgAAGCCACACTTTAACCAACCACATGCTTGACAAAATGAGGAATTTAAATGCATCTTTTAGATTGTTTAAAAAATACTAATTTTGAGCTttacgttacgttacgttacgttacgttacgTTTATGAATTCTTCTGTGGGTGTTTATGCCAGTTtttatgaattcttctgtgggtgtttatgccagttgcaaagcagttttctgattactgcctgactcagttcccattatctaatttacctttaagtgcacataaacctgctgaacaga
>Prochilodus_lineatus_cor_scaffold579_156
gaagtcgtggatacacccacatgtatctaaacacaaaatgaaaaaagccagggctcctgagaatggagacgggaGTTGAGAGGAGGGTAGGGTAGAGGGGGTGCGTTTAGATGAGAGACAATAGAGTGATAACGAGACAGTGTGTGTATCtgtgtgtgtgtgtgtgtgtgtgGAAGAGGGGAATACTGTGTGTGGGCGAGGGCGCGAGAGATAAAAGAGAGAAgaagaggggaatactgtgtgtgggcgagggcgcgagagataaaagagagaaaaagaaagagaacaaaaaaaaaaaaagagagcaggagagagagagaga
>Prochilodus_lineatus_cor_scaffold581_157
gttctgttggtacaagtatactgatgtatactgtcttcttagcattttgtaaggtcactgagggcagagaagaatgaaaacattcttagctggctgaagcacaaagttcaagcagccaAAACCCTGAGTTTTTCAAACATGACTACACATacacacacacacacacacacacacacacacacacacacNNNNNNNNNNNNNNNNNNNNNNNNNNNNNNNNNNNNNNNNNNNNNNNNNNNNNNNNNNNNNNNNAAGATAACTGATCAGCTGGTGGATnnnnnnnnnnnnnnnnnnnnnnnnnnnnnnnnnnnnnnnnnnnnnnnnnnnnnnnnnnnnnn
>Prochilodus_lineatus_cor_scaffold581_159
attaatactaacaaactataatgggtttctataaccaccactgtaataaaacctcattaaatttatctaaaatccatcattttgcatccaacttttgaattttgaagacattttgAAAAATGTTTGGAAGTTCAGTGCCCACATTGCCCCagagagagagagagagagagagagagagagagagagagagANNNNNNNNNNNNNNNNNNNNNNNNNNNNNNNNNNNNNNNNNNNNNNNNNNNNNNNNNNNNNNNNNNNNNNNNNNNNNNNNNNNNNNNNTAAAGAGAGAGAAATCATTTGATTCAGTAACAAAAATGGCAACCAGCTannnnnnnnnnnn
>Prochilodus_lineatus_cor_scaffold589_161
ggcagcacctttcaactgcaccatacttttctggtgctatgttaaacattttaaccctattgcccccctaaatagacatatacaacaggtctctcaacatagagttaaacaatagagtatTAAACAATAGATCCTGCAAAGCCCCAGCAAacacacacacacacacacacacacacacacacacacacacNNNNNNNNNNNNNNNNNNNNNNNNNNNNNNNNNNNNNNNNNNNNNNNNNNNNNNNNNNNNNNNNNNNNNNNNNNNNNCATACTTTCTTCTTCTTCTTTTTAGGTGTGATTCCATTTCTGTAAATTGTCCACATTGCTAAAATGTATGGnn
>Prochilodus_lineatus_cor_scaffold608_167
ataatttattattgtaaataatataaatgtgttaaattaatataatggtgtagcaataaacaaatttcatgaCACATATTTGCTGTCACAATACATTTTAATACAGAATTAGATGAATTACAGAATTACTTTTTTAAGTGATGTTTATTCatttatttatttatttatttatttTCATAGGTTTTGGTAATTTCCAAAAACGTTTTGTAAGTTCCACTGTTGTCtcataggttttggtaatttccaaaaacgttttgtaagttccactgttgtctctaaaaattgaaaatgggatgactcacaaaagtcatttcataaatataa
>Prochilodus_lineatus_cor_scaffold609_168
agtgacgaagctgcagcttacatcacctttctcaagagccagtcagagagcggagagcagagagaaggagatgctataaacagctcctgttgTTACTCTGATCTCAGGGAGCAAGGGGGAGGGGAGGGGAGGTAGTGAGGGTGGGAGAGTgagagagagagagagagagagaAGGAGGGAATGTGGGGAGATGCAGAGAAGACAAATGGAaggagggaatgtggggagatgcagagaagacaaatggaaagaaacctgagaatgtgttagtcaccctgatactgaatttgggcatggtctgtttttagactgtcttctctcc
>Prochilodus_lineatus_cor_scaffold609_169
ctctgcaagaaccgcagtgatgtcagaaaacccattaaataatttaataattacctattaatttttatgcagctgacgtatttgtttctctgggagtgttgcgtacaacattgcaccattttTTTCCAACCAAGATGATCTATCAAGATGatctatctatctatctatctatctatctatctatctatctATNNNNNNNNNNNNNNNNNNNNNNNNNNNNNNNNNNNNNNNNNNNNNNNNNNNNNNNNNNNNNNNNNNNNNGCCTCACCCAGCTCACACATGatnnnnnnnnnnnnnnnnnnnnnnnnnnnnnnnnnnnnnnnnnnnnnnnnnnnnnnnn
>Prochilodus_lineatus_cor_scaffold609_170
atactttgagctgctagtgtaggttggggggagggtagtaattcaatttcaaccaaatgtatttattcatttggttcctagttatagttaaaggagttaaaaagaattactttttttcttttTGGTTTCTTATTTTAGGTTTGGAATATCatagatagatagatagatagatagATCACTTTATATTGTATATAAATGTCTTGTTTGCTAATCTAAATATATTTTTCATTTGGCATTTTATAGTAGTTTTAGGGatcactttatattgtatataaatgtcttgtttgctaatctaaatatatttttcatttggcattttatagt
>Prochilodus_lineatus_cor_scaffold609_171
gaaacatgaccagtcagaagaatcctcaaacattccaaaagagggtcaaacagtttactgttactcttctccccctccctctctctctctctcttcactttttatttctCTCTCCACACTCTTTCCCCTTTTTGCTTCCTCTCTGCTCATtttctttctttctttctttctttctttctttctttctttcTTNNNNNNNNNNNNNNNNNNNNNNNNNNNNNNNNNNNNNNNNNTCTATTTGTCTTTGTCTTGTTTCCTCACCttnnnnnnnnnnnnnnnnnnnnnnnnnnnnnnnnnnnnnnnnntctatttgtctttgtcttgtttcctcacctttctt
>Prochilodus_lineatus_cor_scaffold614_172
acatcttagaccttcccagctctgtttcccattcccatccaagtcaatcaaaagatttttttaaattactttaccataattttaacaaacatttataaaatctttatTTAAAGGGACTGTGAGGCAAAGTGGTGCCCAAAAAAGCTGTCTtcaatcaatcaatcaatcaatcaatcaaTAAATCTTCTAAGCTGCTTATGGGTTGCTGGAGCCTATCtaaatcttctaagctgcttatgggttgctggagcctatcccagtgctcattcaggggaagacctggacccaacctggacaagctgtcagtccatcactcggcacacaacct
>Prochilodus_lineatus_cor_scaffold619_173
nnnnnnnnnnnnnnnnnnnnnnnnnnnnnnnnnnnnnnnnnnnnnnnnnnnnnnnnnnnnnnnnnnnnnnnnnnnnnntatggattgttaagattttgtactctaatttaatttgtactcttaTTTCATGTTTGTAACAATGGATAATGAatatatatatatatatatatatatatAAAGAAAGGGTAATATTAGCAGCACAATAGTGCACTATGGATGTAATGGCCCCCTTAAAACTTGGTTCATGCCAAGTCATTTCCTATaaagaaagggtaatattagcagcacaatagtgcactatggatgtaatggcccccttaaaactt
>Prochilodus_lineatus_cor_scaffold643_175
acattttgaacccttccccatttactctcctcctccattcttcattcatgttaagcaTCAACCGTTACATTTATTCATCTCCACTCTTCACTCATACTGTTTTAAACTGTTCTCTAACAGTCAGTATCAAGATCTTTTTTCTTTTTTCATtctctctctctctctctctctcACTCACTCTCTCTCACTCTCTCTCTTTCTCTTCCCTTTTCCAactcactctctctcactctctctctttctcttcccttttccagtttttctgtctctttctcttttccaactctttttctcttcatctcttttttcctgtttcttcctt
>Prochilodus_lineatus_cor_scaffold698_177
cacgcacacagacgcacgcacgcaagcgcacacgcacagacacgcgcgcacacgcacagacacgcgcgcacacacaaacacacgcagacacgcacgcacgcgcacagacaaacacgcacgcacacgcgCACATAAACACAGACACGCACGcacacacacacacacacacacacacacacaGACAGACACACACACACAAACAGACACACACACGCGCGCGCGCGCGCGCGCAAACACGCGGCTGATCAGAGCGTACTGCAGTGGGGACGTTTATAGTAGCTgacagacacacacacacaaacagacacacacacgcgcgcgcgcgcgcgc
>Prochilodus_lineatus_cor_scaffold698_178
gtaatctgaattcagacggcacaattagTAAGTCAAACGGTGCAACAGCTTAAATAATTCTGACAGGGAATATGGAAGCGCTAAATAACACTAACTATATTTAATAGATAAAATAACACACGCGCGCGCACACACAGACACGCGCGCGCGcgcacgcacgcacgcacgcacgcaCACAGACGCACGCACGCAAGCGCACACGCACAGACACGCGCGCACACGCACAGACACGCGCGCACACACAAACACACGCAGACACcacagacgcacgcacgcaagcgcacacgcacagacacgcgcgcacacgcacagacacgcgcgcac
>Prochilodus_lineatus_cor_scaffold715_179
tcagctatctttctaatacactggtgaaaaactgatgaattacttttcaaggattgatgtcaacacggacacacggttgtgtgccaggtggaaatttctgccctggttccCTTTTACAGGATTGGGAGATTTGGTGCTATAGCAATGATGgtgtgtgtgtgtgtgtgtgtgtgtgtgtgtgtgtgtgtgtNNNNNNNNNNNNNNNNNNNNNNNNNNNNNNNNNNNGTCATAGCAGCTTGAAGAAAAATGTCTATTAGAGnnnnnnnnnnnnnnnnnnnnnnnnnnnnnnnnnnngtcatagcagcttgaagaaaaatgtctattagagagagatcaaaca
>Prochilodus_lineatus_cor_scaffold715_180
aattcacgagctcaccaaaaaaggaaaAGCAGCTCGTTTAGTCTAGGGTCAAATCACAGTGTGTAAATGGCTGTGTGAAACCGCAAAAGTCATATGCCTTATTTATAGATATCAGAGAACAGTTTCAAATGTATATCTCCTACTCATAAActctctctctctctctctctctctctctctctctctctctNATGTGTGAAACCGCAAAAGTCATAnatgtgtgaaaccgcaaaagtcatatgccttatatatagatatcagagaacagtttcaaatgtcgaataaatagattctatggcacttctaacatgtatatctcctactcataaactctctctct
>Prochilodus_lineatus_cor_scaffold723_185
ctcctcctcctcctacttctcctcctgctcattcttctcctcctcctacttctcctcctgctcattgttctcttctttGTTCTCCTCCTCCCCTGCTTATTCTTCTCCTTCATCTCTTTTCCTTCTTCTTCTTCTCCTTCTTCATCTTTCtcttcttcttcttcttcttcttctCCTTCTTCTTTTCCTTCTTTTTCTTCTCCTTCTTCccttcttcttttccttctttttcttctccttcttcatctttctcttcttcttcttcttcttcttcttcttctccttcttctcctccttcnnnnnnnnnnnnnnnnnnnnnnnnnn
>Prochilodus_lineatus_cor_scaffold743_192
taagctctatctagtagctgaatgcaatcaaatcatcacaggatgttacaacgtatgtggtatagtatttccagaggagtttctgtagcaaagaggtacaaacatcagtaccgttgattatGGACAAATATTGACAACCTCTGGGTGTATtgtgtgtgtgtgtgtgtgtgtgtgTTCCTATCCTCTAGGCGCTGATGGGAGTTCAGTTGGTGGTCAGCTTGttcctatcctctaggcgctgatgggagttcagttggtggtcagcttgctggctgtcagcataatgcagaaaatggccccgcattattcatttgcacgctggct
>Prochilodus_lineatus_cor_scaffold792_202
ttacacaccatacaagcatttatagcctgctcaatcttgtgcaatgccatctgCAGGCCCTGAAGTTAATACCATCTTAAACATTCAAGATAACTCATTTTTGTTTGGTGAGCTTACATAATTATGTTAGATTAAGTTTAGCTTAAGTAGatacaaatacaaatacaaatacaaATTAAAAAATAAAAAATAAAAACAGCGTTGTGCAGattaaaaaataaaaaataaaaacagcgttgtgcagtatgaaaaacccaaatgggtaggtaccagcagcagtattattatagtacaggtcactaacgataaatatataaatatctc
>Prochilodus_lineatus_cor_scaffold797_203
tgacttactgaaaccactgtcctcctctttagttccgtcaatggttccatctgcttggagctgcaaatggaagccctgccgactatacagcttcgtcacgatccccttcagctgGGGCTCTGAGGAACAGAGAGATAGAGAGAGACAGACagagagagagagagagagagagagANNNNNNNNNNNNNNNNNNNNNNNNNNNNNNNNNNNNNNNNNNNNNNNNNNNNTGAGACAGGCAAAGCTGTGGTGGATTGTGGCTTGTGATTGCCTCTAGannnnnnnnnnnnnnnnnnnnnnnnnnnnnnnnnnnnnnnnnnnnnnnnn
>Prochilodus_lineatus_cor_scaffold797_204
agagcttatgccagctgctgttacactagttaaggcaaatccaatatcctccacatgcaaaaatgcacatttgacttaagattatgtaaactgttgaaTTGTTACACACAGACACAGACACACACATATACATACATACACAAACACACGcacacacacacacacacacacacacacacacaTATATATATATATATGTGTGTGTGTGTGTGTGTGTGTGTGGTTTGTGGTTTGATTTGAAtatatatatatatatgtgtgtgtgtgtgtgtgtgtgtgtggtttgtggtttgatttgaaattgcagagaggtgtactgaactaaatgatgt
>Prochilodus_lineatus_cor_scaffold797_206
tatctcctctctgaaagttccctgcaagtgttaaggcaccacatgtgtatgttacataagttctcctcgtcccctcccgcctgaggagtgcgaggtgactggggctgcGCCTGGATCTGTCTATGTCTGCTTTTAAATATGTATGTTATAgatggatggatggatggatggatgAGTAGATAGATAGATAGATAGATAGATAGATAGATAGATAGATNNNNNNNNNNNNNNNNNNNNNNNNNNNNNNNNNCTAGTACATCTGCTTTACAAAACAAAAGGGACAGCGTAGACAGagtagatagatagatagatagatagatagat
>Prochilodus_lineatus_cor_scaffold808_209
tctgcatatctttcgttccttgtgagcccacactttctttacttccttccctcttttcctttccactacctccccacccccttgtatgctctgtatccCTCCCTCCTGTTTTCCTTCCTTTATTGACCAAGTTGACGCCATCACTTTCAGtctctctctctctctctctctctctcTGTCTCTCTCTGTCTCTCTGTCTCTCTGTCTCCTCTGTGAAGCATTAGGTCATGtgtctctctctgtctctctgtctctctgtctcctctgtgaagcattaggtcatggccttctgttctgttctgtctgtctgctcaacattagctgaa
>Prochilodus_lineatus_cor_scaffold834_215
acacctgatgctgcttttatggttcaaaagaatatgaaaataactcaacttgactttgaccttttttccccaaatgattcccagggtcaagacttttgacactagttatGGTGTATTTCACAAACTGCTGTGCTGCGAGATCAGAATCAAaaataaataaataaataaataaatAATAGAAATTTTGGCTAAATGCTATACATGTTTGATTCCAGCCACTCAACTTTTAGCTCaatagaaattttggctaaatgctatacatgtttgattccagccactcaacttttagctcttatagtctttattgtctaaacaactgttaca
>Prochilodus_lineatus_cor_scaffold839_216
ccaaagacttgcaaaacagcaaagacacattgatgctgctctggtggctcacgttagcccaacatcttatcatatgttgttTTTCCATTAATTTGTCACCCATTTGTATATACTAAACCAGGATTAATCATTCACTTTTTGCTAAGCTTAaaataaataaataaataaataaatAAACAAGAAAGTGTACAAAAGAAATCAAAAGTCTCTCATATTGGTGATTCAGACATAAGAGTGCAaaacaagaaagtgtacaaaagaaatcaaaagtctctcatattggtgattcagacataagagtgcaaaaacaatgtgctttgtaat
>Prochilodus_lineatus_cor_scaffold840_217
caccactgtccgttctgcgcacctaaagtgtaccatcctaatgagttacatcacgtgcaacaccatgtgctgttttactgttactgttcttaaatgtttattaggttttcttgtgtGTCGTTGATACCCAGAAGGATGAGCGGTTTAGATtgtgtgtgtgtgtgtgtgtgtgtgtgTAGCCTGTCTTTGTTTGGTAGCCTAtagcctgtctttgtttggtagcctatcttttgtaatataaactgcaccaaaaataagttttttttctgtgcagggcaaggatgtcttggctgttaacagttttgtgannnnnnnnnnnnnnnnnn
>Prochilodus_lineatus_cor_scaffold892_223
ggcgcaaaattcccaattaagtggacagcccctgaagccatcaatttcggcaccttcagcatcaagtcagatgtctggtcctttggTGTGCTTCTGACAGAGATTGTGACATATGGAAGAGTACCATATCCAGGTAACGCAGAGTATCTTacaacaacaacaacaacaacaacaATAATAATAATAATATTAATAATTACGATATATTTACGATAACTATTGGGAATAAAGTCATTGGTACCCataataataataatattaataattacgatatatttacgataactattgggaataaagtcattggtacccactcttgtctct
>Prochilodus_lineatus_cor_scaffold903_225
ataacaacccgtctccaccgccagactctgaccttgaggtactgaatctcagccagatttacacagctcggaaagaaaacgggtctaactccattgatctcttaaacctaTTAAGAGCTTTTCATTGCTCATGCCTGGTATTATATAATAattattattattattattattattattattattattattATATTAGCATGTATTCAAAAACCTAGAATCACTTGTGAACAatattagcatgtattcaaaaacctagaatcacttgtgaacatgtatacaaacaacaatcacaagagcttatttatttcttcatttgtctgttgcaatgtacatgtatta
>Prochilodus_lineatus_cor_scaffold905_226
ctgtaatgttttttgggaaaaacctgatttgttgcagtattgcaatacatataccatcagagctcagatccattatcagagacaaaatcacaggctatgaaaacctgaagccatttaagtgcccatGCACAAACACAGACACAGACACAGacacacacacacacacacacacacacANNNNNNNNNNNNNNNNNNNNNNNNNNNNNNNNNNNNNNNNNNNNNTCTGGAGCTGAAGACTAACCTCCACAATCTannnnnnnnnnnnnnnnnnnnnnnnnnnnnnnnnnnnnnnnnnnnntctggagctgaagactaacctccacaat
>Prochilodus_lineatus_cor_scaffold905_229
nnnnnnnnnnnnnnnnnnnnnctccggcattttcatcagtgtgtttgtcttccactctaaatgaatggcagatgctgtaaggaagggtataagcagcagcaagaccTTACTGAATGGCCACAGAACAAGAGTCAAAGGCAGGCAGAGCATgagagagagagagagagagagagagagagagaNNNNNNNNNNNNNNNNNNNNNNNNNNNNNNNNNNNNNNNTGAGGAAAGGAGAAAGTGTGCGnnnnnnnnnnnnnnnnnnnnnnnnnnnnnnnnnnnnnnntgaggaaaggagaaagtgtgcgcacgggcgtgtacccagcgcaaacacac
>Prochilodus_lineatus_cor_scaffold905_230
cacctacacaaaactaagtgcacacgcatattcacaccacctacattatttgcatgacagaaacaactacctttgacattcacaaaagtccctttgtagcTTGTGGGTATGTCTCCTTTTGCTTAAAAGGTAGCATGACAAGACTCCTGTacacacacacacacacacacacacacacacacacacacacANNNNNNNNNNNNNNNNNNNNNNNNNNNNNNNNNNNNNNNNNNNNNNNNNNNNNNNNNNNNNNNNNNNNNNNNNNNNNNNNNNNNNNNNNNNNNNNNNNNNNNNNNNNNNNNNNNNNNNNNTCATGCTCAGGTTTCACTCTCGannnnnn
>Prochilodus_lineatus_cor_scaffold908_231
aagattgaagctagaaacaaagagcttgtcaaccacctgtagaacccatgtaccaagcacatgaccccagccataatTCAAGTGACAGTCTGGCATGTTAAACTGTGTACGTTCAAGAAAAAAAAAGGTACACTAATTTGTTCTTAATACaataaataaataaataaataaataAAAATACTGAAAATCTGAAAAATCGCAATTAGATATTTTGACCAATCATTCAGCCCTaaaatactgaaaatctgaaaaatcgcaattagatattttgaccaatcattcagccctacctacaaacctatccttttatataggctatatact
>Prochilodus_lineatus_cor_scaffold912_232
ctctcctctgtcgttttattaaaacctaattaaatgcatctcatctcctgccactgtgattgagctccgCACCATGGAAACAGACCAGAACTGTGTGTGTGTGCTTGTGGTGGCTGTGTGTGGTGACTGTGTGTATTTTTGTGGTAGCTAtgtgtgtgtgtgtgtgtgtgtgtgtgtgtgtgtgtgGTAACTGTGCATGTTTGCGGTGgtaactgtgcatgtttgcggtggctgtgtctgtgtggtgactgtgtacttttgtggtagctgtgtgtgtggtaactgtgcatgtttgtggtttctttgtgtgtgtggtgactgtgtttgtgtttgtgt
>Prochilodus_lineatus_cor_scaffold913_233
ctgtgtctgagaagtacatctcatgagagagcacacattcagtgactgtgtgatagagacagacatataaacacacacaagcctttgtccttgtactcgtatcaatgtccttacccctctgtacttACCCTGCTCTCTCCAATCTCTCTTtctctctctctctctctctctctcTNNNNNNNNNNNNNNNNNNNNNNNNNNNNNNNNNNNNNNNNNNNNNNNNNNNNCACCCGATGCGTTCTCTCAGCTCCTCACCTGTCCGTACTGCTtnnnnnnnnnnnnnnnnnnnnnnnnnnnnnnnnnnnnnnnnnnnnnnnnnnnnca
>Prochilodus_lineatus_cor_scaffold916_236
aggaaggagaagaagaagaagaagaagaagaagaagaagaagaagnnnnnnnnnnnnnnnncaacataaaggagaacaaagaaggagaagatgatgaagaacaaCATGGAGAAGGAGATGAAGAAGGAGGAGAAGAAGAAGAAGGAGAGAaagaagaagaagaagaagaagaagaagaagaagaagNNNNNNNNNNNNNNNNNNNNNNNNNNNNNNNNNNNNNNNNNNNNNNGACGATGAAGAACAACATGGAGAAGGACATGAAGAAGGAGGAGAAGAAGACGAAGAAGAAGAGGAAGAAGGAGAATATTTCATCACATTGCACATCACAAAnnn
>Prochilodus_lineatus_cor_scaffold932_238
ctatctgaccccctgtttggagcatacacattaataaaaacaaaaagacgtccagaaaccctcgctctaagcatgagcaccccccgctacaaactcgttaaaagacaatacagtcacttcaGAGGACAGAGAGAAAAGAATGCCAACCCCagagagagagagagagagagagagagagCTCCCCCTCCCACCATAAACTCCACTCAGACATGGTGTCCACATCACTATGCGTCTCTTGctccccctcccaccataaactccactcagacatggtgtccacatcactatgcgtctcttgtaagaaacacacatgtaattttttgagact
>Prochilodus_lineatus_cor_scaffold936_241
ttcttctcttctcttcnnnnnnnnnnnnnnnnnnnnnnnnnnnnnnnnnnnnnnnnnnnnnnnnnnnnnnnnnnnnnnnnnnnnnnnnnnnnnnnnnnnnnnnnnnatctgttctcttctctTCTCCTCTTTTATGTTCTTCTCTTCTCGtctcttctcttctcttctcttctcttctctTCTNNNNNNNNNNNNNNNNNNNNNNNNNNNNNNNNNNNNNNNNNNNNNNNATCCCATCCCATCCTCTCCTCtctnnnnnnnnnnnnnnnnnnnnnnnnnnnnnnnnnnnnnnnnnnnnnnnatcccatcccatcctctcctctcctctct
>Prochilodus_lineatus_cor_scaffold967_243
cgtggggaaaaaaacaaaCAAAACACTTTCAAAACAACATCGAATATTTAAAACAATATCTAAAAATAAAATTAAATTAAATTGAAATGTATTACATTCGCAATATAATTTGCTAGTTTAAAACGTTATCATAAAAGCTTTTATTAGCACattttattttattttattttattttATTTGTAAAATTTGTCTCTATTTCATATTAAGAACATTGTCGTTCCCCAAatttgtaaaatttgtctctatttcatattaagaacattgtcgttccccaaacctgccacagggtggcgccgtttaacgcagttattaatgaagcaactcc
>Prochilodus_lineatus_cor_scaffold970_244
aggggacgatggaggcgcttactgtgggcgaggtgcctggggtttgtataaacttccaattttcactttcacctcacgctaaaccacctccgcccacaccctccACTTGCCACTCTTTCATTTGCTGGTGTTAATTAGAGAGAGGGAAACagagagagagagagagagagagagagagagATCACACTGTACAAGTTATGGGCAGCTTGTGGACAATGTAGATCAatcacactgtacaagttatgggcagcttgtggacaatgtagatcaagttcacnnnnnnnnnnnnnnnnnnnnnnnnnnnnnnnnnnnnnnnnnnnnnnnnnnnnn
>Prochilodus_lineatus_cor_scaffold972_245
gatctaataataattgggcgaattttctattaattcgagaaacacattttatttaatgtcacttggatggcatccatgccggttaactggagaaattatggcataaggatgcattATAGGTGGACAATAAGCTGGTGGAGGAAGACATAGtttgatttgatttgatttgatttgaCCGGAGATGACCGTGTCTAGTAAAACCCTTTCCACACTCTGAGCACCGATATGGTTTCTCTTCTGTATGAGTGCGCTGccggagatgaccgtgtctagtaaaaccctttccacactctgagcaccgatatggtttctcttctgtatgagt
>Prochilodus_lineatus_cor_scaffold991_249
caaattgccttctcagaaaatacagctggtgctgggacttccggccagtgtggtgtatgttgtgtgaccaggttaaatccttgctgatgtgaacgccgaggaatttgaaGGTTTTTACCCTCTCCACCTCTGTCTCACCTAAGAACAGTGgtgtgtgtgtgtgtgtgtgtgtgtgtgtgtgtgtgtgtgtNNNNNNNNNTGCCGCCTCCTCCTTGGATCAACAACCATTTCCTTGGTCTTGTCTGTATTCAGGGnnnnnnnnntgccgcctcctccttggatcaacaaccatttccttggtcttgtctgtattcagggaaagattgttgtagtcacacca
>Prochilodus_lineatus_cor_scaffold1003_250
nnnnnnnnncagtctgtgaggtccatctgtgcacatgcttggagcagggagaggaatctggtgtctgtacacttaccagccatcaAAACCCACAGCAATAAGTGAACAAGTCCTCCACAGAGAACATACTTCCTTACAAATACTCAGTATaataaataaataaataaataaataaataaataaataAAACTAGTACTGTATAGCGGTTTATATTAGATAATTATATTTTACAAATTATGTTTATATATACATCATATTTTACACTTTATGTTGTATTTTATTCCCAGTGTGTTAAAaaactagtactgtatagcggtttatattagataattatat
>Prochilodus_lineatus_cor_scaffold1018_251
actgacccacactcctctaagtgtcgtttattcatctctcgttcctcccatagactctcgttcattttcaagcaacacattagcaatcaactagcaacaagcttgagctgcccaatcactcgTCAGTCTGACTTCACCTTTCCAATCTTTttcttcttcttcttcttcttcttcttcttcTTGGTTGAGAGATTTTTTGTCTACTGACTACTCCCACTAATACTTTCATGGTATTGACACCGTTCCttggttgagagattttttgtctactgactactcccactaatactttcatggtattgacaccgttccgactctggaatgctcagt
>Prochilodus_lineatus_cor_scaffold1023_253
gaggaaaacaggacatctggaggaaacccccacacacagggagaacATGCCAACTCCAAACAGAGAAGACCCTGCATGCTCCAGCCGGCAACCGAACCCAGGCACTCACTCACTCACTCACTCACTCACCCAGTCACTCACTCACTCGCCcactcactcactcactcactcactcactCANNNNNNNNNNNNNNNNNNNNNNNNNNNNNNNNNNNNNNNNNNNNNNNNNNNNNNNNNNNNNNNNNNNNNNNNNNNNNCAGTCACTCTCGCACCCAGTCACTCACTTcannnnnnnnnnnnnnnnnnnnnnnnnnnnnnnnnnnnnnnn
>Prochilodus_lineatus_cor_scaffold1031_255
tgctaagatttcaccatactgccctctcccacactgaggtttcttactttgtgtgtgtgttgtgtaagtgtatgtgcaccacaaaatacatttgcatacaaaagaatctgcatataggaaatgTATTGGAAGTTAGCCAGCATGTGAATAtgtgtgtgtgtgtgtgtgtgtgtgtgAAAGAGAGAGAGCGAGAGAGAGAAAGAGAGAGAGCCTCTTCCTGTTCGAAGAAAAACAaaagagagagagcgagagagagaaagagagagagcctcttcctgttcgaagaaaaacagacctgccatgagatcactgtgggaacagattta
>Prochilodus_lineatus_cor_scaffold1031_256
cctgccatgagatcactgtgggaacagatttagacggttacagagtgtgtctgagagcctgtgttcattttttttctcctctctttttctttgtccagcccccaattctgtttttagggagtaTGATAACAACAGACCAGTCCTCCAGTCctctctctctctctctctctctctctctctNNNNNNNNNNNNNNNNNNNNNNNNNNNNNNNNNNNNNNNNNNNNNNTTGTAATAGTTTGGTAAAGATTGGCAGGTGTGTTGTTGAATCCTATTGGGTCAGGnnnnnnnnnnnnnnnnnnnnnnnnnnnnnnnnnnnnnnnnnnnnnnttg
>Prochilodus_lineatus_cor_scaffold1031_257
aagcacacttgtgtgtccatgtgactaagagacagatacaaggaagggaaaaaaaaaataaaaGAGGAGAGAAAGAGGAGACAGAAGCTAAAAGTAGGATAGAGAGAGAGAGAGNCCAGAGAAAGAGGAGACAGAAGCTAAAAGTAGGATagagagagagagagagagagagagagagAATGTGTTGCAGCCCAGTGATAGCTGAATAAaatgtgttgcagcccagtgatagctgaataaacactaagctttacaaacacaaagtcatgtaaagctgaaaaaaatatatatattgttgagtcatcctgtgaggcctaaaatagtaatt
>Prochilodus_lineatus_cor_scaffold1060_261
gtcactgaagtgatgacctgaaaatcagtactaaagggtgattggacccttattcccttagcaacaaactaactctaaaaggattcagagttaggcagaactttcttttaagTGTAAACTGTGTGCAGTGTAGCCACAGGTCCAACGAGCtgtgtgtgtgtgtgtgtgtgtgtgtgtgtgTTTCGGGACACAGACCTAACCTGGTTGTTtttcgggacacagacctaacctggttgtttttcttggggtcagcactggatctgtgaggtttgataacctggaccaaggctccactgtgtcttgctggcatataactttaccctttcttag
>Prochilodus_lineatus_cor_scaffold1095_266
gatacagcggtgtgtggaacgttacctactttgatggctattgaattcatacacagtatataatattatgataatgataataaagatgaattcaTGTCACAGTGGGACTAATTTTTGGATTTAGACTTGAAGCTAATACAGTGCACTAGTacacacacacacacacacacacacacacacacATATATATATATAATATATATATATTAGCATATATATGCTAATGAACAATTTATGAACTTACATTAATGTTCGGATTCTTTGTATGTTAGGGAATGCAACATTATAAGAATAACACTGTAGAAGAACACACTCAGGCCCatatatatata
>Prochilodus_lineatus_cor_scaffold1095_268
aatatgtttagcgagcagacaacagatcaaagctcatctcggttagtgagcgtctgtggctttgcgtgtgcgtgtggtcaagggaagtggcggAAAACGAAAACAAACACGCAAAGTGAGCGTCAGCACTTTGGGAGAGGGTGTGTATGAgtgtgtgtgtgtgtgtgtgtgtgtgtgtgtgtgtTTANNNNNNNNNNNNNNNNNNNNNNTGTGTGCTGGTATCTGGGTTGAGTGGTGTTGTTCTttannnnnnnnnnnnnnnnnnnnnntgtgtgctggtatctgggttgagtggtgttgttctgggatgagcagggcaccaatgatgggcaag
>Prochilodus_lineatus_cor_scaffold1110_269
tcttgcccttttctccttatccatctgctcccattccccaccgcgttcagtcattaaaatcatctcaccaacagcactgccgcctcctaaagcatattctCATCAGACTGAATGTAGGTGCCTGTACCTCATAAACACTTTCTTGCTCTTtctctctctctctctctctctctctctctctctctcTNNNNNNNNNNNNNNNNNNNNNNNNNNNNNNNNNNNNNNNNNNNNNNNNNNNNNNNNNNNNNNNNNNNNNNNNNNNGCTCTTCTGGGGTTAGAAAGAACTCATTGGGTtnnnnnnnnnnnnnnnnnnnnnnnnnnnnnnnnnnnnnnnnn
>Prochilodus_lineatus_cor_scaffold1110_270
ctattaattattcatttgtagaaattaatgatggtgatagtgtgatgcaattttggcaaaaaatgcaatgcattttGCCATTTTTGAATCACAATACCAAATGTTACAGTATCAGTACAGAATCAGAAAATAATGTAAGATATCTGCAACatttatttatttatttatttatttatttATTAGGCCATTCAACAAAAAAGTTGTTGTTCTCCTAAAAGACAACAGTACACGTGGAAattaggccattcaacaaaaaagttgttgttctcctaaaagacaacagtacacgtggaaatgttttcctaaaacgtatttctttaaaatacat
>Prochilodus_lineatus_cor_scaffold1111_271
catctgctctttaccttcccctccgtcacccacactgcctgcgtctgctgctgccgaatacatgccttcacactgccgTACCACGCATCATTGACTGAGTTCAGATCAATAGCAGCTAACATAACAAACAGCAGAGGGGAAAAAAGCAAAagagagagagagagagagagagagagagagagagagagNNNNNNNNNNNNNNNNNNNNNNNNNNNNNNNNNNNNNNNNNNNNNNNNNNNNNNNNNNNNNNNNNNNNNNNNNGGGGTGAAAGATGCAGAAAGATGAGnnnnnnnnnnnnnnnnnnnnnnnnnnnnnnnnnnnnnnnnnnnnnnnnnnnn
>Prochilodus_lineatus_cor_scaffold1142_279
aacatgatgaacaagcagatgcagctgatagaaagtcgtcttttatcttttgttatgagatgataactaagttagttcaaatgccTTGCATTGATGTTGGTTTAGGATGTGTAGAGTAGGCAGTAGATTACAAAAGGAGAAGGATTAAACagagagagagagagagagagagCTGAGGGAGGTAGTTCTCTTTAAAATTTGAGCAACAGCCTCTAAAAACCTCTCTGCACCTTCCTGctgagggaggtagttctctttaaaatttgagcaacagcctctaaaaacctctctgcaccttcctgccaggcttataatgttcttc
>Prochilodus_lineatus_cor_scaffold1146_282
attactgtatgtgtcaacccagcggggggactgtttgctcatcgtggtttctgtgcagacgtccctcggcctGCCAGATATTGTGACACAGCAGATTGTGTGCTTGGCTTGTGAGCTGTCGGCTTCTGAACGCGCCTCGTTTCCTCAGCCagagagagagagagagagagagagagagGACAGGGAGAGGATAATAACCTCATAAACAGTGCGAAGAATGCAATTTACTCCgacagggagaggataataacctcataaacagtgcgaagaatgcaatttactccccactgggcataaatcaaccgcacaagtcctcctgactagaaca
>Prochilodus_lineatus_cor_scaffold1146_284
agggagagagagagagtggcagggagggggagggggaggggggaaagggggagagggggggtggggaagggagggagaaggaaaaactaagaggggagagagatgcagggaTGAAAGTAAGGACGAAACGAGAGGGGGCAAAAAGACAGTgaaagaaagaaagaaagaaagaaagaaagaaaATAATGGAGGAATAAATGGAATAAAGCGAGAAGGGGGAAATATGCAGAGAGGCATACAataatggaggaataaatggaataaagcgagaagggggaaatatgcagagaggcatacagacaaaaagaagagagggaaagactgagagaaag
>Prochilodus_lineatus_cor_scaffold1151_285
caaaacagggattaaatttccttttatattatttctgaatcagaacaataaacaccaaatgtcaaaagcactttgttattcaacattacctttaacagcatcataaacagaaatccaagTGCAAATGAACAGTTCTTACACCGGCACGCGcacacacacacacacacacacacacacacacacacacaCNNNNNNNNNNNNNNNNNNNNNNNNNNNNNNNNNNNNNNNNTTCATTGTTAGTATTTAGTATTCACAAGGTACAAACAAACACTACACAcnnnnnnnnnnnnnnnnnnnnnnnnnnnnnnnnnnnnnnnnttcattgttagtatttagta
>Prochilodus_lineatus_cor_scaffold1156_287
tagactacactgtgttttaatcttaattattttagatctttgaatattactgtgattaaaataaataaataaaaagaccattaaggcttaaccaggttaaattagatctctagattactcttTTTTTGTTTTGCTTTGTCATTCTCTCTAtctctctctctctctctctctctctctctctcTTTTACACATTAATATATATGTGGAAATATATATATTTAACAATATATGTTAATCAATCGATAGGAGGGTGTGAAACGCTACATATttttacacattaatatatatgtggaaatatatatatttaacaatatatgttaatcaatcgatag
>Prochilodus_lineatus_cor_scaffold1162_288
nnnnnnnnnnnnnnnnnnnnnnnnnnnnnnnnnnnnnnnnnnnnnnnnnnnnnnnnnnnnnnnnnnnnnnnnnnnnnnnnnnnnnnnnnnnnnnnnnnnnnnnnnnncacgtgtgtgtgtgtcTCACAGCATGCAGCATATACACTCGATacacacacacacacacacacacacacacacacacacacacacNNNNNNNNNNNNNNNNNNNNNNNNNNNNNNNGAGTGGTGTAAGGCTGGTCTGGTAAGCATTTGAAGTnnnnnnnnnnnnnnnnnnnnnnnnnnnnnnngagtggtgtaaggctggtctggtaagcatttgaagtcgagcgtggtaatnnn
>Prochilodus_lineatus_cor_scaffold1167_290
ctatttatagtttatagataacagttaaaaatactgctgccggtaccgacccatttaggtttttcatactgcacaaccctgtttttatttttttatttgtatttgtatttgtatctgTGCTGTTTTTGTGAAACCGCTACCGCTACATTCatctatctatctatctatctatctatctatctatctatctNNNNNNNNNNNNNNNNNNNNNNNNNNNNNNNNNNNNNNAAGGATTCTACCAAGGGGATTGACnnnnnnnnnnnnnnnnnnnnnnnnnnnnnnnnnnnnnnaaggattctaccaaggggattgaccatatatcagtcatactgttagggaa
>Prochilodus_lineatus_cor_scaffold1170_291
acaacacagcatctactgtagaagctcagcagtgaataaaagcttattcctgaacaactcctgtctgacatacaagcactcctgtctaaaatacattcagaattaattgcagaactccttGTGTTGGGGTCTGTACAATGTGTTGTACCTtgtgtgtgtgtgtgtgtgtgtgtgtgtgtgtgtgtgtgtgtgNNNNNNNNNNNNNNNNNNNNNNNNNNNNNNNNNNNNNNNNNNGAAAGAAAAATTATGAATTCATTTCCTTCTTTGTTTTCAGTTTTnnnnnnnnnnnnnnnnnnnnnnnnnnnnnnnnnnnnnnnnnngaaagaaaaattatgaattcat
>Prochilodus_lineatus_cor_scaffold1175_292
tgggagagtttgaagttgagcagcgagtgtgcggctccccgtactagtactttggtccagacctaccaagaccgggacacattgagtccaagtcgagaccaagacttttagtagTCGAGACCAAGAAGTTGAGAAGGTTGAGACCAGGAGagtcaagtcaagtcaagtcaagtcaCACCAATAAGAGTCCCTGGACAAAAcaccaataagagtccctggacaaaactcctaacactacattggcctacctgtaatatgattaaccttgtacgtcactctggataagagactcagctaaacactgtaaatagtcctgtcctcctcg
>Prochilodus_lineatus_cor_scaffold1197_293
atatcgcactttgaggtatgcagtgctacactccatttgatctgtgtgggtgagctgcatggtagagatggagctatgggtcagtgactgcctgagtctagtctttcatccttagggcttCAGCTGTTGCCCAGTTACTCTGTATGTGGTtgtgtgtgtgtgtgtgtgtgtgTTAGCACATAAAGAACCATGTTTCATTAGGGCCTACTGGTGGCCTAATTTGATATTGTCAttagcacataaagaaccatgtttcattagggcctactggtggcctaatttgatattgtcaacaaatgtatttcagtttagtagaggcttg
>Prochilodus_lineatus_cor_scaffold1197_295
gttgtctctgaagattaacatgcgtattgttgaaaggtaaaaagctttaggtctccatccagatgtcagatgccctgagggggattccacaaagcctaaCAGCAGTAGGAACACTCATGCCTATGTGTGTTGGGAGAGAGAGAGAAAGAAagagagagagagagagagagagagagagagAAAGAGAGAGAGAGAGAGAGAGAGAGACCTATACAAACACATACAAACAGACAAGTCTTCACATGTTGCATTTCAaaagagagagagagagagagagagagacctatacaaacacatacaaacagacaagtcttcacatgttgcatttca
>Prochilodus_lineatus_cor_scaffold1197_296
aaaggtaaaaagctttaggtctccatccagatgtcagatgccctgagggggattccacaaagcctaacagcagtaggaacactcatgcctatgtgtgttCAGCAGTAGGAACACTCATGCCTATGTGTGTTGGGAGAGAGAGAGAAAGAAagagagagagagagagagagagagAGAGAGAAagagagagagagagagagagagagACCTATACAAACACATACAAACAGACAAGTCTTCACATGTTGCATTTCAacctatacaaacacatacaaacagacaagtcttcacatgttgcatttcacagctgaatggtttagataatgaagattggcctgatgtaatttttgggtaaaacgcagatagcctggtttctgtggtaataagtataaacaca
>Prochilodus_lineatus_cor_scaffold1207_297
ataaagagagatctggacagtacagAATTACCTCTCAGACCACAGCAGGATATACCATACCTTACACACTTACATCATAAACAACTCAAGATATTCAATTTAACTAGCAAATGTGATTAAGCTCTATACATCATCATCATCATCATCCTTatcatcatcatcatcatcatcatcatcatcatcatcCTCATCCTCNCCATCATCATCAACATCATCATCCTCATCCTCATCActcatcctcnccatcatcatcaacatcatcatcctcatcctcatcatcctcacaatcatcatcatcctcatcctcatcatcatcatcctcatcctcatcatcat
>Prochilodus_lineatus_cor_scaffold1207_298
nnnnnnnnnnnnnnnnnnnnnnnnnnnnnnnnnnnnnatcatcatcatcatcctcgccatcatcatcatcctcatcatcctcctcatcatcatcctcatcatcatcctcatcatcatcctcatcCTCCTCATCATCCTCATCCTCATCATcatcaccatcaccatcaccatcaccatcaccatcacCATCNCTCACCCTCATCATTCACTATAGACTTGGAAATAATAATTGAAGGTGAGGGTCACTTTTTTTTGAGGGGGTGGAGTAACATTAcatcnctcaccctcatcattcactatagacttggaaataataattgaaggtgagggtcactt
>Prochilodus_lineatus_cor_scaffold1234_306
aaatattttttaaattaaagtgtatatttatttatttatttatttattatttttggagtcaaatatgatagttttttaaatgtttatttgttcatctatataCGTATTTATTTATGGGGTGGAGACAAATAAGATTTTGGTCTTTCTTTTtttctttctttctttctttctttctttctttcTTTTTTTCTTTCTTTCTTTCTTTTCTTCTTTACTCTTGGTTACATGTGCGTGCTtttttttctttctttctttcttttcttctttactcttggttacatgtgcgtgctttcagatgtaatgggctatcacgtggagcagtttaaggcgtc
>Prochilodus_lineatus_cor_scaffold1245_309
gcccttctatgtaatttagcaaaatgacatgcattcagtatcaatgacatgcaggtaatgaatatatcttccagaataatatgtaagtatgctaacaAATTGCAGCTTCCCAGTCAACTACATATATATATATAGATATGTATACATATAtgtgtgtgtgtgtgtgtgtgtgCAATAACATGTACATTTGTATAGTTTCTTATTGTATTTTTTACCCAACAATAGATATTTTATTTATTTTCTGTAATTTTGTTTATTTTGTAACTTGCACTGTAGTCTACATCTTGTTCTTTGTCTGTTCTGCTGCTATTCTGCcaataac
>Prochilodus_lineatus_cor_scaffold1247_310
tgatagagataagttattgtcgtggcctttgtggggaaccttgcacaatacagattgctgtgaaaattccagagggcaaagctctaagaacatgagagggtgacctgaaccagttctgAAGCCTGGTCTTACATTGTGTTGGGGCCTGATacacacacacacacacacacacacATTTACACATAAACTGTTGATCAGTCTGAATAATGTTTATTGCTGTCAGCATATGTGTGTGTGTATATGTGTTTGTGTGTGCGTGTGCGTGTTTAACTCTACatttacacataaactgttgatcagtctgaataatgtttattgctgtca
>Prochilodus_lineatus_cor_scaffold1290_313
caggtacatttagtcagactaatatcactgaacatactgttgcatcatagttatgctggaaaatccaaatagaggaaggaaataaactggtctaaacagtgttctgtttcaggACTGCGAAGTTCAAATATCCCTCAAGTCTTACTCTACatagatagatagatagatagatagatagatagANNNNNNNNNNNNNNNNNNNNNNNNNNNNNNNNNNNNNNNNNNNNNNNNNNNNNNNNNNNNNNNTACAGTATGAAACCTGTACAGTACAGTATGAATGCCATCACTGCCTGCCATGTTTCCCAAATAACAAGannnnnnnnnnnnnnnnn
>Prochilodus_lineatus_cor_scaffold1307_318
tctatttgtattgcatgtttacagaattattcctaagaatcaccaaaatgtttatggataccatataagccataccatataccatataaccatataagcacaaccttaggtttccaggtagCAGCCCCACCTAGAGATGTAGAACCACAGtagatagatagatagatagatagatagatagatagatagaTANNNNNNNNNNNNNNNNNNNNNNNNNNNNNNNNNNNNNNNNNNNNNNNNNNNNNNNNNNNNNNNNNNNNNNNNNNATACTGTTTGTTCTTATCAGCTTTTCTTTACCCACAGCTtannnnnnnnnnnnnnnnnnnnnnnnnnnnnnnnn
>Prochilodus_lineatus_cor_scaffold1309_319
ttcataacagtacatgtgtaatgaggtttatttcctcttttacacatatatttagccttggcgatccatgtgtctggacgagactggcctGTAAATGGGGGAACTGGAGAATTTGCTATATACAAACCATTATGATATTTATGTTTCAATgaatcagaatcagaatcagaatcaGNNNNNNNNNNNNNNNNNNNNNNNNNNNNNNNNNNNNNNNNNNNNNNNNNNNNNNNNNNNNNNNNNNNNNNNNNNNNNNNNNNNNNNNNNNNNNNNNNNNNNNNNNNNNNNNNNNNNNNNAGAAAACAAGACAGGACAGGAGGAgnnnnn
>Prochilodus_lineatus_cor_scaffold1319_324
agctagcagaaagtaaaaatcaagaaagtcttcaagacagaaacggaaccaaaaaaaaaaaaaaggaatgacctttgagtgatcaaaatgcaacttAAACAGAATCTTCAGGTGCACACACACTCATGCATGCACATACGCGCGCGCGCGcacacacacacacacacacacacacacacacacaCCTCACGCTTGTTTCGGAAATACAGGCTATAAATAAGGAGATGAAATGGAGGGAAAAAGcctcacgcttgtttcggaaatacaggctataaataaggagatgaaatggagggaaaaagcatcaaagagggaaaaaataaatcacatgaca
>Prochilodus_lineatus_cor_scaffold1319_325
gttaacaattaataatactgcttccggtacctacccatttaggtttttcatattgcacaacgttgttttcattttttttatttgtgtttgtatttgtatctgtgctgtttttgtgaaaactatCAATCAATCAGTCAATCAATCAATCAGtctatctatctatctatctatctatctaTCTNNNNNNNNNNNNNNNNNNNNNNNNNNNNNNNNNNNNNNNNNNNNNNNNNNNNNNNNNNNNNNNNNNNNNNNNNNNNNNNNNNNNCATACAGGTACCAGTTCACCTGCTTGTTGAATtctnnnnnnnnnnnnnnnnnnnnnnnnnnnn
>Prochilodus_lineatus_cor_scaffold1322_326
aaggtttttacaaacaccaacacactgttatataaatcctgctgttcttctgttctaagattgacagtctttctcccccgttaggagaacactgtgcacagCGTGACGACTCGAAATCTACAGTGGTCGTGGTTTCCACTGTTGCTGTTGtcatcatcatcatcatcatcatcatcaCTGTATATGTGTACCGGAGGAGATCACGAGGTACGGCCTTTATACTCctgtatatgtgtaccggaggagatcacgaggtacggcctttatactcctnnnnnnnnnnnnnnnnnnnnnnnnnnnnnnnnnnnnnnnnnnnnnnnnnnnnnn
>Prochilodus_lineatus_cor_scaffold1325_327
gcttgatgcagctgtcagccagtgattgatgagtatcatcatttaaagtgtaaaagaaaacgtctCTGTGAAGGCAGACATGATGAACTGCCGCCTGCTGGCTCTCCCTGAGACACGCTCGACGTTTTCTTCCCTCCCCTCTCCTTGCATtctctctctctctctctctctctctctcNNNNNNNNNNNNNNNNNNNNNNNNNNNNNNNNNNNNNNNNNNNNNNNNNNNNNNNNNNNNNNNNNNNNNNNNNNNNNNNNNNACTTACTCCCCTCCTCTCCTTCCTCCATCTCTCTTTTCCnnnnnnnnnnnnnnnnnnnnnnnnnnnnn
>Prochilodus_lineatus_cor_scaffold1325_328
acatatccagcgctgaacacctgtttctaattcatcctttcatgtactgagaacagattaccatcattatgggtatatggaggaatgttagacgcatatgtaaaagtggccattttgatgtCCTGGTTAAAGGGGAGGGTATATGTGAGCgtgtgtgtgtgtgtgtgtgtgtgtgtgtgtGNNNNNNNNNNNNNNNNNNNNNNNNNNNNNNNNNNNNNNNNNNNNNNATGGCAGCCACTGACAGGCTGGTTGAGCCCTCTGTTCTGCACTGACTCCTGgnnnnnnnnnnnnnnnnnnnnnnnnnnnnnnnnnnnnnnnnnnnnnnatggc
>Prochilodus_lineatus_cor_scaffold1325_329
ctgagaattaaattccattttggaactattatagtacaagggttgatgcatagataccaaataagggcagaacagctcgAAGGGCAAGATCAGACAAACAAGCACTACTACTACTACCACTATAACAGCAATCACTACTACTACTACTAAtattattattattattattattattattattattattattattattattattattattattattattattattattattattattattattattattattattatAGAACAGGTAATAATATAACTTTTTTTTCTTCTGAAATGAGCGTAGTATTCagaacaggtaataatataacttttttttcttctgaaatgagcgtagtattctataagattacaataagacagaacaaaagaatattaacaggatcaata
>Prochilodus_lineatus_cor_scaffold1326_330
ccaagccaggccgggcaggacagagctaccacctgctccagcaacagctgctctccacgtctctgtcctctttgccccacccgctcagcttagCTCAGGATTGCCCAACAACCGCCTGCCTGCTGCTACCTGCCGCCAAGGCCCCACAGAacacacacacacacacacacacacacacacacacacacacANNNNNNNNNNNNNNNNNNNNNNNNNNNNNNNNNNNNCAGCCCCCCAAGCACAGAGAGGACAannnnnnnnnnnnnnnnnnnnnnnnnnnnnnnnnnnncagccccccaagcacagagaggacaagtaggtcccccaaccaataaccgaa
>Prochilodus_lineatus_cor_scaffold1326_332
gtctagattaccctgctgaaacagggctctcaggagccatgaagaacacgatGGAGATGGAGAAAGAGGGCAAGACAGAGACAGACAGACAGAGAGACAGACAGAGAGACAGAGAGACAGACAGACAAAGAGACAGACAGACAGAGAGATagacagacagacagacagacagacTGACAGAGAGACAGACAGACAGAGAGACAGACAGAGCGtgacagagagacagacagacagagagacagacagagcgcaaaagcatatggacagaaaagcagacagggggccaatacaataaaaaagttaaaaacagcagagaataaaaaa
>Prochilodus_lineatus_cor_scaffold1331_333
taagagaacaaatgtgttgcagagacactgatggctgccctttccagcctgaatgttagagcttttcatgtgcgtggtgcttctttactctcagaTGTGTGTCGTACATGCCTCTTTTTAGCAAATTCTGTAAGCAGAAGGTTGAATTACtgtgtgtgtgtgtgtgtgtgtgtgtgtgtgtgtgtgtgtgTNNNNNNNNNNNNNNNNNNNNNNNNNNNNNNNNNNNNNNNNNNNNNNNNNNNNNNNNNNNNNNNNNCATGTAACCCCTTTTATTCTATAGGTAGCACAGGCAAATCCTCTTTGTtnnnnnnnnnnnnnnnnnnnnnnnnnnnnnnnnnnn
>Prochilodus_lineatus_cor_scaffold1331_334
gaaagcagtggccgcctttgccgagagggaactgacatcctacaggttttagcattctgttctcctgctgggaggaacacaggtttgcaAGGACACAGACTTCACCTGTCAATATATCACAGTGACTGGGCCCGGCCAGCCAAATGCTGCctctctctctctctctctctctctctctctctctctctctNNNNNNNNNNNNNNNNNNNNNNNNNNNNNNNNNNNNAACCTCTGTCGTTCTCTCTTCCAnnnnnnnnnnnnnnnnnnnnnnnnnnnnnnnnnnnnaacctctgtcgttctctcttccagctcacttacttttccctctctctgtccttcc
>Prochilodus_lineatus_cor_scaffold1331_335
gttttcccgattcatcacccagtgccttgtctatcatattccaaagttagcgacactggttctgctatccttgctgcgactttccatcaaagatatcaaaagatgtcaagaggggtttgagaTGCATTCTATCTCCTGTTATCGCATGCAtctctctctctctctctctctctctctcGTTCCTGTTTCCTTGCCATGGTCGAGTCCAAGTGCTCCTTACAATACAAATCTAATAACATGCAAATTGGAGATAAGCCTAGATCCCTCCgttcctgtttccttgccatggtcgagtccaagtgctccttacaatacaaatctaataaca
>Prochilodus_lineatus_cor_scaffold1332_336
tggatcaaagtgcacacaccgggggctgaagaaaataaaaggcagctgtgcttcggtgttcttagtagggtgtaggtcacccattgtaggagaggcattttctggaaaAATGATTGCACACAGAGAGACAGAGAAAGAGAGAGAGATAGCgagagagagagagagagagagagagagagaAACACAGTGAAACAGTAGTAGTAGTTGTTATTTACTTTGTATGTGTATGTAGATTAACACTGTGGTTTAGGGTTACAaacacagtgaaacagtagtagtagttgttatttactttgtatgtgtatgtagattaacactgtggtttagggt
>Prochilodus_lineatus_cor_scaffold1336_338
acaaaaaattaagttcaacagtggaaaaaatataaagaagcaagtaaaatatttcaacatatcattgctgtgaaatataaaggttattagttttctttaCAATAATTCAGATTTACCACAAGGGNTTTTGTCAGTAAGATTGATGATAGAaatgaatgaatgaatgaatgaatgAATTAATTAATTAATTATAAAAAATCATCATAACAAACTTTTTTTACAAAAAAATAAGTTCAACAGTGGAAAAAATATAAAGAAGCAAGTAAAATATTTCAACATATCATTGCTGTGAAATTTAAAGGTTATTaattaattaattaatta
>Prochilodus_lineatus_cor_scaffold1351_341
caacactgagcatgtcatctgagttcaaaccacttatgcctcaggattctccctctagtacccttgtatactcttgggcacttgtatctctctctttctctctctctctctctcCCCTTGTATACTCTTGGGCACTTGTATCTCTCTCTTtctctctctctctctctctctctctcTCTCTCTCTNTACTTGTATCTCTCTCTTtctctctctctctctctctctctctcGCTCGCTCTCTTTCCTGTCACACATGTACTTCATCAAAGCCGgctcgctctctttcctgtcacacatgtacttcatcaaagccgagtgaaatattgatggtatcttcaaactggtaccacttgcacatagtggtacagataaagatctaaacatcgttagcctt
>Prochilodus_lineatus_cor_scaffold1368_343
aagctgtgtaccggtttgccctctttgctttgtcaaatgaaaactttcaaatgcgccagcaaagactttgcgtgcgatctgtcactatgcactatgaATCGTGTCTGTTGTGGTGGTATTCCTAGTAAAATGGGTGATTTTTAATAATCTtaataataataataataataataaTGATAATAATCATATTACAGGAATCTGTTGGTTGCATTGTAACATAAGCCAACAAAAAGGAAAGCCACAGACAAtgataataatcatattacaggaatctgttggttgcattgtaacataagccaacaaaaaggaaagccacagacaaat
>Prochilodus_lineatus_cor_scaffold1390_345
gccaggggagctgctctgaagaacaattgcctcctttttcctcctctctcttgctctttctttcaccctctctctcttttcatgagcctcactttcacatgtcgctgTTGTGAAGCAAAAGAGGCTTATGACACACTAATTACCCTCTCCctctctctctctctctctctctctctctctGGTTTGTGTGTTGTTTACACTCTGTCTGAGGTCATAAGGGTAATTATTGTTTGTTTATTTTTGGAATTTGAGGTGTTGAAAGGggtttgtgtgttgtttacactctgtctgaggtcataagggtaattattgtttgtttatttttggaat
>Prochilodus_lineatus_cor_scaffold1394_350
gctctgctgctgaaatatgaagcaggggctgaggcaagctagacaattattagaaatgcagtaacagaccCTGACAGAGCTGTGAAATCGAGAGACCACCCTGGTCACAGTTCAAAACAACCATTAAAGTGGAGTTGGGGGGTGGAGAGTgagagagagagagagagagagagaAAATGGCTTAAGAGCCAACACAGCAGCCTGTACATGACATaaatggcttaagagccaacacagcagcctgtacatgacatcgcattagagggtcacttaatcagaaacagacagcagtattttgtgaatttacaaatgtgtctttattct
>Prochilodus_lineatus_cor_scaffold1397_351
aggaaccctttcctgttccagcatgactgcgttttgtgcacgaagccacacatgtctgtacattatcctttttctttgtatgacaaactgatttTTTGTGAAGCTGCTTTGAGACAACGTTGGTTGTAAAAAGCGCTATATAAATAAATTttgattgattgattgattgattgaCATGGTCTGAGGAGTTTGGGCTTGAGCCTGGACACCCTCACCCCATTGAACACCTTTAGGATGGACTGTGAGCcatggtctgaggagtttgggcttgagcctggacaccctcaccccattgaacacctttaggatggactgtgagccaga
>Prochilodus_lineatus_cor_scaffold1449_356
tagttctaaataacatgtacagngtgtgtatgtaagtctgcaggcatttcagtcacagttcagtggccattaatttaatgtacatgtgctttatagttctaaataaCATGTACAGTAGCTGTGTTTGTCTTTTTTCTTGTAAATAAAATAtgtgtgtgtgtgtgtgtgtgtgtgtgtgtgtgtgtgtgTNNNNNNNNNNNNNNNNNNNNNNNNNNNNNNNNNNNNNNNNNNNNNNNNNNNNNNNNNNNNNNNNNNNNNNNTGGCGCCCTTCATAGGGCTTTATTATCCCAtnnnnnnnnnnnnnnnnnnnnnnnnnnnnnnnnnnnnnnnnnnnnnnn
>Prochilodus_lineatus_cor_scaffold1449_357
gcattgtcaggagacacagaaaggctggtgacgcgggaaatgccagtgatccacacagaaatgaagactataacatatgaggccctccaggtacacactcctatacagtACACAGCCATGCATGCTAAAATAGTATAGCTATGGTTTTTCctctctctctctctctctctctctctctctctctctctAAATGTAGAACTATTTTTCATTTGTATTGTGTTTCATAGATATTTTTGTCAAAATATTCAGAGACATCAAGCATGCTCCaaatgtagaactatttttcatttgtattgtgtttcatagatatttttgtcaaaatattcagagacatcaag
>Prochilodus_lineatus_cor_scaffold1449_358
attcagagtctaagcgactgcaggccaacatctcatttttaagtcatttcgcgaattgtccatgccaagagtggtatacctgagccttaaaatgtataaactggatataatatctgaaacatctcCAGTTATGAGTGTTTGTGCCCTTGTttattattattattattattattattaAGAGTCATTTGCCTGTGTGTTTTTTAAACCACCATCCTGTCATACGCTGCAGTCCATGTTGAATGTGTTTCCCACATGTGCTCAAATAAAATGagagtcatttgcctgtgtgttttttaaaccaccatcctgtcatacgctgcagtccat
>Prochilodus_lineatus_cor_scaffold1456_359
acacaatttacattgatgggaaattggcagggtgtgtgtgtgcagggaagggtatgtttaaggttggtgttaggattaaggttggggttcaaggttagtagtagTTCTGGATAGGTTGAACAATGGAAGTTTATAATGCTACACTCTGGAtgtgtgtgtgtgtgtgtgtgtgtgtgtgTTAGGAGCTCTATGCTTGCTTACTAGAAAAAAAAGTGTTGAGCTGTTCAAGCTATTCTATTTGTGCTACACGGGGGttaggagctctatgcttgcttactagaaaaaaaagtgttgagctgttcaagctattctatttgtgctacacggg
>Prochilodus_lineatus_cor_scaffold1479_366
ttacaacaacacacaagaatactggaggagtatcactgatagttatttggaaaatgtaattgtaggaaaacggtgtatactagttacagctgttatatGAGGTTCATGTTGTGACAAGTGTTGTATATGAAGTATTGTATAAAAAATAACtgtgtgtgtgtgtgtgtgtgtgtgtgtgtgTCTGTGTCTGTGTGTGTAGTTATTCCCTGACCTTCCAGCTTACAAAGCAACGAAAGCCTGATtctgtgtctgtgtgtgtagttattccctgaccttccagcttacaaagcaacgaaagcctgattctccactgtgtcaggacagcatcgt
>Prochilodus_lineatus_cor_scaffold1480_367
agtcacctaacaaactatatagagaacccggtggattacagtctgtaattgtagaactccaagtgcaactctattatagtTGCAGGTGATAACATGAACAATGAGTGCAGATACAAAGAGGTGTAGTAACTAAAATGTGTGTATGAATAGtgtatgtatgtatgtatgtatgtaTATATATAGTAAAGGTATTAATCATCATATAGCATTAATATTTTAGTAGGTGTAAAACTGACATATATCATGAAAAATATAGTTTTTAAGTGTATAAAAAACAAAAGATTTGGTTTCCAAAAGTTTGGTCCTATtatatatagtaaaggt
>Prochilodus_lineatus_cor_scaffold1481_369
ctgtgctgccctcttgtggaagtgcgaaattagacaactctctctttctacctccctccctcgtcaatagttctttctctTTTATCTTGCGCTCTCTGTCTGTGCGTGGTCATTCTTTCTGGGTTTTTTTCTTCCCTTGCCATCAGCCATtctctctctctctctctctctctctctctctctctctctcNAAAGCGGATCTTCTCTCTGATCACTTTCCCATCGnaaagcggatcttctctctgatcactttcccatcgtgaccttctcactgcttcaggtggctttttacagagcaccacactcacacgctcagatctccttgcaaagtgnnnnnnnn
>Prochilodus_lineatus_cor_scaffold1481_370
nnnnnnnnnnnnnnnnnnnnnnnnnnnnnnnnnnnnnnnnnnnnnnnnnnnnnnnnnnnnnnnnnnnnnnntcagtctctctcactttctctctttaggtTAAATGGAGCTTGCTCTAATTCCCCCCCACACCTGCTCCTGCTAAGTGATtgtgtgtgtgtgtgtgtgtgtgtgtgtgCGGGTGCGTGTGTGTGTGCGGGTGTGTGTGTGTGTGTATATTTAGCTGTGGGCAGAGGTTTCcgggtgcgtgtgtgtgtgcgggtgtgtgtgtgtgtgtatatttagctgtgggcagaggtttcgtgttgctgtcggagaaaaggagcgg
>Prochilodus_lineatus_cor_scaffold1481_371
gttaggccctgtcagtggttcagccccgtcagtggttcaaccccactgctttatgaaattacagtgtatggaatctggaggGTCCCAGGACCAGTCTAACAGCTAACCCCACTGCTTATTAATACTACCTACATTATAGGATTACATAACagagagagagagagagagagagagagagagagagagGATATAGAAAGAGAGATAGTGAAATGGGAGAACGGTAGAGAGAgatatagaaagagagatagtgaaatgggagaacggtagagagagaaagtaaaggagaaaaagaacgcaagagaaagaatgagaaagtgaaagtcagagagacaccat
>Prochilodus_lineatus_cor_scaffold1490_375
tgagtgcgtgggatgattttgggctgaatcgcggaggtaagtcgagtctggaggatgtgtttaaacgacggagctccacttttacataactgtgtcagtgtaccgtgcaggccattacagGTCAACGTGTGAGTTCCAGAGAGAGTGAGCgagagagagagagagagagagagaAAGAGAGAGAGAGAACAGAGGGAACATAGATTGATTAATTGACATAGAGATATGTAAATCCCCGTGTTGTGGTTTAAaagagagagagagaacagagggaacatagattgattaattgacatagagatatgtaaatccccgtgttgtggt
>Prochilodus_lineatus_cor_scaffold1490_376
cagatgctgttagatgcagaatgaaagagtgagcgaccgttttattattttatttattattaagtgctatacagttaatgtaaacatttatttatataacatatttcataaatCGAAATGCAGACAAAATAGATGGACAGATAGACAGACagatagatagatagatagatagatANNNNNNNNNNNNNNNNNNNNNNNNNNNNNNNNNNNNNNNNNNNNNNNNNNNNNNNNNNNNNNNNNNAGACCACTGAAGAAAATGATGATTGTGannnnnnnnnnnnnnnnnnnnnnnnnnnnnnnnnnnnnnnnnnnnnnnnnnnnnnn
>Prochilodus_lineatus_cor_scaffold1495_377
gtcagtgtatgtcactttcatcattcgctctctactgttgtccgttgggcttctggctgattggataaatcagtggatgatgaatgtcaaggttaaggtgaaACCTTCTCCTCTCCATCTCTCCATCATTAGCACTCCAGCAGCTTCCTGcacacacacacacacacacacacacacacacacacacaNNNNNNNNNNNNNNNNNNNNNNNNNNNNNNNNNNNNNNNNNNNNNNNNNNNNNNNNNNNNNNNNNNNNNNNNNNNNNNNNNNNNNNNNNNNNNACACGCACACATTTAGTCTGAGCTGCTACACAAATCAAGAAATGTGGAGGAGCTnnn
>Prochilodus_lineatus_cor_scaffold1495_378
aacccccaaatatactcttaccttctacttagccccagatacttaccccacatatattcttacccactaataaacaccaatatatccttattcactactaacCCCAAAATATACCCTTACTCATCAGCTTTCTCTCTCTCTCTCTCTCTCactcactcactcactcactcactcNNNNNNNNNNNNNNNNNNNNNNNNNNNNNNNNNNNNNNNNNNNNNNNNNNNNNNNNNNNNNNNNNNNNNNNNNNNTATATACACCCACACGTGTCAGTGTATGTCACTTTCATCATTCGCTCTCTACTGTTGTCCGTTnnnnnnnnnnnn
>Prochilodus_lineatus_cor_scaffold1512_379
nnnnnnnnnnnnnnnnnnnnnnnnnnnnnnnnnnnnnnnnnnnncgctactgtaaataagaacccactttcatatcaggtgttattctaccctacTGAACAGCACTGATGGATTGTAGGTTTTAGTGTAGCTCAATCGATCAATCAATCGatcaatcaatcaatcaatcaatcaatcaANNNNNNNNNNNNNNNNNNNNNNNNNNNNNNNNNNNNNNNNNNNCCCAATCAATCTATCAATCAGTCAACTannnnnnnnnnnnnnnnnnnnnnnnnnnnnnnnnnnnnnnnnnncccaatcaatctatcaatcagtcaactaaacagtc
>Prochilodus_lineatus_cor_scaffold1512_380
nnnnnnnnnnnnnnnnnnnnnnnnnnnnnnnnnnncccaatcaatctatcaatcagtcaactaaacagtcaaccactcaatcaatcaataaatcaatcagccccccattcaatcagtaaatcaaTCACAAATTCAATCAATCCCTCATTTaatcaatcaatcaatcaatcaatcACCCATTCAGTCACTATTTCAATCAGTCAATCAAACAATCAATCAATCATTCACCCATTCAATCACCCAATCAATCTATCAATCGGTCAACTAATCAGTCAACCAacccattcagtcactatttcaatcagtcaatcaaacaatcaatca
>Prochilodus_lineatus_cor_scaffold1536_381
ggtaaaacgatcacagcagtttggattggaatactgtggggaactgaaagatctcgcctgttttccccagaactgtaaacatttgcgcTCAATTGGTAACATGGACTCATGGTCAGTTATTTTCTGTTCCATTTGAGACTTTCATCAGTCtgtgtgtgtgtgtgtgtgtgtgtgtgtgTTTTCATCTTCATCTGTGAAACCCAttttcatcttcatctgtgaaacccatctgagctatggtagaactacttttgccaccagctgcagtggaatacgctggatttctgttgtgagttatggatgctacacgttcgtggttgaattccag
>Prochilodus_lineatus_cor_scaffold1556_384
gctgatagagatccagtaataagtaccctgtctttctctcacacacgcagagaactGACAAAAGCAACAACAAGAGTGGAGGGAGTCATGGGTTGGCACAGCGACTCAGCCTGCTTAGTTCTAAAAATGTCTTTGGGTCAAACACACACGcacacacacacacacacacacacacacacaCCTGTTGCTAGGCAACAGCAATGCTCTCTTGATCAGcctgttgctaggcaacagcaatgctctcttgatcaggaagtgagagggatataggaaaaaggaggaaaaagaagaattagagaagcagccacacagaaaatgacatgacacaaa
>Prochilodus_lineatus_cor_scaffold1578_388
ggcttcagtttggtctaagtctggcccaataccatgtcaacaagcatttttaaagtttgaagCTCGTACTCATTCCCAGCTCTCCTCTTCACCAGTTAAAAAAAGGGTTATTCAATTTTCAGTTTGATTTGGATACACAGTAAAATCTACatagatagatagatagatagatagatagATATATAGGTAGATAGATAGCTCTCAGGAGCTCAGTGATTTCCAatatataggtagatagatagctctcaggagctcagtgatttccagcggggtaccgtgataggatgcctcccatgcaacagctccagttgtgaaatttcgtcactac
>Prochilodus_lineatus_cor_scaffold1630_393
agtttataatgtttattcagtatggtcattatgtgctgattcctgcgccccttgcacctttacgttttcatttattaccattgcacTGCCGTTTTATCTCCAGTTTTCATATTTATTTCATGTTCATTTCTACGGTTAGATTTAGTTTTGtatctatctatctatctatctatctatctatctatctatcTANNNNNNNNNNNNNNNNNNNNNNNNNNNNNNNNNNNNNNNNNNNNNNNNNNNNNNNNNNNNNNAGAAACTTACCAAAAATTACATTTGTCCAGGTGTGCCCAAACTTCTACAACCCTTGCATTtannnnnnnnnnnnnnnnnnnnnnnn
>Prochilodus_lineatus_cor_scaffold1665_402
caaagagcccttaaagaatcatcattttaagagtggagtgttaaaaattcacataaacagcataatggctcatttggtctgaaaaatgtacctccataccgcatccaccTTCCACGTTCAACTAGAATACGCAGGATTTTAAGGTTAAAGtatctatctatctatctatctatctatctatctatctatcTNNNNNNNNNNNNNNNNNNNNNNNNNNNNNNNNNNNNNNNNNNNNNNNNNNNNNNNNNNNNNNNNNNNNCTTCCAAACTGCTCAAAAATCTTGTTCtnnnnnnnnnnnnnnnnnnnnnnnnnnnnnnnnnnnnnnnnnnnnnnnnnnnnn
>Prochilodus_lineatus_cor_scaffold1687_405
tctcgctctctctaatccgctgcaaatggccagagtctcagagggggagaaagcgctgcaggtgagggagtgttgcgcttggcgaagcgctcagtgAAGCATGGAGAAGAGGAGACACAGAGGGCCCAAACCCCACGCTCAAGGTGACCTcacacacacacacacacacacacacacacacacacaNNNNNNNNNNNNNNNNNNNNNNNNNNNNNNNNNNNNNAGTCCACAAACCCTTCTATACCCACTGCnnnnnnnnnnnnnnnnnnnnnnnnnnnnnnnnnnnnnagtccacaaacccttctatacccactgcaagcaggcaggcacacacat
>Prochilodus_lineatus_cor_scaffold1690_406
nnnnnnnnnnnnnnnnnnnnnnnnnnnnnnnnnnnnnnnnnnnnnnnnnnnnnnnnnnnnnnnnnnnnnncctgctcactttaccacacaaaagaatctcttttAAAGCTTACATGCAAATGAGGTGGGGAGCGTGTGTGTGTGTGTGGGgtgtgtgtgtgtgtgtgtgtgtgtgtgtgtNNNNNNNNNNNNNNNNNNNNNNNNNNNNNNNNNNNNNNNNNNNNNNNNNNNNNNNNNNNNNNNNNNNNNNNNNNNNNNNNNNNNNNNNNNNNNNNNNNNNNNNNNNNNNNNNNNGCCTCGGCACTGTCGCTAAAGnnnnnnnnnnnnnnn
>Prochilodus_lineatus_cor_scaffold1693_407
tgaaaaaacatggctgtattcccattgctggtttgctgtttgctacgctagtattcttgcatgtatgtcaacctggtctcatttcctatgcatatcctttattatgcaagactaaacaccagcagGAGGGGTACAAAAGAGAGGGAGAGGgagagagagagagagagagagagagaATAAGGACAAATGGCTTTGTCTTTTTTTTTTCTGTTGCATGTAAATTAAAGGATTTTAGCCGTCCCCAGTTTAATCAGCCAGTAGCATataaggacaaatggctttgtcttttttttttctgttgcatgtaaattaaaggattttagccg
>Prochilodus_lineatus_cor_scaffold1709_408
aaacaaaacacggcattataaacattactaaacattcctaaaaaacgattgtaacatcaaaaaaaaaaaaaaaaccctatgatcaaaaccatatacctatacgaaaatgcacagaatgGCGCATCTCCAAATAGAATGTATCAATAATATtaataataataataataataataataataaCGGATGATGATAATTATAATAATAACTAAGTATTGCATGATGTTTTTAATCACAGTATGAAATAACTAAAATATATTCACCCATCTTCTTCACATTTCcggatgatgataattataataataactaagtattgcatgatgtttttaatca
>Prochilodus_lineatus_cor_scaffold1715_410
ttgggttcctttgttatggtgcaactgctattcattattttagagtaataatgacagctagagacagaaaacacagggagatagttatagaggggagagaaagagaGAAAGATGGCTAGAGACAAAGCCAAAAGGGAAACCTAGTGGCCTagagagagagagagagagagagagagagagagagagagagANNNNNNNNNNNNNNNNNNNNNNNNNNNNNNNNNNNNNNNNNNNNNNNNNNNNNNNNNNNNNNNNNNNNNNNNNNNGAGGGACAGCTAAAGACAAAGAAGACAGGGAGACAAATGGAGAGAAAannnnnnnnnnnnnnnnnnnnnnnnnn
>Prochilodus_lineatus_cor_scaffold1715_411
ggacagctaaagacaaagaagacagggagacaaatggagagaaagagctagggacagagtaaacagggagaccgaaagagaggggcggggtatctataGACAGAGAAAACGAGCCCTATTGAGTAATAAAACTAAATAAGACAGGGACATagagagagagagagagagagagagagagagagagagagagANNNNNNNNNNNNNNNNNNNNNNNNNNNNNNNNNNNNNNNNNNNNNNNNNNNTATATATAGAGAGGCAGAATATAAAAAAGTTTCAAGAGCAAATGATAAACAGATGGCGAGGAGAGannnnnnnnnnnnnnnnnnnnnnnnnnnnnnnn
>Prochilodus_lineatus_cor_scaffold1730_417
cagagagagagagagtcagagtcagagagagagagagagagagagagagtgtgagagtgtgtgagtgagtgagtgagtgagtgagtgagagagagtcagagagTGAGAGTCAGAGAGTGAGAGAGTGAGAGAGAGAGAAAGAGAGAGTGTgtgagtgagtgagtgagtgagtgagtgagtgaGAGAGAGAGAGAGTCAGAGAGAGAGAGAGAGAGAGTGTGTGAGTGAGTGAGTGAGTGAGAGAGAGAGTGTGAGTGAGTGAGTGAGTGAGTGAGAGGGAGAGAGAGAGAGAATTCTGAATCACTGTTTACTCCTTAACAGTGATGCGATGC
>Prochilodus_lineatus_cor_scaffold1736_421
tttacattttttgttatttagaaaatgaattaagaacattttacttgtttagagaaataatactcaaaacaagcaacactgtctccaactagaataaaatactgacaaaaatAATCAGGTGAAACAAGTGAACACATCTAGGTTGCATAAtctctctctctctctctctctctctctctctctctcACTCTCTCTCNNNNNNNNNNNNNNNNNNNNNNNNNNNNNNNNNNNATCACTCTTTTTTTCTCTCTCTCTCTTTTTTCCCCCAGGCACATGGACTGCAGAAGGACCTTCAGCTGGAGCTGTTGCGGACGGCCTGTATGTGTCAGACAGTAA
>Prochilodus_lineatus_cor_scaffold1736_423
tatgattgtccaaatgtctcattataggcaagactgtatctgtccttttcatatataattgcattagtttctttctctcttttctttctttctttcGGCAAGACTGTATCTGTCCTTTTCATATATAATTGCATTAGTTTCTTTCTCTCTtttctttctttctttctttctttcTTTCTTTCTTTCTTNAATATATAATTGCATTAGTTTCTTTCTCTCTtttctttctttctttctttctttcTTTTTTCTTTATTTCTTTTTTTCTTTCTTTCTCCTCTCCTTTTTTACTTTCTTTTTTGCTGTTACTCACACTTTTGTCATTTTTCCCTTCttttttctttatttctttttttctttctttctcctctccttttttactttcttttttgctgttactcacacttttgtcatttttcccttcttacctcttctttc
>Prochilodus_lineatus_cor_scaffold1747_426
gctgcaggctagctggccaacataaaacaccacaacaggaaagaaacaaagcaagttattgatattgaagaaaaacaaatctgttgttttttgtatgtttactgtacatttcatatgatattatGCAGGTTATGTTTTGTAATTGATTCAgtgtgtgtgtgtgtgtgtgtgtgtgtgtgtgtgtgtgtNNNNNNNNNNNNNNNNNNNNNNNNNNNNNNNNNNNNNNNNNNNNNNNNNNNNNNNNNNNNNCGTGTTCATATGCCATTAATTGTTCnnnnnnnnnnnnnnnnnnnnnnnnnnnnnnnnnnnnnnnnnnnnnnnnnnnnnnnnnnnnncgt
>Prochilodus_lineatus_cor_scaffold1749_427
gatgtatgtatcttctttcacctcacacagaagaccccaagcatttccctgtcaacggcctgacctctagtttccaggaatcacgctatacctcagactattttgtcagtgagtaccccaatgccTGTCAGCCCATCTTCCATTAGAACGcacacacacacacacacacacacacacacacaCGTGTGCACTCTCACTTTCACAGTCACCGCAAAGACTGCAATATGAGATGTGCATTGATTTGTCTGAcgtgtgcactctcactttcacagtcaccgcaaagactgcaatatgagatgtgcattgatttgtctgaggaaagtgttagcaga
>Prochilodus_lineatus_cor_scaffold1770_431
atcacttaaatcaaacatcatgtattttaaagaaatgaaggacaacaaagtatcaacatttctggttaatggccttccttttccactgagatttttGGCACACAACAGTATACAATCCCACTTCCAAAACAGTTGGGTCAGTAGGAGAAAtgattgattgattgattgattgattgattgatTGACTGATTGACTGANGCAAAACAGTTGGGTCAGTAGGATtgactgattgactgangcaaaacagttgggtcagtaggataaatgattgattgattgattgattgattgactgattgactgattgactgattgactgattgattggttga
>Prochilodus_lineatus_cor_scaffold1770_432
tccttttccactgagatttttggcacacaacagtatacaatcccacttccaaaacagttgggtcagtaggagaaatgattgattgattgattgattgattgattgattgactgattgactganGCAAAACAGTTGGGTCAGTAGGATAAAtgattgattgattgattgattgatTGACTGATTGACTGATTGACTGATTGACTGATTGATTGGtgactgattgactgattgactgattgactgattgattggttgattgattgattgattgattgattgattgnnnnnnnnnnnnnnnnnnnnnnnnnnnnnnnnnnnnnnnnn
>Prochilodus_lineatus_cor_scaffold1770_433
cagtaggagaaatgattgattgattgattgattgattgattgattgactgattgactgangcaaaacagttgggtcagtaggataaatgattgattgattgattgattgattgactgattgactGATTGACTGATTGACTGATTGATTGGttgattgattgattgattgattgattgaTTGNNNNNNNNNNNNNNNNNNNNNNNNNNNNNNNNNNNNNNNNNNNGTTGTATGTTTTTACTTATTTAAATTTCAAACTATTTAACTTCAGTGTCCTTTGTATATGCTTATTATTTGTCTGTTCCAAAAAAGTTTGGACAGAGGCATGTT
>Prochilodus_lineatus_cor_scaffold1781_435
ctaccagctgctttgttcccctctgtttctgtggctgcatgaagcttgaccttgggggatattgtgctcaatgcaggaagtttgtgggaTGTCTGATCAGCATCCATATTCTCAGTACAGAAACTGTGTGTATGAATATGAGTGGCTTTAtgtgtgtgtgtgtgtgtgtgtgtgtgtgTATGTGTTTGTGTGTGTGTGTGTGTGTGTAAGAGAGAGAGAGCACAAGTGAATAAGCCATGtatgtgtttgtgtgtgtgtgtgtgtgtgtaagagagagagagcacaagtgaataagccatgcagttctgcatctgaacggaaggtcatt
>Prochilodus_lineatus_cor_scaffold1781_437
catactcacactttctctctcccacagtttccttttgtccccagaagtatacattcatggaaataccacccaaatttttacTTTCATAGCCCTTCTCATGTTCCTAGACTCCTAGATTCATCATGAATAACTGCTTTAGAGAGAAAGAGGgagagagagagagagagagagagaGCACATGACAAATAGTACAGCAGAACCCATTTAAAGCATCTgcacatgacaaatagtacagcagaacccatttaaagcatctgtgagagatgcagcacagccttgctggactcattacaacagataacatctctcttcactgacgccgca
>Prochilodus_lineatus_cor_scaffold1781_438
tgctaaattctcatcgcttcacacattttcccaatgcaggtttccttggcaacagttgcagttctgcagtgatgtcacattatgagggaagagaggaaggagaggAGAGCAAAGCAATTCCTACCTGTGTGTCTGATTATGTGTGTGTACgtgtgtgtgtgtgtgtgtgtgtgtgtgtTTGTGTGTGTGTGTGTGNNNNNNNNNNNNNNNNNNNNNNNNNNNNNNNNNNNNNNNNNNNNNNNNNNNNNNNNNCGCGTGTGTGTGCGTGTACATGCAAGTGTGTGTCTGTGCGATGGTTTGCATGTGTTCGTGTGATTTTttgtgtgtg
>Prochilodus_lineatus_cor_scaffold1781_439
tcacctggactttttggaaattgaggattgtaaaatgtctgttgtatacaccttggccctctgacataactctgtgctatttcatcacatcactatagtGCACCGTTTCACATTAAACACTCAACACACAATGATAAATGGATTTCCACTtgtgtgtgtgtgtgtgtgtgtgCACGTGTGTGTGTGTGTGTCTGCGAAAGGTTGCTAAGGTGAAGGTAGCCcacgtgtgtgtgtgtgtgtctgcgaaaggttgctaaggtgaaggtagcctctagtgtgttctttcaggttcatttaaaactatatgtttagccactgctgc
>Prochilodus_lineatus_cor_scaffold1781_440
ccgatgttgaagatcattgctcagtactacacatatacagtaattcagtcaggatttcacgtaattcagtcttgcaaaatagagcagaatataagacacataatttaaatgTCAGCCCAGTAGTACCACATCAGAGTTTTGTTCTTAGACtattattattattattattattattattattatNNNNNNNNNNNNNNNNNNNNNNNNNNNNNNNNNNNNNNNNNNNNNNNNNNNNNNNNNNNNNNNNNNNNNNNNNNNNNNNNNNNNNNNNNNNNNNNAAGTTATTTTACCTGCTTATGTGTCGTCTTCAGGnnnnnnnnnnnnnnnnnnnnn
>Prochilodus_lineatus_cor_scaffold1781_441
atcagcggagcagattgtttcagattgttatggtaaataatggatgttaagttttattggagcaacatatactgctttcagtttgtgCCTTTGTTGCCCAAAAGATACTTGAGTATTGAAGAAGTGATGTAACACACTGACAAACGTAGGaagaaagaaagaaagaaagaaagaaagaAGAACTACCATTTCAGATAATATTGTCACCTGGACTTTTTGGAAAagaactaccatttcagataatattgtcacctggactttttggaaattgaggattgtaaaatgtctgttgtatacaccttggccctctgacataactctgtgctat
>Prochilodus_lineatus_cor_scaffold1782_445
cgtttacaagctttcttttcatttacttaccacaccataccaaacaaaccctgtcctttccctttctttccattcccttcctttcccttccttccctccctttcctttcccttcccttccctcctttcCTTTCCTTGCCTTTCCTTTCCTttcccttcccttcccttcccttcccttcccTTTCTTCCCCTTCCTTTCCTTTCCCTTCCGAGCCAAACCGAACCAAACCAAATCCATCAAAACtttcttccccttcctttcctttcccttccgagccaaaccgaaccaaaccaaatccatcaaaacttttcctttcctttctcttccttt
>Prochilodus_lineatus_cor_scaffold1782_446
ttccccttcctttcctttcccttccgagccaaaccGAACCAAACCAAATCCATCAAAACTTTTCCTTTCCTTTCTCTTCCTTTCCTTTCCCTCCTTTCCTTTCCTTTTCTTTTCCTTTTCTTTCCTTTCCTTTCCTTTTCTTTTCCTTTTctttcctttcctttcctttcctttcCTTGCTCTTCCTTTACTTTACTTTACTTTACTTTACTTTCTTTTCCTTGCTTGTCCTTTcttgctcttcctttactttactttactttactttactttcttttccttgcttgtcctttactnnnnnnnnnnnnnnnnnnnnnnnnnnnnn
>Prochilodus_lineatus_cor_scaffold1782_447
GAACCAAACCAAATCCATCAAAACTTTTCCTTTCCTTTCTCTTCCTTTCCTTTCCCTCCTTTCCTTTCCTTTTCTTTTCCTTTTCTTTCCTTTCCTTTCCTTTTCTTTTCCTTTTCTTTCCTTTCCTTTCCTTTCCTTTCCTTGCTCTTCctttactttactttactttactttaCTTTCTTTTCCTTGCTTGTCCTTTACTNNNNNNNNNNNNNNNNNNNNNNNNNNNNNNNNNNNNNNNNNNNNNNNNNNNNNNNNNNNNNNNNNNNNNNNNNNNNNNNNNNNNCTCCTTCCCTTTCCTTTCCTTTCCTTTCCTTTCCTTTCCTTTCCTTTTTTCCCCTTCCTTTTCCTTTCCTTTCTCTTCTGAGTCAAACTGAACAGAACCATACCAAACAAAACCTTTCTCTTCCTTTCCCTCCCTTCCTTTCCTTTCCCTCCTTTCCTTTCCCTCATTTCCTTTTCTTTTCCTTTCNNNNNNNNNNNNNNNNNNNNNNNNNNNNNNNNNNNNNNNNNNNNNNNNNNNNNNNNNNNNCCCTTCCCTTTCCTTCCCTTTCCTTTCCTTTCCTTTCCTTTCCTTTTCTTTCTCTCCCTTTTCTTTCCTTTACTTTCTTTTCCTTTCTCTTCCTTTTCCTTCCTTTCCTTTCCTTTCCTTTCCTTTCCTTTCCTTTTCTTTCCCTCCCTTTTCTTTCCTTTACTTTCTTTTCCTTGCTCTTCCTTTTCCTTCCTTTCCCTTCCTTTCCTTTCCCTTCCTTTCCTTTCCTTTTCTTTTCTTTTCTTTTCTTTTCTTTTTTTTCTTTTCTTTTCTTTTCTTTCCTTTACTTTACTTTACTTTCCCTTCCTTCCCTTTCCCTTCCTTTCTTTTCCTTGCTCGTCCTTTCCT
>Prochilodus_lineatus_cor_scaffold1782_451
ttttcctttctcttccttttccttcctttcctttcctttcctttcctttcctttccttttctttccctcccttttctttcctttactttctTTTCCTTGCTCTTCCTTTTCCTTCCTTTCCCTTCCTTTCCTTTCCCTTCCTTTCCTTTCcttttcttttcttttcttttcttttcttttTTTTCTTTTCTTTTCTTTTCTTTCCTTTACTTTACTTTACTTTCCCTTCCTTCCCTTTCCCTTCCTTTCTTTTCCTTGCTCGTCCTTTCCTTTCCTTCCCTTTCCCTTCCTTTCTTTTCCTTGCTCTTCCTTTCCGAGCCAAACCGAACt
>Prochilodus_lineatus_cor_scaffold1785_452
cgaaccccattctcccacgtgtggtggtggcttcctggcgggtagtggtgttacccgctgagctacaccaACCGCTAAATATCCAGCATCATTCATTTTGTGTCAGCTAATCGTTAGTGGATTTTTAGTTGATATGTTTTAGATTATGAGcacacacacacacacacacacacacacacacacaTTTTCATTAGTCATCCACAAGTTATTAAAAAACAAGTATTTATTTTATTTGCATATTTTTTTTCTAGACAGAATGTGCAATGCTGTTCAAAACCGTGCTGAAGAGAGAATAttttcattagtcatccacaagttattaaaaaacaagtat
>Prochilodus_lineatus_cor_scaffold1801_453
caacatcctatttcctagtctgtattgatgtctctagagaccagtagcaccgctgagcaagcaggctcgcattttggCTGAACTGCCCCTTTAATTGTTTGTGGAGAAGGGGTGACCTGTCTGTCCATCTATGTGTCATGCGCTCGCTCGctctctctctctctctctctctNNNNNNNNNNNNNNNNNNNNNNNNNNNNNNNNNNNNNNNNNNNNNNNNNNNNNNNNNNNNNNNNNNNNNNNNNNNNNNNNNNNNNNNNNNNNNNNNTTAACTGTATGTAAGTGAGATGAACAAATCCAGCCGTATCATTTAAGCnnnnnn
>Prochilodus_lineatus_cor_scaffold1807_454
nnnnnnnnnnnnnnnnnnnnnnnnnnnnnnntggttgtagttgaaacctgtattgatctctctctctctctctccccctctccctctctctctctctctctctnnnnnnnnnnnnnnattttggTGATTGTAGTTGAAACCTGTATTGACctctctctctctctctctctctctctctTTCTCTCTCTCTCTCTCNNNNNNNNNNNNNNNNNNNNNNNNNNNNNNNNNNNNNNNNNNNNNNNNNNNNNNNNNNNNNNNNNNNNNTTTTCTGGCCAGGCTGAATTttctctctctctctctcnnnnnnnnnnnnnnnnnnnnnnnnnnn
>Prochilodus_lineatus_cor_scaffold1824_455
gggattagactagcttatctagactaaactgactaaactaaagctacagtacctgtgactgccctgtttcactatacaatgttaaggcacagaaaaacagttctacagctaaaTACATACGCCTGTCTGTCCTGACTGACACTCCACTAActctctctctctctctctctctctctctctctctctCCTGTCTCTGACTGGATGGGTTAAATAAGATAGCAAACCACGTAGTACAGGTCACTTACATCAACAAATTGGCcctgtctctgactggatgggttaaataagatagcaaaccacgtagtacaggtcacttacatcaacaaattggccgca
>Prochilodus_lineatus_cor_scaffold1827_456
gaggatgtaaaatatcgtcgctgtccaatgaaaaccatgtatctccaattttgtccattttgacttttttgaacactgcagctaCCGTTTACACTGTGTGAGAATTGCATGATCTCTCTGTCTCTGTCTCTGTCTCTGTCTCTGTTTCTGtctctctctctctctctctctctctcTTTCTCTCTGTCTCCGTCTCTGTCTCtttctctctgtctccgtctctgtctctctctctctctctctctctcttactttctttctctcnnnnnnnnnnnnnnnnnnnnnnnnnnnnnnnnnnnnnnnnnnnnnnnnnnnnnnnnnnnnnn
>Prochilodus_lineatus_cor_scaffold1827_458
cacatacatagaaaccgtgcggtaaaatttgttgtagaggatgtaaaatatcgtcgctgtccaatgaaaaccatgtatctccaattttgtccattttgacttttttgaacactgcagctaCCGTTTACACTGTGTGAGAATTGCATGATCtctctgtctctgtctctgtctctgtctctgTTTCTGTCTCTCTCTCTCTCTCTCTCTCTCTCTTTCTCTCTGTCTCCGTCTCTGTCTCtttctgtctctctctctctctctctctctctctttctctctgtctccgtctctgtctctctctctctctctctctctcttactttctttctc
>Prochilodus_lineatus_cor_scaffold1839_459
aagaaaggagagagagagagaaagagcacaagaaaagagatagatggtgcatagggagagaaggaataagagaaaagaGAGAAACTGGGAAAGTGGGAAAACATAGAAGGAGAGAAAGAAAAAGGTAAGAGAGCAAGAAAAGATATAGACagagagagagagagagagagagagagagagagAACAAGAGACAGAAGGAGCAAGAGAGAaacaagagacagaaggagcaagagagaaataagagaaagagggaggagaggaaaagagacaaggagcaagaggagaaagagagaacatgagaaaagacagatgaggaaagagagagaataaga
>Prochilodus_lineatus_cor_scaffold1860_468
gaaatattgccatttcaaaaatgtattttgctgtaaagagtcaaggctatgctttaggactataggagaacacccagtgatgttatgctgacagagaggtgaCCAAAGTATAGCAGAACTTTCAATGGTAATAACTGAGATATGCTTTATatacatacatacatacatacatacatacatacATANNNNNNNNNNNNNNNNNNNNNNNNNNNNNNNNNNNNNNNNNNNNTATATGGCTGGACCTGTAATGTACTAATTTCAatannnnnnnnnnnnnnnnnnnnnnnnnnnnnnnnnnnnnnnnnnnntatatggctggacctgtaatgtac
>Prochilodus_lineatus_cor_scaffold1869_473
ctgaagcttcacctgccagcagacaaacgcagcaaaggacgatcgagcactctgcacacactcagatatgccctgcgatgcatcaaacaggtcaaaGGTAAGGACCAACCTTTCTGTGTGTTACTGAATTCCTTTGAGAATTGGATGTGAgtgtgtgtgtgtgtgtgtgtgtGGGGGGGGGGGGGGGGGNNNNNNNNNNNNNNNNNNNNNNNNNNNNNNNNNNNNNNNNNNNNNNNNNNNNNNNNNNNNATTTTTCACTGTAGCTAATGAAGAATACTATCAGATGCTGATGATAAATGAGAGCCAgggggggggggggggg
>Prochilodus_lineatus_cor_scaffold1869_476
cagatgctgaagactcaggaccagcagagctccaacactaaactGGATCAGAGGAAGAGCACAGAGAGTAAACACTCTGACTTACATGACATACAAACCTGCTGTAATTTACTGAGCGGAGGAGTACACTGGGAGGGCAGCTCAGTGTAAtgtgtgtgtgtgtgtgtgtgtgTTTGTGCAGCAGGGTTAAAATCTTCAGtttgtgcagcagggttaaaatcttcagctgtgaagcagaaagattccgccatggtggtcagagatggaactgcagcggtgaaggagctgagagaccagactttgtactcctatcagcagatca
>Prochilodus_lineatus_cor_scaffold1869_477
atcactcagatccaatcactcacatccatcacaccatagcacatcacgtcacatcacatcacatcatttccatgtgtcggaaaaacagtgttcattattcatcaggctactgctgcacatctctcTCATCGAACTCCCTGTATGTTTCAAtctctctctctctctctctctcTGTCTCTCTCTAATCTTTTACTTCTATTAGGAGCTCGTGCATCCAAACCGGGCTTGTCTGGTGCTGAACCCACCCCTAAACGGAGCGGGCGAATTAGGAAGTCAAAGAAAtgtctctctctaatcttttacttctattaggagctcgtgc
>Prochilodus_lineatus_cor_scaffold1917_480
nnnnnnnnnnnnnnnnnnnnnnnnnnnnnnnnnnnnnnnnnnnnnnnnnnnnnnnnnnnnnnnntatactttatactgtatctttgtctctaTCGGCATAACTCTATCTTGTCCTTCTCTTGTTAGTTCTGTGTACTTTGTGTATATGCTtctatctatctatctatctatctatctatctatctatctaATAAACTAGCCCCCGCCCGTTCGGTCCTGTCATACCACTCTGTACCTGGAGAGGTGATataaactagcccccgcccgttcggtcctgtcataccactctgtacctggagaggtgatagtgagtcatggtagcactgtaggagtggaatca
>Prochilodus_lineatus_cor_scaffold1934_481
ctgttttaaaactctaaggtcaggctccacgtccgctgtctgcactgctgtaccagtgtctcattaataactctctgactgcgggagatgtgatctcacttctcggagaaacTGTAACTGCCCTAAACTCACCACAGAAAGCTATAAGGTcaaacaaacaaacaaacaaacaaaTAAACAAACACTAGCAAGGGAAAACAATGTAAGACTAACTGGGATTAATGAGCTTCTCTCTGAACTTTTCTCTCGTTAGGGATGTAGTAGTGTGGCCtaaacaaacactagcaagggaaaacaatgtaagactaactgggattaatgagc
>Prochilodus_lineatus_cor_scaffold1938_482
attttggcttcttaaactgttttatcatacttatatcttacatttttcattcaaactttgctgatacagatttaaaataacatttaagttcactctcataccaatattttaaatgTTTGAGCGTCAACCTAGTAAAATGCATTAACCAACaataaataaataaataaataaataAGTGGCATTAATAATTCCTTATGCAACACATTAATCTTGACATTTTGTAGTAGTGCCTCAATGCAAAACTGCAACATACagtggcattaataattccttatgcaacacattaatcttgacattttgtagtagtgcctcaatgcaaaactg
>Prochilodus_lineatus_cor_scaffold1945_484
tttactcactcactcattcacccattcactcattcatttactcannnnnnnnnnnnnnnnnnnnnnnnnnnnnnnnnnnnnnnnnnnnnnnnnnnnnnnnnnnnnnnnnnnnnnnnnnnnnnnnnnTCTCACTCACTCATTCACCCATTTactcactcactcactcactcactcactcAATCATTTATTTACTCATTCCCTCGTTAATTCATTTACTTACTTGTTCATTCATCAAAACACCCTGGACAGGTAACaatcatttatttactcattccctcgttaattcatttacttacttgttcattcatcaaaacaccctggacaggta
>Prochilodus_lineatus_cor_scaffold1947_486
aaagagagacagacagacaaagagagagagacagacagacaggccgagaaagagacagacagacaaagagacagacagaCAGACAGGCCGAGAATGAAACAGACAGACAGGCAGGCAGACAGGCCGAGAAAGAGACAGACAGACAAAGAGagacagacagacagacagacagacAGGCCGAGAAAGAGACAGACAGACAGACAGAGAGAGACACACAGAGAAAGAGAGACAGACAGACAaggccgagaaagagacagacagacagacagagagagacacacagagaaagagagacagacagacagagaaagagagacagacaga
>Prochilodus_lineatus_cor_scaffold1962_487
gctgggagagggacactctgggtttgctttgctggacgtcctgaatattgtagacccaaaccctctactctctttcctcagatctgtaaatcacccccaaccagcgtcccacctgccctcagagaagAGGCCTGTCCAGCACAGTTTAGGgagagagagagagagagagagagagagagagagagagagaGNNNNNNNNNNNNNNNNNNNNNNNNNNNNNNNNNNNNNNNGTGACTGCAGAGCTCCGACAATAAAATCCTCTCAGgnnnnnnnnnnnnnnnnnnnnnnnnnnnnnnnnnnnnnnngtgactgcagagctccgacaataaaatcctctcag
>Prochilodus_lineatus_cor_scaffold1971_490
gtcagaaaactggaatgtagtccatcagaacgttgtgacattttctgacactgttgtgacagcatagtggcaagtatgctgtcacaacctcttagaatcctTCATCAGTTCCGTTACATCTGCATAGAACTGCATGGAATATTAAATATAtgtcctgtcctgtcctgtcctgtccTGTTTATGTTTGTCTGTTTTATCTGGCTATCTGTTTCTGTCTTGTCATGTCCATGTGCTGTTTGTCTCTCTGTTtgtttatgtttgtctgttttatctggctatctgtttctgtcttgtcatgtccatgtgctgtttgtctctctgttcc
>Prochilodus_lineatus_cor_scaffold1974_492
atatggcaatttctgcacatatgtacagggtagtgtaaatattcagctaatgctgaactgtgtctaataTGTAGTTCTCAAATGTGGTGTTTCTAATATGTAGATTGTGTGTGTGATATGTATATACATATATATATATATATATATATAtgtgtgtgtgtgtgtgtgtgtgtgtgtgtgtgtgtgtgtgGATGTTTTTAGTGATTTACTGGACCCAGAGAGCTTGgatgtttttagtgatttactggacccagagagcttgacccagacagcagtttgtttattcactgtttattcatttgcttgattatgtatgttgtaaggttgtgaagctgtgcag
>Prochilodus_lineatus_cor_scaffold2010_498
nnnnnnncacagaatgcaaatcatttaaagcctttatttaaatggatgaaccacaaggaccacaaggtccacatatcacatactgcgccacttccggcaccgatgcgagtggctgcctgttccAGTAGCTCCGTCCGTATTGTGTGTTTTtatctatctatctatctatctatctatctatctatctatcTNNNNNNNNNNNNNNNNNNNNNNNNNNNNNNNNNNNNNNNNNNNNNNTAAATTATATATATGCACATTTTGGATTTTGATGTCAGCAAtnnnnnnnnnnnnnnnnnnnnnnnnnnnnnnnnnnnnnnnnnnnnnntaaattatatatatg
>Prochilodus_lineatus_cor_scaffold2014_499
cttttttaccctgcttggttaaaaacaatccctcaacaaatcgtactcatccaacagtgtatttgaggtcagaaactgaccactaacagtgtcacacaaaaaattaaaacaTTAGCCATGGTGTGTATTCTGTTTTTTTTTTTTCTGGCAacacacacacacacacacacacacacacacacacacacacANNNNNNNNNNNNNNNNNNNNNNNNNNNNNNNNNNNNNNNTGTGCTATTCCTGTTATACAGGGGACTTATAGCAGTTCAGGannnnnnnnnnnnnnnnnnnnnnnnnnnnnnnnnnnnnnntgtgctattcctgttatacaggggactta
>Prochilodus_lineatus_cor_scaffold2024_501
agcacagaagaaagtccaagtggaaaacgttagtaaaacactaagagaaaaggaaaagagagagaAGGAGGGAGAGAAAACAAAGGAGAAAGAGTTATGAAATGAGTAAAAAACTTATGAAATGAGTATGTGAGAGAGAAACAAAGAACTagagagagagagagagagagagagagAAAAAAGAAAAAGGAATGTTTGATTTACACGTAAGGATGaaaaaagaaaaaggaatgtttgatttacacgtaaggatgaagtacatagccagcgagggcagaactacacacacccacacgcgcattcacgaggactcgcctcagccctat
>Prochilodus_lineatus_cor_scaffold2046_505
tatatgtgtagcatttctaaattaaataaattatatttcaatcatttcattcctctaagtttttatgttattatgttatttactctagctagctaTTAGGCTCCAAAACTGAAAGTGCTTGTACAAGAGATTTAAAAAACATAGACAGACatagatagatagatagatagatagatagatagATANNNNNNNNNNNNNNNNNNNNNNNNNNNNNNNNNNNNNNNNNNNNNNNNNNNNNNNNNNNNNNNNNNNNNNNNNNNNNNNNNNNNNNNNNNNNNNNNNNNNNNNNNNNNNNNCACCACCACAGTCTCCACCGTTTCTTCTTTatannn
>Prochilodus_lineatus_cor_scaffold2047_506
ggactgtaaagtagacaaggcgcttgaattttctttcccatgtctcaagctatccggcatcgcatatcaaAGACGCATTACCTTTTGGACACATTGAAGAAGCTAGGAGGAATCCTTTTGATATGCTGTTTGATTCCCGATGAGGGGGCTtgtgtgtgtgtgtgtgtgtgtgCGTGTGAGTCAGTTTTGTGTTTTTTCATGCTGGTTGGAAGCAGAGCAATTTTGATTcgtgtgagtcagttttgtgttttttcatgctggttggaagcagagcaattttgattggccctcactaccaggacataagtgtgttacataatat
>Prochilodus_lineatus_cor_scaffold2054_508
tgatgctgcacagatgtttttggtcaccctctagttcttagtgaccacaagctgcttctcttaggatgctgttAGCTGGATAGTTTTGATTGGTGGATTATTCTCAGTCCAGCAGTGACACTGAGGTGTTTAATAACTCCAGCAGTACACtgtgtgtgtgtgtgtgtgtgtgtgtgtgtgtgtgtgtgtgTAAGAATTAGGTAGGAGCCTCCCTTTGGATAATTACTGCtaagaattaggtaggagcctccctttggataattactgcatgggtgattatgtttgagctgaaacaagttattcttaaaaagtggaaggaaaatgggaaaatataatcttc
>Prochilodus_lineatus_cor_scaffold2058_509
attcacacagtcctgccatgctgtgatgtcatttttttggccagatgagggggcTGGTAACTCGTATCTGAAGAGAAGCATTTATAGGCAAGAGAACATTACAAAAGACATTCACCCTTAGGAATACTTTAGATATTCTAATGAACAGCGcacacacacacacacacacacacacacacacacacacacaCNNNNNNNNNNNNNNNNNNNNNNNNNNNNNNNNNNNNNNNNGACATGCAATTACTTAATACCTCTAGAAATAAAAACAAGACATCTAATACCTGCAGATTCTTCcnnnnnnnnnnnnnnnnnnnnnnnnnnnnnnnnnnnnnnnngacat
>Prochilodus_lineatus_cor_scaffold2071_511
gcttgctcttttttcagcccgtcagagttaaaggcgtttgggattaccttgaatatttgaattatgcaacagtgtttggtattataaacactcagccatcaaaccccatgggatcacTTCCTAAATCCCATAAAGGCATCCTACTGTAATtctctctctctctctctctctctctctctctctctctcNNNNNNNNNNNNNNNNNNNNNNNNNNNNNNNNNNNNNNNNNNNNNNNCACACACAGTCCTGTTTAAACACAATGTTGCAGTCCATGTTnnnnnnnnnnnnnnnnnnnnnnnnnnnnnnnnnnnnnnnnnnnnnnncacacacagtcctgt
>Prochilodus_lineatus_cor_scaffold2071_514
attcactgcactgtaccacctcttctttgtctatgctacacttcttgcaaatgtcattcgtaatctgcaaatgatacaacaaaatctagtattTCATCAAAAACAGAATTAGGCAAGTGTTTCTCTATCTGAGAATATTTGGATCCTAAAaaacaaacaaacaaacaaacaaacaaacAATCAGTGATGAGTGGGCAGCCATGTTTATTCCATTCTCTaatcagtgatgagtgggcagccatgtttattccattctctactgtattcagatttaataccaagaaggtccatctgctacagatttgtcattttccaatattaaatgctg
>Prochilodus_lineatus_cor_scaffold2112_517
ggtggtatcaacagttgtcatggtaacagacgggacatgcctttttgctgcttctgtccacagttctagaccatcgagtacttaaagctgaaacatcaacagtTCTGTTAGCTGTGAACCAGGATTGGTGTGGTGAGCCGATTGAGAATTtggcactggcactggcactggcacCGGCACCATGACGGTGGAAACGTGCTAACGGATGACCATTATcggcaccatgacggtggaaacgtgctaacggatgaccattattttaccgtctgaaaccaccagcaaacctacacgtgtcttnnnnnnnnnnnnnnnnnnnnnnnnnnn
>Prochilodus_lineatus_cor_scaffold2122_518
tatcccaaaaatcttgtgggtcatcacgatagaaacactagacattttgtggtcagcagggcttgttcccaccttgatcctatgatGCTATTTTTGCCCAGTGTCTTTCTTACTGTAACATTTGTTGTTTTTAAACATGTTTATTTTGGTtatctatctatctatctatctatctatctatctatcTANNNNNNNNNNNNNNNNNNNNNNNNNNNNNNNNNNNNNNNNNNNNNNNNNNNNNNNNNNNNNNNNNNNNNNNNNNNNNNNNNNNNNNNNNNNNNNNNNNNNNNNNAGTTAACTAAGCATAAATGTCTTGTGGTCTGGTCtannnnnnnn
>Prochilodus_lineatus_cor_scaffold2125_519
gctgacaagagttgcactgatgtgttcagccgctggccacactccagcctgacagaccgagagacgcagatgtgtgtgaggggaacatcactatgtaggttagctttttctgggAAGGACAGGGAGGCTGCTCTTAAGAGACCCGCTTTGatttatttatttatttatttatttatttACTTTAGCGGCTACGGACGCCTCTGTCTCGCCAGTTCAGGCGTGAAATCTGCCCCGTGAAAGCGTTGACCTCCTCAAGGTCAAGCTTTTTCactttagcggctacggacgcctctgtctcgccagttcaggcgtgaaatctgccccgtga
>Prochilodus_lineatus_cor_scaffold2171_522
aggaagctacagcctggaactccaacccccagaatgccccgggctgatgtcctagcaagctacacctgatgctctggctatataagtttccatcaagcagccgccaactgctacacCTTTGTAGAGGAGTAGCCGGTGATGGTGGCAAGGcaagacaagacaagacaagacaagacaagaCAAGGCAAGGCAAGGCANNNNNNNNNNNNNNNNNNNNNNNNNNNNNNNNNNNNNNNNNNNNNNNNNNNNNNNNNNNNNNNNNNNNNNNNNNNNNNNNNNNGCAAGACAAGGCAAGGCATGTGCTTTCTTAGAGCACACCACTGTTGGcaa
>Prochilodus_lineatus_cor_scaffold2172_523
gttgcccagtgctaccaaaaagccaggttaatttatttttgtttatttttttaattttctgatccggttatttaattatagtggtttttagtatagcaaaaatatatatTCCCACATCTTGAATACATTTTGTAATACATTTTACATGGTacacacacacacacacacacacacacacacacacATAAAATATGTGTATATATATTATATTGCCCACTTCTTATTTGATAGTGTataaaatatgtgtatatatattatattgcccacttcttatttgatagtgtagaactgtatggtttatttttttagtgccatagactttggagacacaggc
>Prochilodus_lineatus_cor_scaffold2172_524
aaaaggccatttactgcaaactaccattcccaggccagggagaggagagtctggcttctgttatgtaatgagcagaagtgattagcagtgcgctctgcagccctcattTAGCCCCAAAAATGGAAACAAGTACATTTTACAGTTTGACTGttattattattattattattattattattattattaNNNNNNNNNNNNNNNNNNNNNNNNNNNNNNNNNNNNNNNNNNNNNNNNNNNNNNNNNNNNNNNNAAACCTAAAGGTGTCAGATACTTCATGCATAAACATACAGTTGCAAAACAATACTGTTGAACAnnnnnnnnnnnnnnnnnnnnnnn
>Prochilodus_lineatus_cor_scaffold2177_525
ctttgtgcgtttctgtttgtctagaccaattcataggaaacatgtgatgagtccacaagagcatcagcgtgacttcagctatgatttatgattgtggttattatcacgagaatcTATGGATCACTCCGTGGTTAGTGATTCGGCCTTTCActttctttctttctttctttctttctttCTCTTTCACACATACACATCCAAACGActctttcacacatacacatccaaacgaattgtatatgcatagccatgtccagctgggttgggacagtagaaaattttgtcaccaagggctgcaatagtgtcgtgccagactgacatggagtga
>Prochilodus_lineatus_cor_scaffold2188_526
aaatgagttcgagtttgccctcctaagtgtgagtgaacctgtatgtctgtttggctggcgtggtggcctgtgcagggtgcctcccacctagtgagtgccgggataggctccagcatccttggcaagccAGCAGGATAAGTGGCTCAGAGGatgaatgaatgaatgaatgaatgaACGAACGTCATTGTCGTCGTTCTCCCCTTCAGCTTGTGTGGATGACTGATacgaacgtcattgtcgtcgttctccccttcagcttgtgtggatgactgatgcattccgagaggtataaaagcgtaagtgtattttactcccattgtgagc
>Prochilodus_lineatus_cor_scaffold2188_527
nnnnnnnnnnnnnnnnnnnnnnnnnnnnnnnnnnnnnnnnnnnnnnnnnnnnnnnnnnnnntttaagtgacgttaaggccgcgtaggcCTGCAGTTTACCAGTGGTTATTCCACTCGGCCAATGGCAAAGTAACACGGATGGGGTTTGTTtagatagatagatagatagatagatagatagaTGGGATAGATAGATAGCTAGATAGACTGATAGATGTGATAGATGAGATAGATTGATAGATGAGAtagatagatagatagatagatagatagatagaTAGANATAGATGGGATAGATGGGATAGATAGATAGAtgggatagatagatagctagatagactgatagatgtgatagatgagatagattgatagatgagatagatagatagatagatagata
>Prochilodus_lineatus_cor_scaffold2188_528
gtttaccagtggttattccactcggccaatggcaaagtaACACGGATGGGGTTTGTTTAGATAGATAGATAGATAGATAGATAGATAGATGGGATAGATAGATAGCTAGATAGACTGATAGATGTGATAGATGAGATAGATTGATAGATGagatagatagatagatagatagatagatagatagatAGANATAGATGGGATAGATGGGATAGATAGATAGAaganatagatgggatagatgggatagatagatagatagatagatagatagatagatannnnnnnnnnnnnnnnnnnnnnnnnnnnnnnnnnnnnnnnnnnnnnnnnnnnnnnnnn
>Prochilodus_lineatus_cor_scaffold2189_531
cagttgtcataatggtctgcgtgcatgtagtcctgtgttatgcagccatgtgccaatggtgctggatctaacaggatcactcatggagggcatcactgcttgctGATCATTGGTGTTGGATCACTCTGCATGTCGGACAATCCTTTGGTCctctctctctctctctctctctctctctCCTTGATTATGTGTAGGTTTCCCAGATCTTTCCCAGCGTCAATGATGCAAAGCATTACACTTTTCCCCTGTGGTGATTccttgattatgtgtaggtttcccagatctttcccagcgtcaatgatgcaaagcattacacttttcccctgtg
>Prochilodus_lineatus_cor_scaffold2195_534
tgtctttgcactgttacttactatgtacctgcttttatccctgcaccagagaaatagtctgtggttttgttacacTGTACAAACTTGTATTGGTATAATGGCAATAAAGTTAAATTATATTACTTGTAAAAAGTGCTATATGTATGAATTttgattgattgattgattgattgattgattgaTATTTTTTCAAAAAGTACTCCCCTTTCAGGTTACAGTGGtattttttcaaaaagtactcccctttcaggttacagtgggcagttctaatcttgagcaaagctaaaacatcatcctcaacgatcatcctgcccacttagccttaacagaac
>Prochilodus_lineatus_cor_scaffold2222_539
ctctctcatgcacacacattcccgctatagagttacgcagcatgccttttatggatacaaatgggtgctgtggtgatttcacaccatttccctccccctgtagtggtagccagaatgctcctgatgaTGCCATGATTAGATCATTTGCAGtctctctctctctctctctctctctctctctctctctctcNNNNNNNNNNNNNNNNNNNNNNNNNNNNNNNNNNNNNNNNNNNNNNNNNNNNNNNNNNNNNNNNNNCTATCTTTCACATAGACTCTAAACTCTCTTGCGCGCTCTTTCTCTCTCGCTCACCCTCACCCTCTCCCTATCTTTCACAnnnnn
>Prochilodus_lineatus_cor_scaffold2229_540
ctgggccagcggattttggacgtctttgagatagttatcgcccagacgatcatggtgtaataagggccaagctgctctgtaatGGTCAGTTAGCCGTCACTTTCTTGAGCTGAACAGAGTGAAAAAATATAGGGCTGATGTTCCTAATGAgtgtgtgtgtgtgtgtgtgtgtgtgtgtGGTCGTTTTTATGGTGCCTGTTTTTATGGTTTTAATTAAGAGCGACATCTGCTGTGTATTTGAACggtcgtttttatggtgcctgtttttatggttttaattaagagcgacatctgctgtgtatttgaactgtcgaaaaaggaaataaac
>Prochilodus_lineatus_cor_scaffold2238_555
nnnnnnnnnnnnnncgatatgatatgatatggtatgatatgatatatgatatatgatatatgagatatgatatgatatgatatgatatgatatgatatgatatggtatggngatggtaTGGTATGATATGAAAGATATGGTATGGTATGTtatggtatggtatggtatggtatggGATGGTATGGTATGGTATGGTANCGGTACGATACGATACGAAATGATATGGTAAGAtatggtatggtatggtatggtatggTATGGTGTGGTATGTTATGATATGATATGGTATGTGGAGTTTGGAATTTTTAAATCAGCACACAgatggtatggtatggtatggtancggtacgatacgatacgaaatgatatggtaagatatggtatggtatggtatggtatggtatggtgtggtat
>Prochilodus_lineatus_cor_scaffold2241_557
tgtatgttctccattattccaggatactgtacaaaagcctcttcaaaagtgtaaactggattagggacaactctcttctcTCCCTCTTTCAGATCATCCACAAAGATATTGTTATTCTCTTTCCTGTTAGAGAGAGTTAGAGAGTGAGTTagagagagagagagagagagagTTAGAGTTAGAGAGAGAGACAGACAGAGAGAGAATTTTAATTTGACATTTAAACCAAAGTGCTTACCCttagagttagagagagagacagacagagagagaattttaatttgacatttaaaccaaagtgcttaccctccatcacaaacac
>Prochilodus_lineatus_cor_scaffold2241_558
ttgtctggcacctaccatcatgcaccaatcaaacttaaaatttgataattcacgttgcatgctatgagcccactggccagtgtttaactacACAAGTTTCACAGGTGTGACCATCCCAAAAACGTCACCCAAGGTAACAATGCTTGTCTTctactactactactactactactactactaCATTAATATCCAATTGTCATGCATGTTAACTAAAAATGTCCTATGCATCTACACCCAGCTAAcattaatatccaattgtcatgcatgttaactaaaaatgtcctatgcatctacacccagctaacatggaaacaattaaaacactcaaca
>Prochilodus_lineatus_cor_scaffold2271_561
nnnnnnnnnnnnnnnnnnnnnnnnnnnnnnnnnnnnnnnnnnnnnnnnnnnnnnnnnnnnnnnnnnnnnnnnnnnnnnnnngcgcccgttcactgtgttagggtcgagtgtgaGCTCACAGGAATCTGAACACAAGAAGAAAAAATTAACagagagagagagagagagagagagagagagAAAGTGAGTGTGTGTGTACTTACATTTCTTTAGTCCTGGTTTCATCCTGATCTCCCCCTCATGTTCCACCCTGAGAGTGACAGaaagtgagtgtgtgtgtacttacatttctttagtcctggtttcatcctgatctccccctcatgttcc
>Prochilodus_lineatus_cor_scaffold2299_567
cctctgggatcaataaagtatctatctatctatctatctatctatctatctacttctatgtccttgttatcaatgtttgtttttgttgtttttttTCCTGTATGACACCCACAATCAACTGTTTGTGAAAAGCGCTATACAAGAATAAAGtattattattattattattattattatGAAACCAGAGAATCAGAATAAATTCAGATCCAGAGTAGCAAACAAGATCACAGAGAGAACTGCCATCCgaaaccagagaatcagaataaattcagatccagagtagcaaacaagatcacagagagaactgccatccagggagctttcccc
>Prochilodus_lineatus_cor_scaffold2299_568
cagacactaaggactctatttttaatatttcatacttttatatagtatctgtctctatttgtacaaatctatcttgcttctgttgttacttctgtatagtttgtatatctgctactggatgcctTGAATTTCCCTCTGGGATCAATAAAGtatctatctatctatctatctatctatctatcTACTTCTATGTCCTTGTTATCAATGTTTGTTTTTGTTGTTTTTTTTCCTGTATGACACCCACAATCAACtacttctatgtccttgttatcaatgtttgtttttgttgttttttttcctgtatgacacccacaatcaactgtttgtgaaaa
>Prochilodus_lineatus_cor_scaffold2322_569
ctctaatctaaacagcagttatttaatacaactgcaatggtgaaataagaggggggaggggggttgggttgaggggggggttagtgttcctattaccaaAACAAAAGCAGGAAATCCCACATAGATCTACACTCTTGCTCTCTCGCTTTGctctctctctctctctctctctctctctctCCCTTTACCTTTGGCGAGAGTAAAAGGAGAGCAAACAGTGCCTGAAGCTGGCAGCCACCTGCAATGTATTTTCTTTCccctttacctttggcgagagtaaaaggagagcaaacagtgcctgaagctggcagccacctgcaatgtattttc
>Prochilodus_lineatus_cor_scaffold2338_575
ctgattaataaaaagcaacactgtacatgactgagctttccagtctcttattgtgcctgtatatcagtaaaacttcatgagcaagagcctgtgttatatattacagtacgtaggtgtagatcttTCACCATACACTCAATCTCACTCTCActctctctctctctctctctctctctctctctctctNNNNNNNNNNNNNNNNNNNNNNNNNNNNNNNNNNNNNNNNNNNNNNNNNNNNNNNNNGCTCCTCTCTCTGCCCTGTGTCTCTATGTCTGnnnnnnnnnnnnnnnnnnnnnnnnnnnnnnnnnnnnnnnnnnnnnnnnnnnnnnnnngctc
>Prochilodus_lineatus_cor_scaffold2338_576
ttcatttaaacttaaatcctatttacggcctctctttcccctcgaagcgcccaaggctatcaaacaattcatccaacagctctgtgagcctgcgccacaTCATAAAGCTGCAGCAGGAATACATGGTGAGAAAGAGAAAAAAAAAAAAAAgagagagagagagagagagagagagagagaAACTCTTACTTTGTCTATCCCCAGTCCTCCATGCTGTCAGCAGTGTTGGTGAGGCATCTTTTGATTTTTaactcttactttgtctatccccagtcctccatgctgtcagcagtgttggtgaggcatcttttgatttttgatgttctaaga
>Prochilodus_lineatus_cor_scaffold2338_578
agcagaaaatctgtgttattctcttcaataatctcagccctaattgggtcttggggaaaccccctaactgactcagaattcataatttcccactgttttttcatgtcagttgcttcagatgCCCCTCCTCATCCAGATGTATAAAGTAAGtctctctctctctctctctctctctctctctctctctctctcNNNNNNNNNNNNNNNNNNNNNNNNNNNNNNNNNNNNNNNNNNNNNNNNNNNNNNNNNNCCCCTGTTTATTCATTTGGTTTGTGGGCnnnnnnnnnnnnnnnnnnnnnnnnnnnnnnnnnnnnnnnnnnnnnnnnnnnnnnnnnncccctg
>Prochilodus_lineatus_cor_scaffold2338_579
nnnnnnnnnnnnnnnnnnnnnnnnnnnnnnnnnnnnnnnnnnnnnnnnnnncccctgtttattcatttggtttgtgggcagaaactagcccacatcattaaagcctctctgaatatCTGAACATCCTTGATGCTCCTTCTCTCTCTCTCCctctctctctctctctctctctctctctCNNNNNNNNNNNNNNNNNNNNNNNNNNNNNNNNNNNNNNNNNNNNNNNNNNNNNNCCTCTCTTGGTCTCAGTCCCTTGTCcnnnnnnnnnnnnnnnnnnnnnnnnnnnnnnnnnnnnnnnnnnnnnnnnnnnnnncctctcttggtctca
>Prochilodus_lineatus_cor_scaffold2338_580
acttatatactattgtcagtgttctacaaaaagtggattttgtctagtCAAAACTGGGCACTTTATAATTTCCATATATTTTTAATACTCCTTACCGTCTATAAACAGTCCATTAAATTATTTTAATTACCATTAAAAAATAATTAGCTGattcattcattcattcattcattcattcattcACTGACAGTGTGGATACAAAAACTATTATTCTGTGGTTTCACTACTTTTTTGGCTTTAGACTGATGGTTTTCactgacagtgtggatacaaaaactattattctgtggtttcactacttttttggctttagactgatggttttctacttt
>Prochilodus_lineatus_cor_scaffold2338_581
cctcagtcaccactttgcaaaactgtgatgtcactaattgaatcttgtgcaacccaagtggtggtcattaaagtgcccagtcagtttagaagtacactcagcaatgaatacTGCAATGCAATCTTACAGTCTACAATAACATAACATAAGgaaagaaagaaagaaagaaagaaagaaagaaagaaagaaaGANNNNNNNNNNNNNNNNNNNNNNNNNNNNNNNNNNNNNNNNNNNNNGAATGTATATGGGGTGGGGGgannnnnnnnnnnnnnnnnnnnnnnnnnnnnnnnnnnnnnnnnnnnngaatgtatatggggtgggggggtggtccactcaatt
>Prochilodus_lineatus_cor_scaffold2345_591
actaagctgtagccccagggctcttaaattggctgacacagaggcatctggacatgtatgacctatgagcacttccagcggttcgcctttgccatccatctctgctgctcaatcaggggaccACAGGTGACACAGATGAATGTCCAGGACtttatttatttatttatttatttatttatttatttaTGCGGTTTAGCAAGTGGGGCTCACCGACAGCACTGTGAACAGTGTTGTGTTGCTACGCtgcggtttagcaagtggggctcaccgacagcactgtgaacagtgttgtgttgctacgccaagcaatgggatgaggcgtgtgggtgggggaga
>Prochilodus_lineatus_cor_scaffold2354_592
gcatactgatttatactgtgaaacgtctcagatagttgtttgtttaatgtatagtaaatgcagctattacttgttcatttttctaaaaaaacaaacaaacatctcttctgtgttagtgcttaatttGTGCACACTTTACCACCCAAGAACaattaattaattaattaattaattAAAAATGAATGTAAACATTTTTAAAAATCTTAAAAGATACAGGGAAAATGTGCAAGACCaaaaatgaatgtaaacatttttaaaaatcttaaaagatacagggaaaatgtgcaagacctgggccctcaagattatggaaggaaaatgtgc
>Prochilodus_lineatus_cor_scaffold2370_599
gtaccgttatcttccttccatatagcacggcaatccaatacgtccttctgggagcaactattcttttgacaacgagtgtataaaacgtagaacTCTATGGGAAATAAGCACTGCTGCAGTGGTGGCTTTCCTAGTGAATCCTGCGCGTGCgtgtgtgtgtgtgtgtgtgtgtgtgtgtgtgtgtgtgtCAATATCATNNNNNNNNNNNNNNNNNNNNNNNNNNNNNNNNNNNNNNNNNNNNNNNNNNNNNNNNNNNNGACAAGGATTAACAAATGATTTGCTGTTCATACCTAACAGAAAGCTTTCCATGCATGAGTCCTTATCcaatatcatnnnnn
>Prochilodus_lineatus_cor_scaffold2380_601
atactaattattaaggctttgtacatgttttagtctgagttgagctagcagcagtcaggtctaggccttttggcattgattactgtaataattgttttactaatatttttttCACCAGATACGTCAGAAATTTAAAATGATAACTTTGTCtgtgtgtgtgtgtgtgtgtgtgtgtgtgtgtgtgtgtgtgNNNNNNNNNNNNNNNNNNNNNNNNNNNNNNGCAGACAGGTGTGTTTATATGTTCAAAAACTTCCTCTAAACGCCCAGTnnnnnnnnnnnnnnnnnnnnnnnnnnnnnngcagacaggtgtgtttatatgttcaaaaacttcctctaaacg
>Prochilodus_lineatus_cor_scaffold2420_605
cacagagccggccttagctggcctttgatgcatgtaggtttggacacaaggtctcctatgttttttaaattccagttgtctttttcaattttttttttagtgtttcatgtctttctaatttctgtTCTCCTCTTTTACACACTCACTCCCtgtttgtttgtttgtttgtttgttTAATTTTATTCTTTATTTTTCGCTGTCCCTCAGTTTAAAGtaattttattctttatttttcgctgtccctcagtttaaagagagagactttccagttttgccatgagaattgtggaggagttgggagctgggggctagggactgggggct
>Prochilodus_lineatus_cor_scaffold2425_608
nnnnnnnnnnnnnnnnnnnnnnnntacaccaattatcaattatctatgctcagggttcaggcattcattagtctgtttgtgtgctttagcattgttttaacaTGCGTTAACATGTGTATGTGTTTCAGCTAAAGAGATAGAGAAAAAGAAagagagagagagagagagagagagagagagagagANNNNNNNNNNNNNNNNNNNNNNNNNNNNNNNNGTTTTGCAACCTCTCTTCCTCCCCTTCTTCTannnnnnnnnnnnnnnnnnnnnnnnnnnnnnnngttttgcaacctctcttcctccccttcttctaatccatatttattttcctttc
>Prochilodus_lineatus_cor_scaffold2444_609
tgtaagaggtccacaaggcaacattgatgggcattttgcaactatctgggcagatttgctgcacacattaagcaggtaggaagtctttttatccactagccaatgggagaattTACCTAGAGAGCTGCAAATCCTGTCATTACTTAACTGaaacaaacaaacaaacaaacaaacACTGAAACAAACAAACAAATAAATAAAATAAAATAAAATAAAAAATAAGTATTAAAAATTTAAATGAAGTATCGTAATGCTAAATAATTTCATTCAGTCactgaaacaaacaaacaaataaataaaataaaataaaataaaaaataagta
>Prochilodus_lineatus_cor_scaffold2459_612
attaaggacgtattgttgaatagaccgggggaaattgtgctgcttgacttttttgtcaagcctgcacctgtgattgaaaaagcgtgggattgctgcttacaggctttctgtttctctatcactcGCAGTATCTCTCTTTCTCTCCCCCCActctctctctctctctctctctctctctctctCACTTTCTCCCTCTCTACCTCTCTCTTGCTCTTTCTGCCTGTATCTTTCAcactttctccctctctacctctctcttgctctttctgcctgtatctttcaccctatcctaatgtctctttcagtttctcctctctctcactttccatctg
>Prochilodus_lineatus_cor_scaffold2463_613
catgcccatgccactcatctatagtttttttttctcattattaatcctgtctgttcacttccaaaccacaACCAATGATGCATATTCCCAAAACAGTGTAATATGCTACAGAAGTTCACTTGAAGCAAAGTCCATACTGGCTGGGGTTGTtaaataaataaataaataaataaataaaCCAAACAGGATGAACACTTGGAAAAccaaacaggatgaacacttggaaaaacactgacagtgtaggatgccatgctgacaggcaatgttttatgtatggttcaatcaggactacacctgtgctttatagcccagttttaaccctgactcg
>Prochilodus_lineatus_cor_scaffold2477_617
gctagagcagtacaccaagacactaaagcacagcttttgtacaaatattcaaattttcatggacaaaaacttgaactactcgttactgtatatcaaacctgaattatgaattttgtgaatactGACAATGCAGTTTGTCTTCCTTTGTAGgaatgaatgaatgaatgaatgaatGCCACCTGAATTAGCATGACTCATGACTAAGAAGAAGGGGGTGGTTTCgccacctgaattagcatgactcatgactaagaagaagggggtggtttctattctattctactcttatttgtagagtctactgaaagaggcaatacactcaat
>Prochilodus_lineatus_cor_scaffold2480_618
ttaacatgctaatgcaccaaatgtgacttgcgagcaatttttgtgattttgtcatttatacctcttttcttccctaactaacttataagtttccgtacttacagttaaaccCTGGGTAATGTTGTTACAAGGGGAACCAAGCTTGGGACAgtgtgtgtgtgtgtgtgtgtgtgtTTTACCTACATGACTGAATTTTTCGCCTGCCTCGAGAAATTCCAGCTCACCATAGGTAATAGGATGCCCTTCGGAtttacctacatgactgaatttttcgcctgcctcgagaaattccagctcaccataggtaataggatgcccttcgga
>Prochilodus_lineatus_cor_scaffold2491_622
ccctagcctagaaagcccaggtgcaggattagaacttgaataggaagatccaaattgaatgacattatacatataGGCAGGTTTTATTTTTAAGGTGACTTCACAGTTAAGAGTTTCTGTGGTAGTTTAATAACTAATGCTCTTGCTGTGaataaataaataaataaataaataAAAATATTGACATACCTGACTAAGGCCTTTAGACATGCATACAATAATGGCAATAAGGCCaaaatattgacatacctgactaaggcctttagacatgcatacaataatggcaataaggccaatgatgatctgcaacataaagaaatatgt
>Prochilodus_lineatus_cor_scaffold2503_624
tctgcagctcagcagttcttcagactttttaacacagtgcatacatattgtacatgcacaatacctgggatgagcaaaatggattagaaatgagcaaaatTGGATCTTTTTGACTTTAAATGTGATTTATTATACAGTAACTCTCTCTCAatctatctatctatctatctatctatctatctatctAGATAGATAGANNNNNNNNNNNNNNNNNNNNNNNNNNNNNNNNNNNNNNNTCCGTCCCATGCAGTTTGAATATTagatagatagannnnnnnnnnnnnnnnnnnnnnnnnnnnnnnnnnnnnnntccgtcccatgcagtttgaatattct
>Prochilodus_lineatus_cor_scaffold2521_626
ccattctacttatctatcatctatcatccatccatgcattgcagtccatttaatcatttttccatccaatcatatctccttacctatccattcatctgtcatctactatTCATCCATCTATCTATTCATCCAGTCATTACAATCTATTAGccatccatccatccatccatccatccatccatccatccatccatNNNNNNNNNNNNNNNNNNNNNNNNNNNNCTAAATTTCCATAAGCATGTGACAAGAGAAAnnnnnnnnnnnnnnnnnnnnnnnnnnnnctaaatttccataagcatgtgacaagagaaataaactgaagcgtaaaacttttgtcacaaaga
>Prochilodus_lineatus_cor_scaffold2526_627
nnnnnnnnnnnnnnnnnnnnnnnnnnnnnnnnnnnnnnnnnnggacagaggagtcagagagagtgcgatagcgatactatcaactgataagtctttcataaggactaaaAAGTTTGGTCCCTGGTGATAACTGGGTTATCATAACTGTCAtctctctctctctctctctctctctctctctctctctcGGTAGGTATTTTGGCCCTCCCTCTCTCCTTATCACTCTggtaggtattttggccctccctctctccttatcactctacgtgatgctagccagccaaagctggcgtgtgttagcttacatagcatgttgtgacgtccaaagatgctgaatt
>Prochilodus_lineatus_cor_scaffold2547_628
gtcactgtgtgtgtgtgtgtgtgtgtttgtgtgtgtgtgtgtgtgtggagcctattgggcaggtatccggtatcgcttgcctctttctggcttagagatggaaattaggtcactcctgacCCACTAGTGATGCTCCTCCTTTTGTTAACTacacacacacacacacacacacacacacacacacacacANNNNNNNNNNNNNNNNNNNNNNNNNNNNNNNNNNNNNNNNNNNNNNNNNNNNNNNNNNNNNNNNNNNNNNNNNNNNNNNNNNNNNNNNNNNNNNNNNNNNNNNNNATATATCAGCACTGGGTATGGCTTTTGTAGGGTCannnnnnnnn
>Prochilodus_lineatus_cor_scaffold2562_629
ctgtctgcctgcccaccatatatccatccatccatccatccatacatccatccctcatctatgtatctatctacctattatctgtctacctattatctgTCTGCTCACCCCATCTTCATCTATCAATCTATTCCAATTATCAATCCATTTatccatccatccatccatccatccatccatccATACATCCAGCCATCCATCCATCCATACATACATCCAGCCATCAAACAAGCTAatacatccagccatccatccatccatacatacatccagccatcaaacaagctattgttctttctgtccaccccatattcatctatcaatctatttat
>Prochilodus_lineatus_cor_scaffold2562_630
tctattccaattatcaatccatttatccatccatccatccatccatccatccatccatacatccagccatccatccatccatacatacatccagccatcaaacaagctatTGTTCTTTCTGTCCACCCCATATTCATCTATCAATCTATTtatctatctatctatctatctatctatctatctatcNNNNNNNNNNNNNNNNNNNNNNNNNNNNNNNNNNNNNNNNNNNNNNNNNNNNNNNNNNNNNNNNNNNNNNNNNNNNNNNNNNNNCTCTCTCCCTCTGTCTCTCTCTCTCACTCTCTCTCTCTGTCTCTCACTCGCTCTCTGnnnnnnnnn
>Prochilodus_lineatus_cor_scaffold2567_631
cacacacttcacatggaataggggcatatttgtaccttgatttttgacctaatgattattttaagtttattattataagtttccagtctccagtacagacagtgtggacagtgatttgagGACCAGAGATAATTATACAGGCCCACTAGAtgtgtgtgtgtgtgtgtgtgtgtgtgtgtgtgtgAGAGAGTGTGCACATGTTAAACTAAATACTGAGTTTAGTCTGACAAACTCTTTGATCAAAAAGATCACATACAAATGAAGATACGAGTTGAGCCAagagagtgtgcacatgttaaactaaatactgagtttagtctgacaaactctttga
>Prochilodus_lineatus_cor_scaffold2567_633
acagacagacagacagaaataaagaaaggaggggagagaaagggaaagataacaccagacagaaagagagaaagaatgtaagagagatgggaggattctCCACCATGCTGTATCATCTAGTGCCACAGACGTCCTGAGAGAGAGAGACAAagagagagagagagagagagagagagagagANNNNNNNNNNNNNNNNNNNNNNNNNNNNNNNNNNNNNNNNNNNNNNNNNNNNNNNNNNNNNNNNNNNNNNNNNNNNNNNNNNNNNNNNNNNNNNNNNNNNNNNCCATCCCGAGCGGCCGAATGCTTATTTTATTAAGGCCCAGCCannn
>Prochilodus_lineatus_cor_scaffold2568_635
attgcccagctcagaggtctaaagcccacaccacacacacacacacacagacgcacgcacaagcacacacaaacacacacactcatgcacaccatcaaactgtgtaaatataagaaCAGGCACAGTCCTCACATACTCATGAAGTATTGAacacacacacacacacacacacNNNNNNNNNNNNNNNNNNNNNNNNNNNNNNNNNNNNNNNNNNNNNNNNNNNNNNNNNNNNGGCATAGCTAGGATCTTATTGGCCnnnnnnnnnnnnnnnnnnnnnnnnnnnnnnnnnnnnnnnnnnnnnnnnnnnnnnnnnnnnggcata
>Prochilodus_lineatus_cor_scaffold2569_636
nnnnnnnnnnnnnnnnnnnnnnnnnnnnnnnnnnnnnnnnnnnnnnnnnnnnnnnnnnnnnnnnnnnnnnnnnnnnnnnnnnnnnnnnnnnnnnnnnnnncaactattaTTTGCATATAATCTCCTGCTACGAATAATACTACTACTGTGaataataataataataataataataataataatACAATGAAGAAGAAGAACAGTTCACTTGCATTCCTGacaatgaagaagaagaacagttcacttgcattcctgaatattagatttgtgttctataaagaggaacagtatcacttgttcattttcagtgccaacaataatacttttattttt
>Prochilodus_lineatus_cor_scaffold2570_637
nnnnnnnnnnnnnnnnnnnnnnnnnnnnnnnnnnnnnnnnnnnnnnngcccacctacctaccaatctcctcccttccaatcaaccTATCTACCAACATCACTCCCTCCCTGCCTCCCTACCTACCTAACAACCTCCATACCTACCTACCAacctacctacctacctacctacctTACCTGACTACCTACCAGCCTACCCTACCTACCTACCCAAAtacctgactacctaccagcctaccctacctacctacccaaacagctacccagtaatcttcctacctacactacccgcctgcctccctacttacacaattacctccctac
>Prochilodus_lineatus_cor_scaffold2572_638
tgattagtatgtgttattgattagttaatggtacattcagattgatggaactggagagccacaagcagcgacagagattcagatttctgcttcagagacagagactacatgaggaatataCATGCATGACTGAGTAAGTGGAGCAAGAGTacacacacacacacacacacacacacacacacacacacacTCACGCACACACAAATACACTCCTCCCCCGTCTGTAATtcacgcacacacaaatacactcctcccccgtctgtaatggtgtgctccggtaacacagtgatttgcgtaatgtggataacatcaaacagcactacacagaaagtagtgggtg
>Prochilodus_lineatus_cor_scaffold2627_648
acgGGCTTGGCCTTATGTACAGCTATGATCATACTTCATTCTTACTTTANNNNNNNNNNNNNNNNNNNNNNNNNNNNNNNNNNNNNNNNNNNNNNNNNNNNNNNNNNNNNNNNNNNNNNNNNNNNNNNNNNNNNNNTACTCCATGATATTtagatagatagatagatagatagatagatagatagatagaTNNNNNNNNNNNNNNNNNNNNNNNNNNNNNNNNNNNNNNNNNNNNNNNNNNNNNNNNNNTGTGCTGATTCTAAACTAGCTCACAACAAGCATCAACAGTGTTTCTTTGGtnnnnnnnnnnnnnnnnnnnnnnnnnnnnnnnnnnnnnnnn
>Prochilodus_lineatus_cor_scaffold2637_650
tcacatactaaatctgcctaaaggtactatacaatacgcagtatgtgaaccaacagtaaatctgttttgtactgaagatgccctgatggtgttttcatccagtactgtgtaactgcaactggttgctACGTTTCCTTGGGGATCATAAAGtatctatctatctatctatctatctatctatctatctatcNNNNNNNNNNNNNNNNNNNNNNNNNNNNNNNNNNNNNNNNNNNNNNNNNNNNNNNNNNNNNNNNNNNNNNNNNNNNNNNNNNNNNNNNNNNNNNNNNNNNNNNNNNNNNNNNNNNNNNCAGCTCTTAGCCTGCTTCAGCTACnnnnnnnn
>Prochilodus_lineatus_cor_scaffold2654_652
agatatatggcactgttagtggcgtgtgtgaagaccaactaggtaagggagagagagagcgatctttttatttatttatttatttatttttttaaatttgttttgtttataatcaagTTGAGAGAAACTGTATGTACTTGAAAGCTGTACtgttgttgttgttgttgttgttgttgttgttgtAGTGGTGGTGGTGATTCTGTTGTGGTAATTagtggtggtggtgattctgttgtggtaattgacccatttgtgttgtcaggtaaggcagtgaaggaggcagaggccaatctgcgcaggcagcgacgactcttccgctctcaggtgatgaaa
>Prochilodus_lineatus_cor_scaffold2654_653
atgtcctcagatgagaggaaagcctttctccagttcacaacaggttgctcaactctgcctcctggtggactagccaACTTGCACCCTCGTCTCACAATAGTCCGCAAGGTATTTTTTGTTTTATTAGAGTTTAGTTTATTGTTAACAAAAtgttgttgttgttgttgttgttgttgttgtTTCATTGTTTGATCTTGTACACGTCTGCTTCCttcattgtttgatcttgtacacgtctgcttccacttctaggtggatgcaacagatgccagctatccctcagtaaacacatgcgtgcactacctgaagttgccagagtattcctctgaa
>Prochilodus_lineatus_cor_scaffold2655_654
ggcatgcttcagtttctgcaagattgaccaccaccgtgctttacttttgctttacgggacctgactagagggctggatttaattagctccacACATGCTGCTTAGCCAATCATTTTAGTGTGACCTTTGTGCCCCGTTTCTTAAAATGGTtttatttatttatttatttatttaTAAGAATTACTGATTAACACTGGTTAGAACTGGTTAAAGACAATCTGGCAGCtaagaattactgattaacactggttagaactggttaaagacaatctggcagcatgttcttttacatcttgtaatggtaacatgtttacagagataatt
>Prochilodus_lineatus_cor_scaffold2675_657
ctatcctttcgtgcacctgaacactgatgtcgactacataaagaaacttgtccggtccataccaaatcaaatgtgtagcgcagctacagtgcagctgtccttagTGTTCATGGAAGTGTTGCACTCTATTAGATATGTTTCAGACACAGAgtgtgtgtgtgtgtgtgtgtgtgtgtgtgtgtgtgtgtNNNNNNNNNNNNNNNNNNNNNNNNNNNNNNNNNNNNNNNNNNNNNTGATGCAGTGAGTAGCTTCATCCTGTGGTCGnnnnnnnnnnnnnnnnnnnnnnnnnnnnnnnnnnnnnnnnnnnnntgatgcagtgagtagcttcatcctgtggt
>Prochilodus_lineatus_cor_scaffold2681_658
attagtcatccaccatgtgaggtcactaacatgtagctgtttctttcaggaaaactgagcgtaacgttgataaggccacattaagccctgcttttactgccacacCAAAGCAGGGAGAAAAGACTGATTCAGTGTATATACACTTGCTCCattgaattgaattgaattgaattgaTTTAAGCTTTAGCCAGCCCGGCAAGGCCTGCAAGAATGACACTGGAGATATTCATCAGGTTCGGtttaagctttagccagcccggcaaggcctgcaagaatgacactggagatattcatcaggttcggtcacgtttagtgctgcagaggt
>Prochilodus_lineatus_cor_scaffold2684_659
cacacatataaacacacacgcagtgaattataacaagtctgctaaataggacgagggtctcctaatgaggactggagtgttTTGAGCCCACATTCAAATGATAAATTACACCACCACACAAAACTACTGATTACTACTAAACACATAGCTgagagagagagagagagagagagagagagagagagagagaGNNNNNNNNNNNNNNNNNNNNNNNCAGGGAGAGATGGAAAATATGAATGgnnnnnnnnnnnnnnnnnnnnnnncagggagagatggaaaatatgaatgaagggagagagaaaaagaaagcgggaggagggggtcttgattaaaaacactc
>Prochilodus_lineatus_cor_scaffold2687_660
gaataacagcctagaaacagccaagcagaacacatttgtttttgacacaacagggtaaattagaaacagtgtgaagcagCTAGCCTTTTGTCCTTGCTTTTCATATAGTGGTATTCCTACCGGATGCTTTCAATTCAGTCTTGTTAGACTcacacacacacacacacacacacacacacacacacacacaCNNNNNNNNNNNNNNNNNNNNNNNNNNNNNNNNNNNNNNNNNNNNNNNNNNNNNNNNNNNNNNNNNNNNNNNNNNNNNNNNNNNGCATTATTATACATACATCATTTCCTACAGAATTCGAACAGCCACcnnnnnnnnnnnnnnnnnnnn
>Prochilodus_lineatus_cor_scaffold2716_663
cttccttcctaactaagggagtttttccttgttgccactgtcaccctcggcttgctcactgtGGGCTTGAATACCAGATTCTTTGTAAAGATTCTTTGTAAAGCTGCTTTGTGACAACATCTGTTGTAAAAAGCGCTATAAAAATAAATGttgattgattgattgattgattgattgaCAGTAAGAGTCCAACCCAGTTTGTAAGACcagtaagagtccaacccagtttgtaagactataagagttctaaagcaccactgacattgaacagtaacagaacagattttctttccagaatctgaatgtaaacaaatttaaataccttaaa
>Prochilodus_lineatus_cor_scaffold2740_664
nnnnnnnnnnnnnnnnnnnnnnnnnnnnnnnnnnnnnnnnnnnnnnnnnnnnnnnnnnnnnnnnnnnnnnnnnnnnnnnnnnnnnnnnnnnnnnnnnnntGTGCATGTGAGTATCACACCCTTTAAATTCTGTGTCAGAATTTTCAAATGgtgtgtgtgtgtgtgtgtgtgtgtgtgtgtTATACAGAGTGTGTGCGTGTTTGTGAGAGAAGCAGTTGATAAAGTGCAGTGACAGAAACGCTAAtatacagagtgtgtgcgtgtttgtgagagaagcagttgataaagtgcagtgacagaaacgctaagggtttgcgagggctgtcagac
>Prochilodus_lineatus_cor_scaffold2740_665
tagagccaacaagaaagtattgatcccatcattgtgtgtgtgtgtgtgtccgtgtgattgagcagagacacggatgtcagtgacagtccgtcagccgtgCGCTAACCAGTGAGGATTAATGAGAATCTAGACCATCTACCCACCATTATTacacacacacacacacacacacacacacATATATATACGTACACACACATACACACACACACACAGACTTTGTTTTTGTGCATTTTGAatatatatacgtacacacacatacacacacacacacagactttgtttttgtgcattttgatctttttttctgacacatttaacaaaaaca
>Prochilodus_lineatus_cor_scaffold2781_668
ccatccaattaaaggcaaacgatgcaggagcctgcaaacctgcctgactctccttgagcgacatttgactcgcctcgcccgcagcactgctccctgataaaatcagtcccctgaggctcctcagccGCTTAGTTGACATCTGGAGGGGATtgtgtgtgtgtgtgtgtgtgtgtgtgtgtgTAATTGAATGTGTGCTCATGTGTATGTGTGTCCATGCGTATGTGTTTGTTTtaattgaatgtgtgctcatgtgtatgtgtgtccatgcgtatgtgtttgttttagtacatttgtaggacagaagtaccttgactacatgaaagaaaacca
>Prochilodus_lineatus_cor_scaffold2781_669
cccctatacctctctgctgctcctgtccaaatggggacagtgagttagtgccagcagcatggtggggtctttttttcctgtcagtgagtgagagaatgagagccgtgctgatttgtttctgcTACTGTCAGGCCAATACATGGAAGGATCctctctctctctctctctctctctctctctctctctctctctNNNNNNNNNNNNNNNNNNNNNNNNNNNNNNNNNNNNNNNNNNNNCTGTAATTTTACCCATCATATTTGCATCTCTGTGAnnnnnnnnnnnnnnnnnnnnnnnnnnnnnnnnnnnnnnnnnnnnctgtaattttacccatcatatttgcat
>Prochilodus_lineatus_cor_scaffold2781_671
gtgcagtaaattttttgatgtacttgactgaactactcatgaaaaaaagtgcttttgggaaagcctgtatggcgaacacaaaagactatgtaaaagagctctCATGAATATCATCCAGCCTTTTCCTATATGTATACATACAGTATACATacacacacacacacacacacacacacANNNNNNNNNNNNNNNNNNNNNNNNNNNNNNNNNNNNNNNNNNNNNNNNNNNNNNNGGATGCACAACAAGCATGGGCATGTGTAannnnnnnnnnnnnnnnnnnnnnnnnnnnnnnnnnnnnnnnnnnnnnnnnnnnnnnggatgcacaa
>Prochilodus_lineatus_cor_scaffold2781_672
acagatgatcgtgttgacaggagagtcagtcattagtctatgagggtttggaaaatacgatgcagtgtaaaacaaattaaatgtaaagtatatTCAGCCATTCACTGAAACAAAGTCTTCAGTAACTGTTAGTTGAGGGCACTGGCAATTtgtgtgtgtgtgtgtgtgtgtgtgtgtgtgtgtgCTCCTTGATTCAATATTTATTGCTCCTATAATGATTCCCAGACAATGAATGAAGCATctccttgattcaatatttattgctcctataatgattcccagacaatgaatgaagcattgtaatatgcaatacgaatgttgttcacaaacaatg
>Prochilodus_lineatus_cor_scaffold2786_673
tcatcaatttcatgcaaagcaccattaaggcttgccaaagcttctatatggtccataaaggggacattggctttactgaagaaccttttgaaggactatctgcgagccccagactaTGCAGGTAGGCTGAAACTTTTGTTCTTAAAATTGaaataaataaataaataaataaatAAAAATAAAATGATGCACATATAGTGGTGACATTCACCCAGCGCTGCGGTCCTGAGCCCACATGGAACCTGCTTTGGCAGCTGTCATGAAATATaaaaataaaatgatgcacatatagtggtgacattcacccagcgctgcggtcctgag
>Prochilodus_lineatus_cor_scaffold2788_674
gaagttttaatgttttggccaagatggccaaaagtatgtggaccaccctgctaattaagaagattcatttttttggccaagatggcCAAAAGTATCCGGACATCCTCCTAATTAAGAAGTTTTGATGTTTTGGCCAAGACAGCCAAAGTAgatggatggatggatggatggatggatggatggatgGATAGATGGATAGATGGATAGATAGATACTTTATTGATCCCAGAGGGAAATTCAgatagatggatagatggatagatagatactttattgatcccagagggaaattcaagaatttggacatttggacattactcctaattattgagtccc
>Prochilodus_lineatus_cor_scaffold2802_676
nnnnnnnnnnnnnnnnnnnnnnnnnnnnnnnnnnnnnnattaccagaacaaacattttgggaaaatatatgggacTCTATGGGCATGACAGGCATAGTAGTGCAGGTCAATATCTCAAAAACTAGTCAGCATACAAATATGTGTTCCATAaagaagaagaagaagaagaagaagaagaagaagaagaagaagAANNNNNNNNNNNNNNNNNNNNNNNNNNNNNNNNNNNNNNNNNNNNNNNNNNNNNNNNNNNNCTTCAGATAACGAAAGTATTATGCTTTGCACAAACACTGATTAACATCCCAaannnnnnnnnnnnnnnnnnnnnnnnnnnnnnnnnnn
>Prochilodus_lineatus_cor_scaffold2811_679
tggtagcatccacacaaccgatatggtgcatggtgtcaatatgatcatagcacTTCCAGGAGCTCTATGGTCTGAACCCCTCTGGAACTCTTTGCTTCCACCATGGATGCCACCAACACAACAGCCGTCAGTCAGAATGGAAGGCACGCAcaatcaatcaatcaatcaatcaatGTTTATTTGTATAGCGCTTTTTACAACCAACGTTGTCTgtttatttgtatagcgctttttacaaccaacgttgtctcaaaaaaaaccccacaaagttaatgtacagacatttgagggtgggggggttggggaaaaaccgggtccaagccc
>Prochilodus_lineatus_cor_scaffold2837_682
ttttcatagatttgctgtgaatatgaaaacccacacattacaatgttcaaaaaaaaaaaaaaAACCTGTCAGGAACTTCACATTCAGTTACAAATACCCAAAAAAACAACAAAACACAAACTCACACAGGCACACACGCACACACATACGcacacacacacacacacacacacacaCGCATGCACACAACCACATACAGAGTGCACcgcatgcacacaaccacatacagagtgcacatctaagctgtggtataatcatcagaaccttgtgacaggtatgcaaatggctgttctcctcaagacccttatcttctttcatttccttct
>Prochilodus_lineatus_cor_scaffold2843_683
ttcatatcgattaagaagtgaaccgtttattactaacactcccattattctctttctacctcactctctgtctccctttttctcctttactcttcctctttctgtttcTCTCACATTCTTTTCCCTTTTCTGATCAAATTTGCTCTAGGGtctctctctctctctctctctctctctctctctctctctcNNNNNNNNNNNNNNNNNNNNNNNNNNNNNNNNNNNNNNNNNNNNNNNNNNNNNNNNNNNNNNNNNNNNNNNNNNNNNNNNNNNNNTCTGGAATTTGGGTGAAGGATTCAGTTCnnnnnnnnnnnnnnnnnnnnnnnnnnnnnnnnnnnnn
>Prochilodus_lineatus_cor_scaffold2843_684
cttgctttgtttcatttaattattcttctcttctactctatttctttttctaccctacttattctctcattctctctattttgtcctttcttactctcactcctttcttactCTCGCTCCTTTCTTTCCTTCTTTCTTTCTATTTCGCCAtctctctctctctctctctctctctctctctctcACACACACACACACACACATCCCCCCCTCCCTGGTTTTTCCACATCCTTTTCTacacacacacacacacacatccccccctccctggtttttccacatccttttctaacccgccaccccctaccccacctgggttcctgcactgttctat
>Prochilodus_lineatus_cor_scaffold2854_686
tcacatcttctgtgccttgtagttggacggaactgataaggtcggtagtggaggAGTTAAAGAAGAATGGTGGTCCCCCATTGGAAAGGGCGAGGCATGGCAGCATGCCAGCAGGAAACGTCGCGATGCATTATAGCTCCTCGTAAGTCAgtgtgtgtgtgtgtgtgtgtgtCAAACCTATTACAGCTATTTTAGTTGTTGCCATCAcaaacctattacagctattttagttgttgccatcatttttaataatgttattatataagtttgtttataatattatattgcttgtttttttgtttatattgagttaaaaagtcta
>Prochilodus_lineatus_cor_scaffold2878_696
accttgatagccctttgctgtaaacacagagcaggatatgagacgcaaattctttccatggaagccgcagctgcatgtcttgattgcacaattacaagctgacaggttccaacatacctttGCCATCTTCATAGTGCAAAGTGAGGTCTGtctatctatctatctatctatctatctatctatctatctaNNNNNNNNNNNNNNNNNNNNNNNNNNNNNNNNNNNNNNNNNNNNNNNNNATTGATCGTCAAACCAAAATAAAACTTTGGnnnnnnnnnnnnnnnnnnnnnnnnnnnnnnnnnnnnnnnnnnnnnnnnnattgatcgtcaaaccaaaataa
>Prochilodus_lineatus_cor_scaffold2898_699
gaagcaggtgtggtcgaggagcctgccgcagtgagtgtctatgtgtgcgagagagagaaagagagagggagggagacagagacaaatagcaaagaGAGCACACAGGAAGGAAAAAGAAAAAGCAGAGTGCAAAAAATGCATGAGCAATTAtgtgtgtgtgtgtgtgtgtgtgAGTGTGTGTATTTGCATGCTCATAAGGGagtgtgtgtatttgcatgctcataagggggacagagagagagagagagagagagagagagaaagagagagagcgggagggacagagagtgagggaatgccagtggaagagaggggaatgggt
>Prochilodus_lineatus_cor_scaffold2898_700
gagaaagagagagggagggagacagagacaaatagcaaagagagcacacaggaaggaaaaagaaaaagcagagtgcaaaaaatgcatgagcaattatgtgtgtgtgtgtgtgtgtgtgagtgTGTGTATTTGCATGCTCATAAGGGGGACagagagagagagagagagagagagagagAAAGAGAGAGAGCGGGAGGGACAGAGAGTGAGGGAATGaaagagagagagcgggagggacagagagtgagggaatgccagtggaagagaggggaatgggtgggcacactagcctgcttggcatgcagatcatgctgcaaattcatctctc
>Prochilodus_lineatus_cor_scaffold2906_702
ttgtcctgtattcccagtcgctcactctctcacagtctggcttactctctcgcccttttgctctcttgctttctctcattctctctctctgtctggcttacTCTGTCTTCTGCACTACCATCGAGTTTCTTTCAGTCTCTCACCCTTTTGctctctctctctctctctctctTGCTCTCTGTCAGTCTGGCTTACTCTCTCACTCCTTTACAGTCTTTCTTGCTCTTCCCCTGAGTCTCTTTCACTCtgctctctgtcagtctggcttactctctcactcctttacagtctttcttgctcttcccctgagtctctttcactc
>Prochilodus_lineatus_cor_scaffold2913_703
cgctccttcaggatatggtctcctggtgctgaagcagctctcagggactgctttgagtccactgaatggagtgtactgaaggagccgtatggggaggacattgaggggcTTACACACTGCATGACGGACTACATGAACTTCTGCATGGACgttgttgttgttgttgttgttgttCCTGTGAAAACTGTGCAGTGCTTTGCCAACAACAAGCCCTGGATAGCCAGCAGTGTTAAAGGCCTTcctgtgaaaactgtgcagtgctttgccaacaacaagccctggatagccagcagtgttaaaggccttctgaacaagaaaagggcc
>Prochilodus_lineatus_cor_scaffold2919_704
tctctaaagagcacttataatacaactgggcttatagaggcttgttaaacTTTTTAAAACTGCACACCGTGAAACCAATGGTTACAGATATGAGCAAATATCTATGACCAAATCTGATAATTACTGAAATGTGAATATCTCTAAAAACATtaaataaataaataaataaataaataaataaaTAACAGTATGTTAATGTAATAAGATTTCATTACAAATAATTCTTTGTACTCTTGATATGTTCACATTATAAAGGAATGTTTTCTAAATACAAGCACTGGCACTGTCAGtaacagtatgttaatgtaataagatttcattacaaataattc
>Prochilodus_lineatus_cor_scaffold2927_705
nnnnnnnnnnnnnnnnnnnnntaaagagaggctgagaggagaaagaaaagacagtgaacacgtaaaaaaagggaaggaaggagAGAGAGACACAGAAGATACAGAGGGAAGTAGAGAGTGAGAGAGAGAGTTACAGAGAGGTAGAGTAATagagagagagagagagagagagagagagTGAGTGATTATATACATATATGTGGAGAGGGAGGGAGAGAGtgagtgattatatacatatatgtggagagggagggagagagaaagacagagagaagtggagagagagagagagnatatacatatatgtggggagggagggagagagaaa
>Prochilodus_lineatus_cor_scaffold2953_721
nnnnnnnnnnnnnnnnnnnnnnnnnnnnnnnnnnnnnnnnnnnnnnnnnnnnnnnnnnnnnnnnnnnnnnnnnnnnnnnnnnagacacagaaatgctgatcagctgcattacagAGAGAATAAATGCAGCTCGCTCAGTGAGAAAGAGACagagagagagagagagagagagagagagagagACACTCACGTGCTGTTAATGATCTGGAAGCGCTCTacactcacgtgctgttaatgatctggaagcgctctccttttctgaaactcagatcatcttcagtacgagcttcataatcatacagagctatgaacagagtcacacctgagagaga
>Prochilodus_lineatus_cor_scaffold2953_722
gagaaagagacagagagagagagagagagagagagagagagagacactCACGTGCTGTTAATGATCTGGAAGCGCTCTCCTTTTCTGAAACTCAGATCATCTTCAGTACGAGCTTCATAATCATACAGAGCTATGAACAGAGTCACACCTgagagagagagagagagagagagagagaCAGACTCTTAGGGGGAAAGGGTGAAATcagactcttagggggaaagggtgaaatgtctgcacgctgtaaaccataaccctgtcctcactgcgcatgtacagagccgcannnnnnnnnnnnnnnnnnnnnnnnnnnnnnnnnnnnnnnnnn
>Prochilodus_lineatus_cor_scaffold2955_723
nnnnnnnnnnnnnnnnnnnnnnnnnnnnnnnnnnnnnnnnnnnnnnnactgtatatctcatcATTCGGAGTTGGTAAGCAGATCACCAACAACACCTATTTAGTTGAGTTTGTCCCAACATTTGCCTGGAAGTGACAGACAGACAGACAGacacacacacacacacacacacacacacAGACACACAGACAGACAAACAAAAACAagacacacagacagacaaacaaaaacatagacagacagatagatagatagatagatagatagatagatannnnnnnnnnnnnnnnnnnnnnnnnnnnnnnnnnnnnnnnnnnnnnnnnnnnnn
>Prochilodus_lineatus_cor_scaffold2955_724
tcggagttggtaagcagatcaccaacaacacctatttAGTTGAGTTTGTCCCAACATTTGCCTGGAAGTGACAGACAGACAGACAGACACACACACACACACACACACACACACAGACACACAGACAGACAAACAAAAACATAGACAGACagatagatagatagatagatagatagatagatANNNNNNNNNNNNNNNNNNNNNNNNNNNNNNNNNNNNNNNNNNNNNNNNNNNNNNNNNNNNNNNNNNNNNNNNNNNNNNNNNNNNNNNNCACAGTCAGACAGACAAACAGACAGAannnnnnnnnnnnnnnnnnnnnnnnnnnnnnnnnn
>Prochilodus_lineatus_cor_scaffold2962_729
ggaaactgtatagagcaatgttttcatcatgcaggagtaataacaaatattaccaaacacactgtcccaaacacaatacagtatactgtcctgtaaaggtggAGTCAGGTGTTGTGGGCCATCAAAAAAATATTACAGAGTGTCACAGGAgtgtgtgtgtgtgtgtgtgtgtgtgtgtgtgtgtgtgtGNNNNNNNNNNNNNNNNNNNNNNNNNNNNNNNNNNNNNTCTAGGATAGTGTGTTCAATATTATGGGGCAGAgnnnnnnnnnnnnnnnnnnnnnnnnnnnnnnnnnnnnntctaggatagtgtgttcaatattatggggcagagtattgtt
>Prochilodus_lineatus_cor_scaffold2962_730
gttatttattataaactgtaactattttgatatagccgaactgtcatgttttatactcttttgtgcgcatcagatcgggcagcagccatcatggacactgccaatcatactggcctcacgtgacaGAAAACACAACACGGACGTTTACATttattattattattattattattattattattattattattaNNNNNNNNNNNNNNNNNNNNNNNNNNNNNNNNNNNNNNNNNNNNNNNNNNNNNNNGGATTCAGGTATTCTGGGTCACCAGnnnnnnnnnnnnnnnnnnnnnnnnnnnnnnnnnnnnnnnnnnnnnnnnnnnnnnnggattcaggtattct
>Prochilodus_lineatus_cor_scaffold3058_748
acacctgctgccttcaagaatcatacttgttctggcccaaattaggccctactcttacactctacaggcttcagactggactgatccaggatcagcTGTAATGCTGTTGGAGGCTGTATGCAGTACTGAACAGTGGGTATTAAACCCCAGgtgtgtgtgtgtgtgtgtgtgtgtgtgtgtATTCAGAGGATTCATCTCTGAGTGTGTTTCCAGAGCACattcagaggattcatctctgagtgtgtttccagagcaccgttccctctctcatccccgtttggcaccggggagcccagagagccacctaagcagaaaactttctccagtgga
>Prochilodus_lineatus_cor_scaffold3058_749
tccatcaattttcagctaaaaaaaaaaaaaaaaaaagtgtcatggttttgctctggttttgcctaattataaattgttttcctttctaaactactgtttcaagcaactgttttgacccaaaaaAACAGTGTTTGCTTAAAACTGAAAGATtgtgtgtgtgtgtgtgtgtgtgtgtgtgtgtgtgtgNNNNNNNNNNNNNNNNNNNNNNNNNNNNNNNNNNNNNNNNNNNNNNNNNNNNNNNNNNNNNNNNNNNGTGTATGTGTGTCTGTGTATGTGAATGACAnnnnnnnnnnnnnnnnnnnnnnnnnnnnnnnnnnnnnnnnnnnnnnnnnnnnn
>Prochilodus_lineatus_cor_scaffold3058_750
tcccgaactgcaccaatcagcattcacacaaggtggtgttttattattgatctcattcaccaaaaccaaaagtcaaaaaatcacataagagaaattgtaggaatttatctcacatgtagtgtaccttgtGGAGTTTGCATGTCCCCTGTCtgtgtgtgtgtgtgtgtgtgtgtgtgtgtgtgtgATTGTGTGNNNNNNNNNNNNNNNNNNNNNNNNNNNNNNNNNNNNNNNNNNNNNNNNNNNNNNNNNNNNNNNNNNNNNATGTCTGTGACGTTTGCTGCCTattgtgtgnnnnnnnnnnnnnnnnnnnnnnnnnnnnnnnnnnnnnnnnnnn
>Prochilodus_lineatus_cor_scaffold3058_751
ttgtgtgnnnnnnnnnnnnnnnnnnnnnnnnnnnnnnnnnnnnnnnnnnnnnnnnnnnnnnnnnnnnnnnnnnnnnatgtctgtgacgtttgctGCCTTCGACCCATAAGTACTGAGATAGGCTCCCATGAACCTAAAGGATAAGCATCTtgaatgaatgaatgaatgaatgaaAGAATGATATAGAATCAAAATGGTATGCAGCAGTTGAAGagaatgatatagaatcaaaatggtatgcagcagttgaagcctgcattaaaataaccaaggtccacaaaatgcatgtacaaagtagtatgttttatatcttccaaaagttta
>Prochilodus_lineatus_cor_scaffold3088_753
gcaagtccgggtctcaggaggtgaaaagcccactcattgaaagttattatatgaaagggatagatggttgcataaatgctgccggagctctgacacattgTTTTCCATCAATGTTTTTCACCAATATAGTTTAATCATTGTTTTTAGACAatagatagatagatagatagatagatagatagatagatagANNNNNNNNNNNNNNNNNNNNNNNNNNNNNNNNNNNNNNNNNNNNNNNNNNNNNNNNNNNNNNNNNNNNNNNNNNNNNNNNNNNNATAGAATTCTAGAAATTGTATTCATGGTAAAGGGACACATGCannnnnnnnnnnnnnnnnnnnnn
>Prochilodus_lineatus_cor_scaffold3106_755
gaccactgtgcaggacgcagtatatgtcattcccaagaccaactgacgctgtattggccgcaaaaggaggccctacaccatactaataaatgactgtggtctaaaaccaggtgtttcagtTTCACTGTCCAACCCCTGTACATATATGTGcacacacacacacacacacacacacacaCCCACCCCTTATCGAAGCTTCACAGAAATcccaccccttatcgaagcttcacagaaatagctgctaaaatgaatgacttgtacttaattgactgaaaatgaaataaaggaagggtggtctctgactttagcatgaggctatagtctctac
>Prochilodus_lineatus_cor_scaffold3113_756
acacatacactgaagaaaggtcactgctttattatacaaatttgtccttttaccaagaataaaaggacatcttgagcaatcacaaatgaaggcacaataatAGCTTCCTGAAGCATAATATTTAGCAATCATTTATATAGACAGACAGACagagagagagagagagagagagagagagagagANNNNNNNNNNNNNNNNNNNNNNNNNNNNNNNNNNNNNNNNNNNNNNNCACTCTGTCCTAAGGGGACAGATGCCCAAATannnnnnnnnnnnnnnnnnnnnnnnnnnnnnnnnnnnnnnnnnnnnnncactctgtcctaaggggacagat
>Prochilodus_lineatus_cor_scaffold3113_757
tgtgtaaatgttttctaaacatatcaaagggaaacacttttgtcatttattttttttgctctgatctaacgttgatcaaatctctttatacagtctgtatatagacacaaagctgacacacataaTTGGTTTTGTGGTGGGTATGTGTACatatatatatatatatatatatatatatTCCTGTCAAGCTGACATAAAAGTATAAAACGTTTTTGGCCCATACATATTTCCTTGACGTGAAATGTTTTTAATATATACCCACCGTTGAACACTGTAGGtcctgtcaagctgacataaaagtataaaacgtttttggcccatacatatt
>Prochilodus_lineatus_cor_scaffold3120_761
ccaccccccgcttcaaacatcccacacacacatacacacacaagcgtataaaagggtgcaagaggaccatgtcaACAAATGCCGAAATGTTCTTGTTTATTTCCTTCCCTGCCTACATTTAGCACCCCTTTCTTGAGTCTCTCCCTCTCGctctctctctctctctctctctctctCCTTTTTTTCTGCTATCCTGTCTCTCCCTCCCCTTCTTTCATAAACcctttttttctgctatcctgtctctccctccccttctttcataaacactcttttcacattcatttcctttcctttcctttcctttccttcccttcccttccctt
>Prochilodus_lineatus_cor_scaffold3120_763
gttcttgtttatttccttccctgcctacatttagcacccctttcttgagtctctccctctcgctctctctctctctctctctctctctcctttttttctgctatcctgtcTCTCCCTCCCCTTCTTTCATAAACACTCTTTTCACATTCAtttcctttcctttcctttcctttccTTCCCTTCCCTTCCCTTCCCTCTCCTCTCCTCTTTTGCCGTCCTTTTCCTCCTTTCTCTCTGACAGCTCCAGTttcccttcccttcccttccctctcctctcctcttttgccgtccttttcctcctttctctctgacagctccagttgga
>Prochilodus_lineatus_cor_scaffold3133_765
tcatgcagaaaaaggtggaggaaacagagcagtccatggtaccgattgtgttattgatagtatttacatagacacaatcaaatttttgtgtTTCAGAACTCCAGGACTGAAAAGGCTCTAGAACAGAAAAGTCTTCTTCCCCCCATCCTCcttcttcttcttcttcttcttcttcttcttcttcttcttcttNTCCCCATCCTCCTTCCTCTTCTTCTTCntccccatcctccttcctcttcttcttcttcttcttctccttcttgtccttttgattctcctatagaccacttccatttggactgatcatcataatctctatgaagtccaatccagccaaac
>Prochilodus_lineatus_cor_scaffold3139_767
tgaagagagagcatagtcccagcctgcattaccagaacttcagcagcaaacacagtgagcagctactgcagactgtacatgtgctacagccaaaccagggagctgctgttcctgcacctgcacacAGTGTGAGGTGAGAGAAACAGCAATacacacacacacacacacacacacacacacacATATAAATGTGTGTATTTTGTGTTGGTAAATAAAACATATGAGGTGATATCGCTATTGTTCATATATTTTTTTTATATAAAGGGAAAAACACTTGCAAAATTGatataaatgtgtgtattttgtgttggtaaataaaacatatgaggtga
>Prochilodus_lineatus_cor_scaffold3142_770
aaacatcctggcctgctttgtatggagatttgcatacatcggccccgcgcagcgccggcccatctgctggagtgcATTGTCCCCAAACAACAAAGTGTGTTTAAATATTTCACATCTCCATCTATCGCGAGGGAGAGCAAGCACAGAGACagagagagagagagagagagagagagAAAGAGAGAGAGACAGACAGACAGAACGATGGGTaaagagagagagacagacagacagaacgatgggtggtgaaagggggagaaaaagaaagtggggatgatttggcacgtctttgaatgtgaacacatcccaaatgtgcacggatccct
>Prochilodus_lineatus_cor_scaffold3142_771
taatatgaaatcagcccaaagcgtcgctctctttttatagtgttaatttcataacttggactggaaatggcatttaaagacattgtaaaacaagataattactgcagtgtactcatCCGTAGTGGCTGAGCTAAAGACATAAAACTCAGCagagagagagagagagagagagagagagGGATCGAGAGAGGAACAGATACTAAAATGGACTGAAACATGATCTGCTGACAGCCTAggatcgagagaggaacagatactaaaatggactgaaacatgatctgctgacagcctatgtgtaatcgaaagtgaccttgtcttgtctgtggta
>Prochilodus_lineatus_cor_scaffold3142_772
caatctctgttgtaacacaaagccagcaatcgagtctgctgtaagagtacatttgacacacacattaacctcctttaatctggattaactgcaacagagagccattatttaaaagccattACACCATGTTCTATTAGCAGGGGAGTGAGGgagagagagagagagagagagagagagagagagaNNNNNNNNNNNNNNNNNNNNNNNNNNNNNNNNNNNNNNNNNNNNNNNNNNNATGAGAGGAGGTGGTGAGTCTGTATTnnnnnnnnnnnnnnnnnnnnnnnnnnnnnnnnnnnnnnnnnnnnnnnnnnnatgagaggaggtggtgagtctg
>Prochilodus_lineatus_cor_scaffold3142_773
caatccaagagctacaatgagattactactgtgagagaagcggtatggtcattaggtatttaggtctatgggtttgaccagaaaaggggtgaggggcattAGTGGACTAAGAGAGTGTCCGTGCGTGTGTGTGCGTGCGTGTCCGTGCGCgtgtgtgtgtgtgtgtgtgtgtgtgtgtGCGTGTGCTCATCTGTGTAAGGGGGTGTGAGgcgtgtgctcatctgtgtaagggggtgtgagggtgctacagagcttggctgcatttgcagttgataacgaacatttaatgcaagtctggaaaactgaatacggtcaccatctgctctgt
>Prochilodus_lineatus_cor_scaffold3145_774
taaataccttatccatctgtattgttgtattgtatatattactgctatttttattgtttgttgtgtcttcttggagaaaccaaatTCCCCTCTAAATTCCATTGTATGCAAGTATAATGACAATAAAATGATTATACAGTACCCTAGTAGtattctattctattctattctattctattctattctattctattcNNNNNNNNNNNNNNNNNNNNNNNNNNNNNNNNNNNNNNNNNNNNNNNNNNAGATCAGGAGAAGAAGTGATTAAGCTAAATATTAACCGAATTAACTTTGAAAACACAATAAAAnnnnnnnnnnnnnnnnnnnnnnnnnnnnnnnnnnnnn
>Prochilodus_lineatus_cor_scaffold3148_775
taataaatcacataacagaataagtacaaattctattattaatgttgatcatctattgaaaaacaaatttaatgtaaactttaaaacttcaaaaaaaaTGACAGATGGAAAATGCTGATCTTTTCTGTTTTGTTAATTTAATACACACACatatatatatatatatatatatTATAACCAAATTCCCTAAACTTCCAATTCTAACACTGTCAAAACAGCTCAATACTCAGTTTGTGCTAGATGGTGCTGAGAtataaccaaattccctaaacttccaattctaacactgtcaaaacagctcaatactcagtttgtgctagat
>Prochilodus_lineatus_cor_scaffold3193_783
gctcaagtggggtttggacatggtccccaccccaccctcgaatgtctgtacatgaactttgtgttctttttttctttttttcacataacaaACTGATTTTCTGTGCAGCTGCTTTGAGACGACGTTGTAAAAAGCGCTGTACAAATAAACattgattgattgattgattgattgATAGATAATACGGGACACAACATTTAATTGCCAAATAAAGGAAGATTCCGTAatagataatacgggacacaacatttaattgccaaataaaggaagattccgtattttacgggacggatagcaaccctagatataagggtgtttcctcag
>Prochilodus_lineatus_cor_scaffold3200_784
atatatatatatatatataccCACCTGACATTAACCTGCAGTCATGTGTGTAGGTGAGTACTAGAGAACATAAATACAACACACTCCTACTCTCTCTCTTCTCTCTCTCCCTCTCTCTCTTTCTGTGTCCTCTCGTTCTCTCCCTCTCCTtctctctctctctctctctctctctctctctcTNNNNNNNNNNNNNNNNNNNNNNNNNNNNTTGTTCTCTGTCCTCTCTCGCTCTtnnnnnnnnnnnnnnnnnnnnnnnnnnnnttgttctctgtcctctctcgctctttgtctcctctctctcttctgtctctctctctcctgtctcttgc
>Prochilodus_lineatus_cor_scaffold3243_792
ccctaaatgacctaaccaggagcagcaccttcaacaagaggttaaagaagccgtcaatgcagtagcgccgcttctgccggatgggttatgGCTAGCAGGCTCAGCACTGTAAATACTGATATTACTCATCACTCTGCATTTAGTAAGTTAagacagacagacagacagacagacATATAGATAGATAGATAGATAGANNNNNNNNNNNNNNNNNNNNNNNNNNNNNNNNNNNNNNNNNNNNNNNTCTTCTCTTTTATTTATGCACATATCTATTATTTTATTATTGTTCTTTACTGTACGTGGACTGCTGCAATatatagatag
>Prochilodus_lineatus_cor_scaffold3243_793
gannnnnnnnnnnnnnnnnnnnnnnnnnnnnnnnnnnnnnnnnnnnnnntcttctcttttatttatgcacatatctattattttattattgtTCTTTACTGTACGTGGACTGCTGCAATATATGCCTTTCCCTCTGGGATTAATAAATTGatctatctatctatctatctatctatctatctatctatctATNNNNNNNNNNNNNNNNNNNNNNNNNNNNNNNNNNNNNNNNNNNNNNNNNNNNNNNNNNNNNNNNNNNNNNNNNNNNNNCGATCTATCTATCCATCTATCTATCTGTCCGTCCGTatnnnnnnnnnnnnnnnnnnnnnnnnnnnnnnnn
>Prochilodus_lineatus_cor_scaffold3250_797
ataccttcataaccgctctgccaaatatactagcatttacttctacagcatttcccttcaaaaaagattcatcactattccatctacattatggtttgtCCATTCTCAATTCCCACTAATCCAGTCTTATTCTTTGGATGTTGACCTCTTtctctctctctctctctctctcACCCTCTCTTTACCTTCTACCCACAGCTTCTGCaccctctctttaccttctacccacagcttctgctacatctcgctcatttgctctctgcgtagctaagccgtggggatccaaatgctcttccacaccacagcctccctccacatctcc
>Prochilodus_lineatus_cor_scaffold3286_800
ggtctccatcacaagtcttcactgtctgcctgggaaaacatagtgcttcatatttggattttaactctgttggggttcatctcattttcacatgggagggattgcatcatagcatattgggtTTATTTTAAGCCCTTTTGCTGACGTCTTtctctctctctctctctctctctctctcATCCAGAGTGCCTCGCTTACAGCTGTTTCACTCAGTTAATGAGGAGGATGAGTCAGAACTTNTCTCTCATCCAGAGTGCCTTGCTTACAGCTGTTTCACTCAatccagagtgcctcgcttacagctgtttcactcagttaatgaggagga
>Prochilodus_lineatus_cor_scaffold3286_801
cggagattacactcacttctacttctgctaccgctggttcctgctggacttcaagagaggtgtggcagcactgcaGTGTAGCAGCAGACGTTGATTGTTCTTCTGAAATGCGTTTGCTCGGTCATTAACTGAGGGTTAACTGAGTTTGATtgtgtgtgtgtgtgtgtgtgtgtgTTATAGAGCTGCTTTATGAAGACGTTTTCGCAATGTGGGAAGTAATCTttatagagctgctttatgaagacgttttcgcaatgtgggaagtaatctgggtggcacctcatatctcctcccagcactttgttctcttcattgcactggctc
>Prochilodus_lineatus_cor_scaffold3290_803
aagtgtgagcactaacatttttccccccttggctactgtacgtgctaaagtatacacatgcaatgtatacaagtcacgatacctgtcacgtcacatctacacaggtgtacattccCAAATCTGCAGTTCGACAGGTAAATAAGAGATGGAgtgtgtgtgtgtgtgtgtgtgtgtgtgtgtCCCAGTCTATGGATAAGCAGTAAACAGTGTCAGCGTATTTGTGCAGGTGTAGGTAAGCTGCATGTAAGGTGCAGAGTGATGGTGAcccagtctatggataagcagtaaacagtgtcagcgtatttgtgcaggtgtaggtaagctgcatgt
>Prochilodus_lineatus_cor_scaffold3338_806
aaacaccccatacaccatccaacgtcctagcaacagcttagccaccaacttttataccatagtaaccatctagtccacactgttcactcagttttctataggaaaactgtattTTTCCAGCTGAATAATGTTCCCATAATTCATTCAGTGattaattaattaattaattaattaattaCACAATAATCATTTGGAGTGGCCCGAGTCATTCAGCGTGGCTTGGTGTGGAATGCTCTGTTCTAGAGCAACTTACAGACTCAGGGATGCcacaataatcatttggagtggcccgagtcattcagcgtggcttggtgtggaatgctctgtt
>Prochilodus_lineatus_cor_scaffold3350_807
acgagtgtgagacttagcttttggcctctgtgtcaggacctcggctaaaagatgcggcgggtgtcctgTGAAGTTTAATTGAGCACAACGGATCTGTGAAAACACAGAGGTGGCTCGTGGCGAGTGGAGGCAGACTAGGGGTTTCAGAGGgtgtgtgtgtgtgtgtgtgtgtgtgtGGAAGGCTTGGGGTGCACCTAAACCCCTACGCCTCCCCTAACGTCTAGACggaaggcttggggtgcacctaaacccctacgcctcccctaacgtctagacgtccgggtcagtggagtatcaactacctctatcactaaaactgactgttt
>Prochilodus_lineatus_cor_scaffold3350_810
tgctggtgtgtttttccacgatgaatgaagatcaaacatcctcaggttggaggagaataatttgacactattggcaccagaagctgtcactacttattatgccatacaacacaatgGCCTACAAATATTGCAACTCTGGGATCAATAAAGtatctatctatctatctatctatctatcNNNNNNNNNNNNNNNNNNNNNNNNNNNNNNNNNNNNNNNNNNNNNNNNNNNNNNNNNNNNNNNNNNNNNNNNNNNNNTATGATAAAGTGTGTATTTCAGAACAATCAAAGCTCTAGAAACACGGTTTGCACnnnnnnnnnnnnnnnnnnn
>Prochilodus_lineatus_cor_scaffold3358_812
gtaaatttgttacattatgttgctttaaatatgtatttttgttatatatactgaaataaagcactcattatatactctattaaTCTGAAACATCAGAAAAGCTTAACATTCTTTATAGAACGGTATGTAAAATGTATATATATATATATAtgtgtgtgtgtgtgtgtgtgtgtgTATGTGTTCAAGATCTTATAAAATAATAAAATATTATGTTAGTACAATATTTCAAAATTATACTTACCACAGTACCATTTTTGCCCCTTATTGCTTTATGTGATtatgtgttcaagatcttataaaataataaaatattatgttagtaca
>Prochilodus_lineatus_cor_scaffold3376_813
gtttatggatagtcagtggatggatagatagattatggataatggatggatagtcagttgatggatggattgatagattatggatagtcagtggatggatggaTGATAGATTATGGATAGCCAGGGGATAGACGGATAGTTTATGGATAGtggatggatggatggatggatggaTAAAGTATGGATAATTTGATGGATGGATATTCAGTTGATGGATGGATTGATGtaaagtatggataatttgatggatggatattcagttgatggatggattgatgggttatggatagtcagtggatggatggatggatggatggatagata
>Prochilodus_lineatus_cor_scaffold3383_815
cacaccataacaaatatgaaatatcacactgttgctgaaaaacaactggatttccctagctttttactttTTCTGTATTATTTGAGCACAGCCGCTGTCATTGACAAAATGTCCACATTTATTTCAGAATGTATGGAGCAACAGAAATGCaacaaaacaaaacaaaacaaaacaaAAAAAATGTAAGTTATGATGCGTAATGGTAGTTATATGCCAGAAGCTCTCTTGGAaaaaaatgtaagttatgatgcgtaatggtagttatatgccagaagctctcttggaatcagtagtagagataactcactaattagaaagggtgtgt
>Prochilodus_lineatus_cor_scaffold3398_820
attgggtagtcgtgggctggaggtaagggaagcagccttgtgactggagggttgctggcttgattccccgaaccatcAGTCACGACTGAAGCACCCTTGAGCTCCCCGGGCGCTGTGGATAGGGCTGCCCCCTAGTGTGCGTGTTCACTAgtgtgtgtgtgtgtgtgtgtgtgtTTGACTTCACGGATGGGTTAAATGCAGAAGACAAAGAAGATGGCttgacttcacggatgggttaaatgcagaagacaaagaagatggcccacaagacactgcccccacaggacactgttggctgaatagtttcagttgagggacgattct
>Prochilodus_lineatus_cor_scaffold3410_821
tcagttaagtctgatcagtggtttgtaatccatgccttatgatatttattttttagatttaTTATTCCTGGTTTTGCTGGATGTCACTTAAGTTTAGTGTCATACAAACATATTAATAGTACTTTAAATAATAATAAGAAGAACAAGAATataataataataataataataataCTTTAAATGGGTCATGTCTTGGGAAACCAAATTTTctttaaatgggtcatgtcttgggaaaccaaattttgctcacagtttgatgtagtatgtcaacactgtcgaagtttctgaaatatacactttacatcctagtccatacaatcctca
>Prochilodus_lineatus_cor_scaffold3413_822
catttcttaatgaacagctccccctgctgtccaaagcatggccattctcaaccaacaatgttgtcctcggctagctatttttagtacactggcaaaGAATGGAACTCCTGCAGTAGGAAAGCTAAAGTTCCTCTGTTTCATGCATGGAACttgttgttgttgttgttgttgttgttgGGTTTTTTTTTTTCCCTACCATACAGTGACCTGCggtttttttttttccctaccatacagtgacctgcaggtgttggttaagcccatgttgtcaacacttctacttgtttgtttttttgcagaaagtcgctttaaagtgccgacaaagac
>Prochilodus_lineatus_cor_scaffold3421_823
gacgcctgctcctcgcccacgttcggccatctcccatctccctccatttcttcacttggctccttatagtctatatgACAAGTGGTGGGATGGAAAGATTAAGACTGTGACACTCTTATATGAGACCTGTTTCTTAGGGATGTATAGACTtgtgtgtgtgtgtgtgtgtgtgtgtgtgtgtgTATATATATATATATATATCAATCAAGCAATGTTTATTTGTATAGCGCtatatatatatatatatatcaatcaagcaatgtttatttgtatagcgctttttataaccaacgttgtctcaaagcagcttcacagaaaatcagtttgttata
>Prochilodus_lineatus_cor_scaffold3440_825
gtgacccgtgccggtgatccccagacaggttggggtttaaatgctggaaatgactttaaattttaagaaaatgggactcgctctggcctctactgtttttcacagccactgCTTTCTCTGAAAGCCTCAGCACTTGAGCAGAGAGAGAGGgagagagagagagagagagagagagagagagaNNNNNNNNNNNNNNNNNNNNNNNNNNNNNNNNNNNNACTGCTTCACATCTCTCCATTACTGTGGCnnnnnnnnnnnnnnnnnnnnnnnnnnnnnnnnnnnnactgcttcacatctctccattactgtggcccttgtgtgcctccagtcag
>Prochilodus_lineatus_cor_scaffold3445_826
aaaatgttgtcctccctaataatcgtgactaaaaatgtatcagacttccttttagttgaccaattgtggtgtatttgtctttctttTTCCACATCAAAAGTTGACTGGCACCTTTATTAGAATGAGTATAGTTTATTATTGACTATTTAGgttgttgttgttgttgttgttgttGACTCTTATTTCATAACTTATATTACGTATTTATAATTTTACGACTATATTCAGTAATCACCTGCTCCCATGgactcttatttcataacttatattacgtatttataattttacgactatattcagtaatcacctgctcccatgcatgtt
>Prochilodus_lineatus_cor_scaffold3459_827
agcccagaactccaacccctagaatgtcccaggctgatcaaccaacaagctacacctgaagcgccggccttataatcccacactgaacagctgtcagtgctacacccttttacaggggtagtattGCGGTATGGTAGTGTTATGGCATTGgaaaagaaaagaaaagaaaagaaaaGAAGAAATAAAAAAGACACCGAAACCAGACACGTGCTGCGAAGCGAGAGGTCAGCTGAGCACATAGAAAATACTGAGCAAGAGGAAACTAAAAAGACCAAACGGCgaagaaataaaaaagacaccgaaaccagacacgtgctgcgaagcg
>Prochilodus_lineatus_cor_scaffold3464_829
acctaatacatacaagcaaaagtgttgagtacatagtcaatttgaatattcttggttttatttgctttaaatttaaaataatatactttaaacatcTCTAACAAAAAGCAACATAAATATGACCTTTATAAATCCCATTTATTTATAGTCaataaaaataaaaataaaaataaaAAACACAAAACAGTGTGAAATGTTTTTTGTTATCTCTTGTGTATCTCATTTGTGTTACTTGTTCAAAATACACATGGCAGaaacacaaaacagtgtgaaatgttttttgttatctcttgtgtatctcatttgtgttacttgttcaaaata
>Prochilodus_lineatus_cor_scaffold3483_833
tttaagactagacactacagacaatcagggtaattactttaaacaaaaatacttcaattaatctgagctactcgattactgacacccttttaaatacTTGTGTTTTTAAAATGTTTGGGGGAAAACAAAATAAAAAATAAAAATAACTTTacacacacacacacacacacacacacacacacacacacANNNNNNNNNNNNNNNNNNNNNNNNNNNNNNNNNNNNNNNNNNNNNNNNNNNNNNNNNNNNNNNNNNNNNNNNNNCAACTGTCCACATATATATGCAATTATTTGCATAACTTTATAAACATTAACATTTCCATTGGATGATTACAannn
>Prochilodus_lineatus_cor_scaffold3483_834
tgcaaagaattaagaccagctacaaaactaagtgtgaacagaatctaagccagataatttgaatattaAAGAATGGTATTCGACACAAACTCGTATTGATTATTGGAGGAGATCTAGTTCCAAGTTTTAGGCCAACAATAATAATAATAAaataataataataataataataataataataatGAGGATTAACATGTTTTCAATCAATCAATCATTTTTCGTTCATCAgaggattaacatgttttcaatcaatcaatcatttttcgttcatcatgaaacctttataggaggagtacagacacctgtgtttatgtactgcactgtaacatgcag
>Prochilodus_lineatus_cor_scaffold3489_835
aaaacaacctgtaatcccacgcacatggccgagagaatgatgagtgattgttggcgaatgaggcctagaagacagaggtggatttccaggcggcagatgtttgtcggaaaataaaagatgCCAGTGTTCTTCTGCAGTGTTCTTGTAACAtctctctctctctctctctctctctcTTGTCTTTCTGTTTCCTTGTACTTTTAAACATTCCTAGTATTCCTAAAATACAGGACTTGGAATACTTTAGAAAACCAAAGCTAGTTGTGGTTGCACAAAGCttgtctttctgtttccttgtacttttaaacattcctagtattcctaaa
>Prochilodus_lineatus_cor_scaffold3490_836
actgtggatgagattctgcaggttctgttctgcctcatgcagactgccctctgctgtattatcaccctcactattaccaaaacacatcagcatgatattcatttAACAAACTCAGCTGGTAGTGGAGGTATACATAGAAAAGCATAAAACagaaagaaagaaagaaagaaagaaTCCCACCAACCACCTATTTAATCAGGCtcccaccaaccacctatttaatcaggcgttcttcctgcagtctctatcaatgacagagaaataaaaagaggagaagagagagagtgtgtgagggagagagatgagaacctccctatcaaacat
>Prochilodus_lineatus_cor_scaffold3491_837
tttatgggatacggctgaaatcgaggggggaaaggcctatttgaggttggctgagtgtggagcccatagagatgctaggggagattgagtgggtccggctgtccagataatgaaataTGGGCTCCTTCAAGAGAAAGATAAGAGGCTGCAtgtgtgtgtgtgtgtgtgtgtgGACCTCTCAAGGCTATCAGCTCCACGGGATCAAATGCATTTTGGTTTACATGACTTTGACCCTCCgacctctcaaggctatcagctccacgggatcaaatgcattttggtttacatgactttgaccctcctaaacaccattacatcgttc
>Prochilodus_lineatus_cor_scaffold3508_839
gttgtgttatgaatgttctgtgttgggtgcatgatttgtacactctcttttgtagtgcattgtgggattataaggagtggtggactctgtattgtatagaaataccctttgtagctaaatgctttttgAGTGAAGGCAAGTGAAGGCAAGtatctatctatctatctatctatctatctatctatctatcTATNNNNNNNNNNNNNNNNNNNNNNNNNNNNNNNNNNNNNNNNNNNNNNNNNNNNNNNNNNNNNNNNNNNATGTACTGCACTGGATAAAGAACCTGTtatnnnnnnnnnnnnnnnnnnnnnnnnnnnnnnnnnnnnnnnnnnnnnnnnnn
>Prochilodus_lineatus_cor_scaffold3536_841
gacatttcggacagtaaataaaaaatttctatatttctgttgtcaacattattatccctggttccaatcgccattactgtAAAGAACATCTCAACCAAACCCTGGTGAATGTTGACATATCAAATATTTGATTGTTGTGTATGCATATACatatatatatatatatatatatatACTCTAAAACCGGTAGAATGTCCTGTTTATATGCGTATATTGTGCAGCTCATCTGTactctaaaaccggtagaatgtcctgtttatatgcgtatattgtgcagctcatctgtaccgcagtctgtaccgagaatgagagcttcggagcaga
>Prochilodus_lineatus_cor_scaffold3536_842
agaacaaaataaacaataaaaaaaaaaaaattattgtaattatctttgtctcactgtacaattgaaataaagtatgtttaaagtaagtatccggtaatgttttaatttcaatcttataagtaacCAGGTACATTGAAGTGTAATGTTGACgtgtgtgtgtgtgtgtgtgtgtgtgtATAACATCTTCTTTTTTTTTTTCTTTTTTTTTCCCCCCCCCCTTCTTTTGTTTGAGGTTTAACCCCTCAataacatcttctttttttttttctttttttttccccccccccttcttttgtttgaggtttaacccctcagtaattatcaaa
>Prochilodus_lineatus_cor_scaffold3547_843
ggaggacaaaatgaaacatccttactggggccacacttggccttgatctaaagaaacaaccttaatctaaagaaacaaccttaatttcgggtgaacatcaatgtagcgttccaCAAGGTATTTTTGGTTGTGTTGGGCTGCTAAAGACTGcacacacacacacacacacacacacacacacacacacacacaNNNNNNNNNNNNNNNNNNNNNNNNNNNNNNNNNNNNAAAGGGCCACAGTCTGTTCTACATTTGGCCTGGATTnnnnnnnnnnnnnnnnnnnnnnnnnnnnnnnnnnnnaaagggccacagtctgttctacatttggcctggatttataca
>Prochilodus_lineatus_cor_scaffold3547_844
ccaaatagtacatgctcagctctgtgtatataacctcactgccttgagcctttacctcaaaaactggtagattgcagatattaatctgtctaatgccatcagTCACATGATTATTTATAGCACTAGCCCAGAACTGGACTAGTGCTGTAAatcatcatcatcatcatcatcatcAATTCAATTAACTTTAATATTATGAGAAAATGTCTTTTTACCGAATGGGCAACAATCACACATGAGTGTGaattcaattaactttaatattatgagaaaatgtctttttaccgaatgggcaacaatcacacatgagtgtgcactcgcaaa
>Prochilodus_lineatus_cor_scaffold3547_845
ctaggaatactgttaaaaacatgcaaacaacccattgtgcaggtaacttaagatttaatttacaagagatattcagacaACTTCACCTTATCCAGACTGTGCCCAACCTTTAACGCTATTATTGATCTTATTTTCCTCACAAGAAAATTTaataaataaataaataaataaataCCGCACAACTTGTTTTGCAATGTTTACAGTGGCccgcacaacttgttttgcaatgtttacagtggcccaaagtactacactgcaactttggtggtgggccaatagccagacatgtaagtattttagatttcattacaggaagcacatagt
>Prochilodus_lineatus_cor_scaffold3551_846
tgtttctaaaagagacggaacatttaatatgtatcagtgcatcagctgggtcagtgactttgcttgatcctcagggaacagcgagttgaatgaatcagcctcagcTGTGCAGTGTTCAGGTAATGACAAACTAACGCAGTGGCTTATACAacacacacacacacacacacacacacacacacacAGCTCCCTCTCTGAATTTCTCTCATGTTAAACAATCGTCTATGCGATGAAGGATATTTGagctccctctctgaatttctctcatgttaaacaatcgtctatgcgatgaaggatatttggaatacagtagttactgacagtctgtctgaaa
>Prochilodus_lineatus_cor_scaffold3566_847
cggaggagtgatcggagcgagggatgacgagagaaaaagccccccaggggtggagggattggacaggaggaatatttgttcctcctcatcctcttctcttttgttctgcgctgctCTCATCCCATGATTGACAAAACAGAGAGAGAGAGGgagagagagagagagagagagagagagaGNNNNNNNNNNNNNNNNNNNNNNNNNNNNNNNNNNNNNNNNCTTTCTTAAATATGCATGAAAGGTGACGACACAAGAGTTAACCCgnnnnnnnnnnnnnnnnnnnnnnnnnnnnnnnnnnnnnnnnctttcttaaatatgcatgaaaggt
>Prochilodus_lineatus_cor_scaffold3571_848
ttaaccgatatagatatcaagaccccaagtatcgactgataatgatattcacaccttaaatattggcagatatcttatattcggcaataccataattggaattttgattaattattcaaaCTAAAACCTTGAGTGTTGGCTGAAATTTATagacagacagacagacagacagacagacagacAGATAGATAGATAGATAGATACTTTATTGATCCCAGAGGGAAATCCagatagatagatagatagatactttattgatcccagagggaaatccaaggtttatatcaaaccttgagtatcagaagatactgataatgaaatcttaaatattg
>Prochilodus_lineatus_cor_scaffold3574_851
nnnnnnnnnnnnnnnnaaggtgttctgcttttcggatcatccatccatttacgccatttgctccttaccagcctctgcagcatgtgctggtgcgcgctcagctgtgctgtggaggagATCTCGGGATCTTCCTCTCATTTCAGAGTGCATtgtgtgtgtgtgtgtgtgtgtgtgTAGTGTTTTGCTGCTGGTCGGTTTGTTGATGTGGAGACTCGCTGAATGATTtagtgttttgctgctggtcggtttgttgatgtggagactcgctgaatgattgagtgcttgaatgggcgtggtcgtggtggctgtgcttcattcatgatc
>Prochilodus_lineatus_cor_scaffold3574_852
gagcgcgagactgaggcggctcgggagcgtgaggagctcttacaccggagccccacctgcattatcccaataaagacatcagcagaaatggagctaatataattcctgactctctcTGATCTGGTCTCCAGAGAGAATCCTTTTTCATCTgagagagagagagagagagagagaATAAAGGGAGAGGATGGGGAGAAAAGAAAAGAAataaagggagaggatggggagaaaagaaaagaagagaagaggaaagaagagcagagaaacagaaatgtacagtagataaaagggggaagagaaaagggaaaagagggatgtatagac
>Prochilodus_lineatus_cor_scaffold3578_854
tattatcatgtcatttatagtgagaagtaaacaaaatgatgggaatattagacacaatagtctggtttcattgatttgcattaaaagtgcagtgtgttttttctttctgttgtaaaGCTAGTTTTGTTCTAACAGCAGCAATATACTCTAtatctatctatctatctatctatctatctatctatctatcTNNNNNNNNNNNNNNNNNNNNNNNNNNNNNNNNNNNNNNNNNNNNNNNNNNNNGATAACAGCGATATATCTATACCTTTACTATATCGATATTTATACTATGGAAGTGATATGCTATATCTATATCTATACCTAGACTGCCTTTTGTGGC
>Prochilodus_lineatus_cor_scaffold3589_858
gtggagtcgggccgctatgacacacactctaacttcaccgtagtgctgcagcctttcctgaaggagttaactctaccacacacggtcagtaCCACACCGTTACTGAACAATACCAGTTACCAGAACGGTATAGTGAATACTGGGTTACAGtctctctctctctctctctctctcTTTCTCTCTCTCTCCTTCTACAGAATGATGGTCACCCTGACAACTCGTATTTCACTCCtttctctctctctccttctacagaatgatggtcaccctgacaactcgtatttcactccagactgttttcacctcagtcagaaatctcacact
>Prochilodus_lineatus_cor_scaffold3611_864
tgtaaactggagaaactggagtaagaccattactttatctttataattttatataaaacttactgtctttgactcagccctggttttggttgcttgtttatTTGCCTCTCTGGTTTTCAAATCTCCTTTTGTTTATCTGATTACTCTCCTtaaccctaaccctaaccctaacccTAGAAACCTGGTCTCTCTGAATCCATGGTTTCAACCCTTGCCTAACTCTGTTTCtagaaacctggtctctctgaatccatggtttcaacccttgcctaactctgtttctaaccctgcattgccccttggttttgtttgcctggatttatg
>Prochilodus_lineatus_cor_scaffold3614_865
attgccagagtctcaccactttgttacgactgactcgttctgagtcgattgcgtgagtcgattccttttggctcaactgagtagaaggggctaacggtttagccacaccgcacccgagcatcgtacaggcCTGCTACGGTCGGTTGTTGAgtgtgtgtgtgtgtgtgtgtgtgtgtgtgtGCGTGTGTGCGTGNTGTGCGTGCGTGCGTGCGTGTGGGCCCACGTTCATTATTTCTGGAAGAgcgtgtgtgcgtgntgtgcgtgcgtgcgtgcgtgtgggcccacgttcattatttctggaagagtgtaaatggttcagaagttaatgcc
>Prochilodus_lineatus_cor_scaffold3618_867
ctcacacacacacacacacacacacacacacacactcactcactcacacacactcatacactcacactcactcactcacactcacacacacacacttactcactcactcacacacacactcatacaCTCACACTCACTCACTCACACACGcacacacacacacacacacacacacaCTAACTCACTAACTCACTCACACACAGACACACACACTCACTCACACACTCACTCTTTGCGAAGTTTTTCCAACctaactcactaactcactcacacacagacacacacactcactcacacactcactctttgcgaagtttttccaaccc
>Prochilodus_lineatus_cor_scaffold3639_873
aagactagccacattgaaaacaagttcagtacagtcccaggttaggttacctaaactaataagctaatataattagtccaagccaaaaaaaacctccctgatctatgtaATCATAATGGCCAGAAGCTTCAATATATTTTATATATATACactatactatactatactatactatATATACTACAAAAACGTCAATGAAAAAAATATTGCAGTCAGATGTTTTTTTTTTCTGATCTGACTTAAAATAAACTGTGTGGTTAGCTGAATGAatatactacaaaaacgtcaatgaaaaaaatattgcagtcagatgttttttttttct
>Prochilodus_lineatus_cor_scaffold3653_875
agctctcgtcacagagatacttatatgttgtctgataggtttgtctgtatgacacaaattcagtttacgacccaaaatatcaacatagagatgtgaaaggaatagaGGAAAAGAGGAAGTGAAAAGAAAAAGAGAGAATGAGAGAGTAAAagagagagagagagagagagagagagagAAATAAGAAGAAATGCAACTTTAAATAAATCAGACAGAAAATATACTCTTCATCTAATGAATAGTGGCGCCTTGAaaataagaagaaatgcaactttaaataaatcagacagaaaatatactcttcatctaatgaatagtggcgccttga
>Prochilodus_lineatus_cor_scaffold3664_879
gtgtgtgtacttgtgaatggatgaactctatgtgtgggtgtgtgcatactgtagtatgtgtgagtgtgtgtgtggtacatacactgtagaaagtctgctctagttTTTGGCTCTGATGGTAAACTCCTCTGAACTGCTGCAGCTGTGGAGacacacacacacacacacacacacacAAATGATCCAGCAGAATGAAAGAGACTCAAaaatgatccagcagaatgaaagagactcaaaattttagaatatatgaaggcttcttgttgttcatcatataaatatttttactaaataaattaaagatcattctgttccacagttggaag
>Prochilodus_lineatus_cor_scaffold3676_880
tgctgacggacgaacagatgagtagaaactcttcacaaacagatacagagacacatagacaaacacacacttcagtcagtgcctgaggcattgacccaggtgggcttccacaGACCCAGACGAGACGTGTTAGTAAATCTGTCATTCTCTtctctctctctctctctctctctctctcTGCCTCGCACGCACGCACACATACACGCACTGTATAtgcctcgcacgcacgcacacatacacgcactgtatatatctgactaaaacactcatttactgacagtatatatgagcacacacacatacacataaacagagagagacagacaga
>Prochilodus_lineatus_cor_scaffold3702_882
agtttgttccacttaaaaggtgaagttcaggacccacatatacaagtctgtttgggattaggctccactatggtacatcgtctccagggtcccttatttttgtttgtgttttattagtttagTGCATTTGTGCTTTCAGTTCTTACATGCttgtttgtttgtttgtttgtttgtttgtGTTTGTCCTTATCTGTATGCTACTAAATTCTTCTCTCAGCATCTTTTTAGTGGTCTGTTAGCTTCAGTGCTAGCgtttgtccttatctgtatgctactaaattcttctctcagcatctttttagtggtctgttagcttcagtgctagcac
>Prochilodus_lineatus_cor_scaffold3710_884
acaaggcttgagaagtcttagcaaaagcgttgcggtctgatgagacagaatagtcagatatttgtTTGGGTTTGTAGGCTAAAATGTTGACTAGAGGATTTAGATGTCTGATTCTGATGATCTTCATGGTTTACTATTTATTATGGATAAtgtgtgtgtgtgtgtgtgtgtgtgtgtgtgtgtgtgtgtgTNNNNNNNNNNNNNNNNNNNNNNNNNNNNNNNNNCAGTGATACATGTTACTTGTTACATGTTACTAATGGTGCTAAATTGTTTTAATGCACATTCCATTCCtnnnnnnnnnnnnnnnnnnnnnnnnnnnnnnnnncagtgatacatgtta
>Prochilodus_lineatus_cor_scaffold3712_885
gtcttactctaactgaacccatgttaaatatctaagtgttgagctatgtaatgaaaaaaggaaacggtgaaacaaacacactgagaggggtgtggcctatttttacagtagcgtactctCATTCTTATTTTCATGTTTTACGAGAGAACAagagagagagagagagagagagagagagagagagagANNNNNNNNNNNNNNNNNNNNNNNNNNNNNNNNNNNNNNNNNNNNNNNNNNNNCACATAGTAAACTAGAAGCTAGAAGTCCTGCTGGannnnnnnnnnnnnnnnnnnnnnnnnnnnnnnnnnnnnnnnnnnnnnnnnnnncacatagtaa
>Prochilodus_lineatus_cor_scaffold3712_886
tattgttttttattacgaggggaggccggcaatgcagatgaggcgacaggggtacaagtgggagtgccccttattatggtctgtgacatagggggtcaaaaaagcaggCACGTACATGGAGGTGGACTTTTTTAATGAAATCCATGAAAAacacacacacacacacacacacacacacacacacacacANNNNNNNNNNNNNNNNNNNNNNNNNNNNNNNNNNNNNNNNNNNNNNNNNNNNNNNNNNNNNNNNNGGAAAACACTAAATAAGGGCGTGGCCAGGAACTAGTGACAGATGGGCACTGAannnnnnnnnnnnnnnnnnnnnnnnnnnnnnn
>Prochilodus_lineatus_cor_scaffold3712_887
ttttatacaccaggtactgtgtgaactgttttttttttttttttttTGCTGTTTGTGTTTATTTGCATCAGTTGTAATTACATACATGCAAAATGTGATGACAAACATACATATTACTTATATGACCTCTGTACAGTATAATATATAAATacacacacacacacacacacacacATTGTGGCTAGAAGAATCTGTTGCAGattgtggctagaagaatctgttgcagtactttatcattatattgtagaaaaataaacacacagatatttttaacctctactttacacataaattcaacactgtatttatgtaactttcacatgt
>Prochilodus_lineatus_cor_scaffold3717_888
agagagagagggtgagagagagagagggnnnnnnnnnnnnnnnnnnnntgagagagagtgaatgaatgtttgaataataaataaatgcttttcttTGCAGGAGATTTACAGCTTTCTCACTCTCTCGCTTCCTTCCTCACTTTCTCTCAGtctctctctctctctctctctctctctctctctctcNNNNNNNNNNNNNNNNNNNNNNNNNNNNNNNNNNNNCCCCTGCATTCCTGTCTCTTTCCTTnnnnnnnnnnnnnnnnnnnnnnnnnnnnnnnnnnnncccctgcattcctgtctctttcctttactttctctctttctccgatttacctt
>Prochilodus_lineatus_cor_scaffold3753_892
ttgtattgttataatgatggttattattattatttatggttattatcattattatttttaatcgtagtagttggtaaataattaaTGAGTCATCAGCATTAAACAATAAAAATAAGAAGAATAAGTAAACGAAAAAAGAAGATTGATAATataataataataataataataataataataAGAAGAAGAAGAAGAANNNNNNNNNNNNNNNNNNNNNNNNNNNNNNNNNNNNNNNNNNNNNNNNNNNNNNNNNNNNNNNNNNNNNNNNNNNNNAGAAAACGTAGAAGTGGGAAAAGAGAAAGAagaagaagaagaagaannnnnnnnnnn
>Prochilodus_lineatus_cor_scaffold3769_893
tcatttaactttcctctatctattgtcacacctgctggatctcctctcacctctgatctcctggatgattcctgtaaccctgtatattacCCACTGTATTACAAGCACCTTTACGGTAAAGTGCTACTATGTTCTCTTAGTCTTTATCTCtagggttagggttagggttagggtAGAAAGTTCAGGCAGAAATATCTTAATGAAGATTCTCTCTACCTCTGTTCTGACTTCTCCTGACCagaaagttcaggcagaaatatcttaatgaagattctctctacctctgttctgacttctcctgacccggtgatgtcaatgtcatgt
>Prochilodus_lineatus_cor_scaffold3775_895
ctcctattcacatttacgtactagagtcaaatgcagcctttcggtaaaacaggaggacatgtttctaatttccaaagtgcataatatataaagaataacaaaataataaacatcagttgtttTTGGAACTTACAAGCTCTTCCTGGTTTTtaataataataataataataataaTACATAAGCAAAAACATAAGTAAACTATGACTACTGCGATTACAAAGAACAGTTTTACTTGTATAGCGTCTTTAATAAATTCAAGGTAGCCTGAATCTTTTTAGGCTTtacataagcaaaaacataagtaaactatgactactgcgatta
>Prochilodus_lineatus_cor_scaffold3780_900
gttgtagacagaaattcagacaattctattagaaattttagacattattttttattaatgttgtgttgtaaactagtttgagaAGCTTAAAAGTCCCTTAAACCCCACAGCCATTGCTCTGACTTACTAAATTCACACACTCAAATTTGTacacacacacacacacacacacTGAACCGCTACATCTCCAAAATTGATACGCTGGAAtgaaccgctacatctccaaaattgatacgctggaaaccactatcagttcagtgcatttttgttatctatcttgcagccttgctgctgcaccagcgggcgcggatggagcggctga
>Prochilodus_lineatus_cor_scaffold3780_901
tgcaggtgaggatgtagtaggccaaactctggggcatttcaaagcataactcatttccaggtttgtgttttgacaaagaacaaaaagtagctgtatttgcatgcaatgtggTACAAATGTGACGAGTGATTTGGCCCTTTCTGTTTATATtttatttatttatttatttatttatttaTTTTTTCCTTGATCAAGTTTACAAGGACTTTTGAGTTATACAATAGCTCATGATGANTTTCCCTGATCAAGTTTACAAGGACTttttttccttgatcaagtttacaaggacttttgagttatacaatagctcatgatgantttccctgat
>Prochilodus_lineatus_cor_scaffold3780_902
tgatctcaatcttggtttcattttgctatgatttcaggtgttttgttttttttggggtttttttacatgctgaatagaCCCTCTCTACTGATTCCCCTTCATTGATCAAACAAGGTTTGTTGGTGTAGAGCAAAGTAATTTCTGGTAGCTtttctttctttctttctttctttcTTTNNNNNNNNNNNNNNNNNNNNNNNNNNNNNNNNNNNNNNNNNNNNNNNNNNNNNNNNNNNNNNNNNNNNNNNNNNGTGTCTGTATAATTTAGTGGTTGAGATGTAAACAGGGTCAtttnnnnnnnnnnnnnnnnnnnnnnnnnnnnnn
>Prochilodus_lineatus_cor_scaffold3783_904
tctttttttctctctctctctctctctctctctctctctcnnnnnnnnnnnnncctggagaGCGAAGCAGAGTGTTTCACTTTCTCTCTCTCTCTAGTGCTCTCTCTTTCTCTCTTTCTCTCTCTCTCTCTCTCTCTGTCTGTCTCATTGtctctctctctctctctctctctctctctcTNNNNNNNNNNNACTCTGTCTTTCTCCCTTTCTCCAGtnnnnnnnnnnnactctgtctttctccctttctccagcgcactctctttttccctttcaccagggcactctctgtctttctctctctnnnnnnnnnnnnnnnnnnnnnnnnnn
>Prochilodus_lineatus_cor_scaffold3794_906
nnnnnnnnnnnnnnnnnnnnnnnnnnnnnnnnnnnnnnnnnnnnnnnnnnnnnnnnnnnnnnnnnnnnnnnggtacatcaactgatatctgttatctgatttgtcagtttcttaaaatTTGTATATCGTCGCTGTCCAAAAAAACCCAAAaacaacaacaacaacaacaacaacaacaacaacaacaacaacNNNNNNNNNNNNNNNNNNNNNNNNNNNNNNNNNNNNNNNNNNNAGTATCTCCAAAATGGTAACTTTATAGGAGAGGGCAAAAnnnnnnnnnnnnnnnnnnnnnnnnnnnnnnnnnnnnnnnnnnnagtatctccaaaatggtaactttat
>Prochilodus_lineatus_cor_scaffold3808_908
nnnnnnnnnnnnnnnnnnnnnnnnnnnnnnnnnnaatcactttattcccagagggaaagtcacatattcCAGCAGCCCAAGTACAGTAAAGAACAATAATACAATAATAGAATATGTACATAAATAAAGAGAAGAACAAAAAGAAGTACTataataataataataataataataataataataataataAGCACCACTATGAGTGGGATGAAAGTATAATGGGagcaccactatgagtgggatgaaagtataatgggtatgcagggaaagtatagtgacttgaaagtatcattaccatggacagtgagcggcagtcatatataatcattataaatgaga
>Prochilodus_lineatus_cor_scaffold3808_909
atcacataaagataatacataaacaacagggcattaatatctcctcatactgtttattatctttccacaacaccaacgacataagctctaggctgtgtgtaggcACATATGCTGTCATTTGGGATGGATGGATGGATGGATAGACCGACGgacagacagacagacagacagacagacagacagacagacaGACNNNNNNNNNNNNNNNNNNNNNNNNNNNNNNNNNNNNNNNNNAATCACTTTATTCCCAGAGGGAAAGTCACAgacnnnnnnnnnnnnnnnnnnnnnnnnnnnnnnnnnnnnnnnnnaatcactttattcccagagggaaagtcacata
>Prochilodus_lineatus_cor_scaffold3838_910
actttaactttaccctaatcctaacttttttttctttaccctgacctcacaataacctcatcctaAACCCACCCTTAACCAGAACCTTACTTCAACCTTAACATTATATAATAATGATGAGTATATGAACAGGTCCCCACTATGTGACAGacacacacacacacacacacacacATGCAGTGTGCACCATTCCTAATTTAGAAATATCCCTTGATGACGGAGACAatgcagtgtgcaccattcctaatttagaaatatcccttgatgacggagacacatgacacagctcttgtgccttagccatatcaagtccaggtccggtct
>Prochilodus_lineatus_cor_scaffold3838_911
atgacacagctcttgtgccttagccatatcaagtccaggtccggtcttcagttcccttttcctgTCCTGCTGTATGTTTCATGCATCTGTAGTTCAGTTCTGCTCAGTGCAGCGTTTCACACACATTGATTATGTCCAATATTCTGCAGGgtgtgtgtgtgtgtgtgtgtgtgtgtgtgtgtgtgtgtgtgtNNNNNNNNNNNNNNNNNNNNNNNNNNNNNNNNNNNNNNNNNNNNNNNNNNNNNNNNNNNNNNNNNNNNNNNNNNNNNNNNNCGTTGGATCACATGCTGTGTGTATGnnnnnnnnnnnnnnnnnnnnnnnnnnnnnnnnnnnnnnnnnnnn
>Prochilodus_lineatus_cor_scaffold3860_913
atgttctctggagtgaccaattacgcttctccatctggcaatctgatagacgagtctaggtttggcatttcccaagagaacggtacttgtctgattgcactgagtgcaaagtttagagaaggtaTTATGGGGTGGGGTTGTAGATAGATGgatagatagatagatagatagatagatagataGATNNNNNNNNNNNNNNNNNNNNNNNNNNNNNNNNNNNNNNNNNNNNNNNNNNNNNNTGTGTAAAGTCCTTTAGTGTCTGTGTAATGGAGGgatnnnnnnnnnnnnnnnnnnnnnnnnnnnnnnnnnnnnnnnnnnnnnnnnnnnnnntg
>Prochilodus_lineatus_cor_scaffold3863_915
nnnnnnnnnnnnnnnnnnnnnnnnnnnnnnnnnnnnnnnnnnnnnactgtacaatgatcactagtgcctttgctgtttcaccatcctgtatcttcTGCCATAAATCTGATACCATGTCTTTTCTAAATAATCCAGTAGTAGTTTGTTGTActatctatctatctatctatctatctatctatctatctatCNNNNNNNNNNNNNNNNNNNNNNNNNNNNNNNNNNNNNNNATTCCTCATTCTTGTGTTTCACAGTcnnnnnnnnnnnnnnnnnnnnnnnnnnnnnnnnnnnnnnnattcctcattcttgtgtttcacagtttgcatgtttgttgcaattg
>Prochilodus_lineatus_cor_scaffold3906_921
cagcggggaggtggggggggttacaacgctttacacagcggtgtgtgggtgtgtgtgtgtgtgtgtgtgggtgtgtgtgtgtgtgtgtgtgtgtgtgggtgtgtgtgtgtgtgtgtgtgTGTCTGCATCAAACCAAAACAATCCCTGCTGacacacacacacacacacacacacacacacacacacacAGACACACNNNNNNNNNNNNNNNNNNNNNNNNNNNNNNNNNNNNNNNNGGTCGGCATCGCTCAATTTGTGTCTGTCATagacacacnnnnnnnnnnnnnnnnnnnnnnnnnnnnnnnnnnnnnnnnggtcggcatcgctcaatttgtgtc
>Prochilodus_lineatus_cor_scaffold3906_922
gagaggaatagaggggagagagggagaGAGACAGAGAGCGAGTGAGAGACATATATGCAGGGTGTGTGTATGTAAATAGATGTGTATATATGTAGGTGTGAATATGTATAGATGTGTAGGTGTGTGTATATATCTACAAGTGTGTTATTAtgtgtgtgtgtgtgtgtgtgtgtgtgTAGGCTTGTATATTTATATAAATGTGTGTGTACAGGTGTGTATATAGGACTGTGTGTATATAGGTAGGTGTGGGTGtaggcttgtatatttatataaatgtgtgtgtacaggtgtgtatataggactgtgtgtatataggtaggtgtggg
>Prochilodus_lineatus_cor_scaffold3918_924
tcttattttctctctttctctctcgctttttcgctccccccctctcgctttctctttctctcgctttatctctctcgctttctctctttctctctttcTCGCTTTCTCTTTCTCTCGCTTTATCTCTCTCGCTTTCTCTCTTTCTCTCTTtctctctctctctctctctctctcTTATTTTCTCTCTTTCTCTCTCTCTCTCTAtctctctctctctctctctctctcTGCCTCAGTCCAGTTGTATGGGTGATGtgcctcagtccagttgtatgggtgatgtatgagctagttgtcttgggaatccaannnnnnnnnnnnnnnnnnnnnnnnnnnnnnnnnnnnnnnnnnnnnnnnnnnnnnnnnnnnnnnnnn
>Prochilodus_lineatus_cor_scaffold3925_925
gaatattgcgtttaaaaatacattttgtcacatgaaccatagaacatatttttggaaggtgtggctaggcatccaactcctgatTGGTTATAATCGAATCAGCACAGAAATAGAGTATGATTAATTTATTATAAAAAATAATGTCTTTTTtatatatatatatatatatataATCTCAAGATTAATCACCATTTTTTTATATTATCTGAGGCAAAACTGAATAAAGGTatctcaagattaatcaccatttttttatattatctgaggcaaaactgaataaaggtagtaagatacgatatctaaaaactccaggctggagtaa
>Prochilodus_lineatus_cor_scaffold3953_927
acaggaggtcctagtcatctccatttcacaaatgataaacattttctgaaggactactgaggactaggaagtaatagatgcaccatttaaggtggaaaataaaaataaaatcaaACAAGAAGCTGGACAAAAAGACCAAGGCGCAAGAATataaataaataaataaataaataaataaataaACAAACAAACAAACNTAAAAATAAATAAATAAATAAATATACAGCACCATGAGGGAGGGATGGTAAATTTTGacaaacaaacaaacntaaaaataaataaataaataaatatacagcaccatgagggagggatggtaaattttgaataaa
>Prochilodus_lineatus_cor_scaffold3961_928
aagcatgaacagctatctgcgtttccgtatacgatatgaaggtcatgcatctgtttgtagaagacggagaAGAGCTTCAATAGGCTGAAGTCGTACATCATTCTGTACACGGTTTTACTCAACTCAAACAATTGCCTTGTGTGCCTTTTTtagatagatagatagatagatagatagatagatagatagatagatagatagatagatagatagatagatagatagatagatagatagatagatagatagatagatagatagatagatagatagatagatagaTACTTTATTGATCCCAGAGGGAAATTCAtactttattgatcccagagggaaattcaaggcatccagtagcagatatacacagaagtaacacgagaagcacaagacagagtgatacaggtagagtccttagtgtctgtgtaaagtccttta
>Prochilodus_lineatus_cor_scaffold3993_931
atcccaccaaatgtcaatgtttgcaaagtggtttgacataaaatgctccgatctaaaaagaaaacgttttttatggttcttttttgtttcattttgaatacactaatggtgaaGATGTGCATGCAAAATGATGAAATAGTCCAAAAGAAAacacacacacacacacacacacacATATATATATGTGTGTATATATATATATATATACATATATATATATATATAAACCAGGGGTCACACAATACAGAAGatatatatatgtgtgtatatatatatatatatacatatatatatatatataaaccaggggtcacacaatacaga
>Prochilodus_lineatus_cor_scaffold4001_934
ctgctcacagagcctcgctctggcacttacgaggactcatgggtggccgtttacttagagggtggtgcaaccaagtcttcacagagtaggagtgctgatctggagcccctcttcgtcataatgaTGAACCAAATGGATCATACAGCAGCGcacacacacacacacacacacaCCTGTCTGCATACAGGCAAGCTAAAGACGGAGGCATTATCGCTGAATGAGGAGAATATGAACGGTGTGCTGCAGTGTGCTGTCCTGAAGCCTGAAACAATCACTcctgtctgcatacaggcaagctaaagacggaggcattatcgctgaa
>Prochilodus_lineatus_cor_scaffold4015_936
ctgactatagtatcacagcttcccagtatttagtctcagtatctcagtgagagagagagagagagagagagagagagagagagagagnnnnnnnnnnnnnnnnnnnnnnnnnnnTCACAGCTTCCCAGTATTTAGTCTCAGTATCTCAGTgagagagagagagagagagagagaGAGAGAGAGAGAGAGNNNNNNNNNNNNNNNNNNNNNNNNNNNNNNNNNNNNNNNNNNNNNNNNNNNNNNNNNNAGAGGgagagagagagagagagagagagaGGGAGAGGGAGAAACAGAAAGAAGGgggagagggagaaacagaaagaaggaaaaagaaagagggagagtgagtgagacagggagagagatagaacga
>Prochilodus_lineatus_cor_scaffold4022_939
ttgtttatttgtttgtttgtttgtttgattgtttgatagtttgtttttccctttattggaaagcacaagtcattatatcaaaaaaaaagatagatgaaagtgttaccTTTCTTGGACAGCTTACACCATTTATAAGTTATGGATGTGTTGttattattattattattattattaTTTAAACTTTGAGAGCAGATAGGAACAGACATTTTAATTCTTGAGAAACTCATTTTTATTTTTTTCCCTTGAAGGGAAATTATCGGACATTTtttaaactttgagagcagataggaacagacattttaattcttgagaaactcattttta
>Prochilodus_lineatus_cor_scaffold4023_940
tattacttctacggtgatgaggcagatggagaaatgtctgattatgtttgtgaagcagaaaagaagcctagatgagaatacatagatgcagcTATGTCTGAACCACTGCACAGACTGCCTGCCTGCTCTCCCTTTGCATGACTAGGTAGGtagatagatagatagatagatagatagatagatagaTAGNNNNNNNNNNNNNNNNNNNNNNNNNNNNNNNNNNNNNNNNNNNNNNNNNNNNNNNNNNNNNNNNNNNNNNNNNNNNNNNNNNNNNNNNNNNNNNNNNNNNNNNNNNNNNNNNNNNGTCCTTTAGTGTCTGTGTAAAATCCTTTtagn
>Prochilodus_lineatus_cor_scaffold4047_943
atgatggccaagatgtaggcccagcgcaccgagcagttccccaacgtgtacttccctgtctcctctccacacatgtcccgaatcacctctgcatcccagccatccgggaaaatcatacagcccaacACCAGACACACGGCTATAGAGAGGgagagagagagagagagagagagagagagaTAATGTTACCCAAAGAGAAAACAATATAAAACTAATTTGGCTGCAGTGATTTACCCAGACTAtaatgttacccaaagagaaaacaatataaaactaatttggctgcagtgatttacccagactaatagagctagtccttcagttagggct
>Prochilodus_lineatus_cor_scaffold4053_945
cgcaggcaagcatcttaccaaacccatttagtatgtatctaagtcagcaataaatttgtggaatttggcttcatcacaaattttaaaagttgTTTGCCGTTAATCAACCACTACCTCTGTGGTTTTAGTTGACTCTACTTTCTGTCCACTtttatttatttatttatttatttaCTCATTTAATTATACATTTATTAATTTATATTTTTTAATACTTTTGTTTCATTTTCCACATCAAAGActcatttaattatacatttattaatttatattttttaatacttttgtttcattttccacatcaaagacaaaaaaatctaagtg
>Prochilodus_lineatus_cor_scaffold4084_950
nnnnnnnnnnnnnnnnnnnnnnnnnnnnnnnnnnnnnnnnnnnnnnnnnnnnnnnnnnnnGCCTGAAGATGGCAAAAACTAAAACGGAAAAATATGATGTTAACAGTAAATAATAAATTATATAGAAGGCCAGTCTGTGTGTGTGTGTAGgtgtgtgtgtgtgtgtgtgtgtgtgtgtgtgtNNNNNNNNNNNNNNNNNNNNNNNNNNNNNNNNNNNNNNNNNNNNNNNNNNNNNNNNNNAGGTGTGTGTGTAGGTGTGTGTGTGTGTGTGTAGGTGTGGAAGGATGAAGGATTAAGGAnnnnnnnnnnnnnnnnnnnnnnnnnnnnnnnnn
>Prochilodus_lineatus_cor_scaffold4095_953
aaaacttcaccaggaagcattttaaacggacatttaattcagacatgactgggtgccttccttccacaaaatagtgtataagtaggcagtattaattacgtttcagacatgttcactgaCAGACACACAGAGAAAGAGAGGGAGAGAGAAagagagagagagagagagagagagagagagagGGAGAGACATTTCTACTCTGAACTCTGCTGTTTAGAACAGCCAATCATTTTCACTCCCTAggagagacatttctactctgaactctgctgtttagaacagccaatcattttcactccctatgacatcatctcctcaaagccacatcccag
>Prochilodus_lineatus_cor_scaffold4127_957
tcagctggttttatctgaagttctcagcagatttcagtgagaatctctcgggggaaaaccttatacagcccacattcacctacattcatcactacagtcGACTCGAGAACACTGACAGAGCAGGGGGGAAAAAGTGTGACAGAGAGAGAAgtgtgtgtgtgtgtgtgtgtgtgtgtgtgtgtGATCTGCGTGAGTTTAACACTGCTGgatctgcgtgagtttaacactgctgtctctgaaagagatgtttagaggtcgagtctgatgtttcatcacctgcctgtggggaacaccgctacacctgcttctactacaaagagacagagacagag
>Prochilodus_lineatus_cor_scaffold4160_964
aaaatacgggacaaacattaaatcatacaggcggcaatttttctccttaattgaatgcctggccttcctcttcCCAGGAAGCTATGATGTGTTTGTGTGTGCGTGTGAGAGAGTGAGTGAGAGAGAGTGAGAGAGTGAGTGAGAGAGAGGgagagagagagagagagagagagagagagaCAGAGAGAGAGAGAGAGAGAGTATGAGAAAGGGGATACGGTGTTCATAATGTGcagagagagagagagagagagtatgagaaaggggatacggtgttcataatgtgttgaattcaaatcgacttgcacaaacacttccatgctctctgga
>Prochilodus_lineatus_cor_scaffold4163_967
tattgctcctttacatcaccttgtggcagaattggtggggacaagtgtgctgacaaaattacagctgaacCCTCTCATCCCAGACATCAACTCTTCCAGCCAATAAACTGAGGCGAACTGCAGTAACTATCATTATTACGTTGGAATAATtatatatatatatatatatatatatatataCANTGTCAGCGAGGACCCTGTTAGcantgtcagcgaggaccctgttagcactgccaacacgttccaacctggatcatgggcaccttccaaaaaatgagaccttttaaaaccttactatcacttaagcccaggattgtcacgtaaatggtg
>Prochilodus_lineatus_cor_scaffold4172_968
taactttgcacagacaatcatcaacacatcacacactgaccagggtgcccaaattgtttacatacaactcacagccctacatgaaacttcccagacaatACTTGTAGGAAGGAACCAGTCACGCCAACTTCAATGATTCAACATGGCAACataaataaataaataaataaataaataaANNNNNNNNNNNNNNNNNNNNNNNNNNNNNNNNNNNNNNNNNNNNNNNNNNNNNNNNNNNNNNNNNNNNNNNNNNNNNNNNNNNNNNNNNNNACGACATTGGTCAGTATTTGTAAACCCTGCAAAACAGCAGCTTATACannnnnnnnnn
>Prochilodus_lineatus_cor_scaffold4189_969
cttgatgaaacagaaatgaaacatttcactgaaaaaaaatgtttgtcataaactaatgaatgaggacttttattttgaagaacaaatgtctctcactatagtaaaattacatagtactgcatAATAACATCATGCAAATTGTGGGCATTTtctctctctctctctctctctctcTGTGTATATATATGTATATATACTGATATATAGCATATACTGATATATGGGACTGATGTATAGCATGTGGAtgtgtatatatatgtatatatactgatatatagcatatactgatatatgggactgatgtatagcatgtggaaactatgc
>Prochilodus_lineatus_cor_scaffold4194_970
gccactcatcctttcatttgaatcactttagaacaaaacagtgtcatcaaaaccaaaacaagtcggccacggaaaagtgaatgagcttgaaatcgatgctcctcttggtttGTTCATAAACAACAGGGGCAGAGTGCAGCCCCACTCAGAgtgtgtgtgtgtgtgtgtgtgtgtCTCACTACTGGCTCTCCCCACTGGGGCAGAAAGGCCACGCTCTGACGGCCCGCCGCCGCTCAGCCCAGAGCTGCCCTACCCAGCACCGTCTCCTAAActcactactggctctccccactggggcagaaaggccacgctctgacggcccgc
>Prochilodus_lineatus_cor_scaffold4194_971
attaaggttcttaatgtgtccatacttcctgtctttattacagcttccataatttccagaagaaacctgcagtgatatttttccatacctcacacctttattttctctattttgcatgacctttTTGAGCTCTAGTTTGGAGAAACTGCTtttctttctttctttctttctttctttctttctttctttcTTNNNNNNNNNNNNNNNNNNNNNNNNNNNNNNNNNNNNNNNNNNNNNNNNNNNNNNTGTCATTTGAAATATGTACTGGCGACTGGCATTTttnnnnnnnnnnnnnnnnnnnnnnnnnnnnnnnnnnnnnnnnnnnnnnnnnnnnnntgtc
>Prochilodus_lineatus_cor_scaffold4194_972
atttagtagacttgatctcagactgtaagagctagggtaagaccacaataggcaaacaagtgtggcttttaatgttactgcaatttttataaaaggagcattgtacttttatataacatcctgcTCACACCTCACATTATAGGGTCCAGTtctgtctgtctgtctgtctgtctgtctgtctgTGTGCCACACACACACATACATACACACGTAAAATACACCTCCCTCAtgtgccacacacacacatacatacacacgtaaaatacacctccctcataatcctcccggtggaaataaagttacatatacctgtgacttccctctctctatta
>Prochilodus_lineatus_cor_scaffold4205_975
gtgatcagtagcagaagccccacacagttgcctgagggactgctgactgagagtggttttctgttcttaataatgttgaaggctcagcttacagagaactgccaaaatatgatcATGGAGAATTGGATGGTCAAAATGATGTATTTCTAActctctctctctctctctctctctctctctctctctctctCNNNNNNNNNNNNNNNNNNNNNNNNNNNNNNNNNNNNNNNNNNNNNNNNNNNNNNNNNNNNNNNNNNNNNNNNNNNNNNNNNNNNNNTCATATACCTTCATCCTAAAAATGAGAAGGGCATTAGTTTCATGATTGCcnnnnnnnnnnnnn
>Prochilodus_lineatus_cor_scaffold4211_977
atgtgtgtgtgtatttatctgactataaagctgttctttgtctgtcttctggacacctgttgtgttctgaaagctgtactaatagcagctcttgctacattATGTTTCCTACCTGTTGCATGTCCAACACAGTGAGTCTGGCATTTCCTCtgtgtgtgtgtgtgtgtgtgtgtgtgtgtgtgtgtgtgTATGTGCGTGTGTGAATGCATTCCTATGGGCAGGTTCTCAGAAAAAGTCATAGAGAGGCCAAGTGAAACTCCCtatgtgcgtgtgtgaatgcattcctatgggcaggttctcagaaaaagtcatagagaggccaagtgaaactcccatga
>Prochilodus_lineatus_cor_scaffold4211_978
cagctgatatcaccccatctattgtctttactctcatacgtccctccatccttccattctgctcgcctttaaatccgcccttaatcgtttgcctcttattggctggtttctgccaccagtTATGGACCCACTTGCTTTGTTTCTTTAGCAtctctctctctctctctctctctctctctctctctctcNNNNNNNNNNNNNNNNNNNNNNNNNNNNNNNNNNNNNNNNNNNNGTAGGGGAGGGATAAGGTAAATGAAAnnnnnnnnnnnnnnnnnnnnnnnnnnnnnnnnnnnnnnnnnnnngtaggggagggataaggtaaatgaaaggattatttg
>Prochilodus_lineatus_cor_scaffold4220_980
gcttttcatagatatatatcaatatatctgtgcaatctgccatgtcagcttgccaggcactggacagcatattggcacaggcattatgaaggttctaggcaagctcaaggcatccaggatgtggTAGAGGGTGAGTGCCACCAAACCACActctctctctctctctctctctctctctctctctctctctCNNNNNNNNNNNNNNNNNNNNNNNNNNNNNNNNNNNNNNNNNNNNNNNNNNNNNNNNNNNNNNNNNNNNNTCAGCATCAACAGCCTAGCTATGAcnnnnnnnnnnnnnnnnnnnnnnnnnnnnnnnnnnnnnnnnnnnnnnnnnnnnnnn
>Prochilodus_lineatus_cor_scaffold4220_981
agtctcaaaaaggcccccagtgcaatacacagtagactgttggcttagtctcctgctgcaattctcaaaaccacttgtgttatgcagtatttGGAGATGTGGTCTTTCTGCTTCATATTGCACGTCATGCATACAGAGTAATGGGGCAAAagagagagagagagagagagagagagagagagagAAATAGGAAAGCATAGTAAGTGGTTTCTGGAAGCAGCATaaataggaaagcatagtaagtggtttctggaagcagcataaacactgggctctgtggcattaaaagagatttacaccacaatcttttgaactttttcttttgctcaatggc
>Prochilodus_lineatus_cor_scaffold4237_988
actactgaaatactatgtcaaaacaaaaaagcatatcctggagcaatgaagaaaagaaatgctactcaggttgatcaggctaaacattatgctcaaactgagtgaaactAAGCTCAGCCAACAGTCTCCTAACTGTAGGCAAATAAGGATcacacacacacacacacacacacacacacacaCGATGAGATCCCAGTACTCTTACACTTCATTCTATATTTGAACAACTGCCCTTATTACAGTGTTGCAGTTCAGATTTGAGTGCcgatgagatcccagtactcttacacttcattctatatttgaacaactgcccttattacagtgttgca
>Prochilodus_lineatus_cor_scaffold4237_989
agatacatgttaaatcattgttctgacaaagacaggagtgacatttcttgctacctgccaatgggcctctaaGCAAGACTCAAGCAAGACACAAGACTCAACATGAACTTGAACTATGTAAACTCGAACACAATTCTCTCTCACTCATACcacacacacacacacacacacacacaCCCAAACCCATACAAGTACGTACCTTGACGGCTTTAGCGGTCTCTAGGGACTcccaaacccatacaagtacgtaccttgacggctttagcggtctctagggactgctcaggtggaatgcccacctctctctccctcaacaactgctgtgt
>Prochilodus_lineatus_cor_scaffold4242_990
tgttagcagtttatacaaataatacatgaaagacaaaactacaactgttaaagcatgtttgtcacttttgtatatatgtgctgtataaaaataaaattattaataaaataCAGGCATCACTATACCGCTACAAACATACCTGTGTTTGAAtgtgtgtgtgtgtgtgtgtgtgtgtgtgtgtgtgtgTNNNNNNNNNNNNNNNNNNNNNNNNNNNNNNNNNNNNNNNNNNNNNNNNNNNNNCAGGCAGCTGGAGATGGAAGACTTCACAGTtnnnnnnnnnnnnnnnnnnnnnnnnnnnnnnnnnnnnnnnnnnnnnnnnnnnnncaggcagctgga
>Prochilodus_lineatus_cor_scaffold4242_991
atcattaaaaactaatatggtaaaactaaccgcagggaaatttaaccgtgatttaccgtgaaaccagtaagtttactaccTGCCTGACACTACTTTTTCTGCAAAAAAAGTTTTATGCTAATTTTATGCAGTAGCATTAGTATAGTATTAtctctctctctctctctctctctctctctctctcTNNNNNNNNNNNNNNNNNNNNNNNNNNNNNNNNNNNNNNNNNNNNNNNNNNNNNNTTCTCCTTCCTCCCTCTTTGGCTCATATGGCCATCATAGGAGCCAGAAACTCATtnnnnnnnnnnnnnnnnnnnnnnnnnnnnnnnnnnnnnnnn
>Prochilodus_lineatus_cor_scaffold4255_992
catttcagtaaactttcatgcttgctcttttgcactgtcactttcctgggcatttgggcaagtgatgatttaagaacacagagaaaaggttgtgggtttaggtttttCTTTTTGTTTCCCCACTGAAGAGAATTTCTGTTTAGATCCATCgtgtgtgtgtgtgtgtgtgtgtgtgtgtgtgtgtgtgtgtCCTGCTTTATNNNNNNNNNNNNNNNNNNNNNNNNAATCTGTCTGTCTGCTTATGCAACAAGAGCTACTCAACACCACcctgctttatnnnnnnnnnnnnnnnnnnnnnnnnaatctgtctgtctgcttatgcaacaagagctactcaaca
>Prochilodus_lineatus_cor_scaffold4258_995
ctgtgagatggccaactagcttctttttgaagctgatcccttggtgctgctttcaaaccgcaccttcccataaagcttttctccaagcAGAGCTTTATGAAGGCAACCATGAAGCGCCAGCATGTGTGTGTGATAATGCCATGATAGACAgtgtgtgtgtgtgtgtgtgtgtGCTATCAGCTCTGCAGGGGTCTGAAATATCAGTGCTTgctatcagctctgcaggggtctgaaatatcagtgctttactgtcagagatatttcccttactctgtcacaccactcacagagctaacacacacgcaaacacatacacagatga
>Prochilodus_lineatus_cor_scaffold4258_996
actctgtctctatatgctcagttattattactgactgttctgtcttctttctcgctttttctttgacatttcccatctatccttttctctcttttcatccctttccctttccccacTCACTTTCACTCTCGTTTATGTTCACATTTACTTtttctttctttctttctttctttctttctttctttctttcNNNNNNNNNNNNNNNNNNNNNNNNNNNNNNNNNNNNNNNNATCTTTCTTTCTTTCTTTCTCTAGCTCTTTTACTATCCCTTTTGnnnnnnnnnnnnnnnnnnnnnnnnnnnnnnnnnnnnnnnnatctttctttctttctttctctagct
>Prochilodus_lineatus_cor_scaffold4258_997
aagttttacatattttgttgattttctaagtgattttttacagggaagGGAGAAAAAGGTGGTGTAGCAAAAATAAACAAAGACGGATAGAACAAGGTATAAAAAAAGAATGGGGAAAAATTGTAATAGTAATTGAATTGAATTGAATTGaactgaactgaactgaactgaactgAANNNNNNNNNNNNNNNNNNNNNNNNNNNNNNNNNNNNNNNNNNNNNNNNNNNNNNNAATTGAATTGAATTGAATTGAAAAGAGGAAAACAGTGAGCAaannnnnnnnnnnnnnnnnnnnnnnnnnnnnnnnnnnnnnnnnnnnnnnnnn
>Prochilodus_lineatus_cor_scaffold4259_998
cttcagcagtaaaatgtaccacttagcatatgttcactactttcacacaggcacactacccaagtacgcactgttatcaataaataaataaataaataaataaaatatTTTTTGCCATGAATGGAATAGTCATTTATTTTAAAAACGGGAaataataataataataataataatTAAAAGTTGAAAAGAGCTCCTGAATAAAAACAAAACTCTTAACAAGCATGCAGGATCTGGAAAACCACAAAAACTGtaaaagttgaaaagagctcctgaataaaaacaaaactcttaacaagcatgcaggatctggaaaaccacaaaaac
>Prochilodus_lineatus_cor_scaffold4261_1000
ttaatattatttggacagttcctatgactgtaggaacttccttaacttttgttggaaaccaagatgcactgcaaattcagcaccatataaataaaatgtttaaatgaTCAGCTATGGGCATAAATGTCTGAGGATTATGCCAAAAGAGTAtgtgtgtgtgtgtgtgtgtgtgtgGTGAATATTACCTTCCTGACTTTATCAGTCATGGGGTGTGTGTTGGGAGTTCTCAGCGAGACATTTAAgtgaatattaccttcctgactttatcagtcatggggtgtgtgttgggagttctcagcgagacatttaacaccaccacacagt
>Prochilodus_lineatus_cor_scaffold4298_1003
atctatctatctgtctatctgtctatctacctatctatctatctgtctatcaaatctggctgtctatccatccgtccatccATCCATTCATCCGTCCATCTGTCTGTATGTCTGTCTGTCTGTATATCTAATCTGTCTGTCGGTCTGTCTatccatccatccatccatccatccatccATCTCTCTATCTACCTATCTATCTATCTGTCTATCAAATCTGGCTGTCTATCCATCCatctctctatctacctatctatctatctgtctatcaaatctggctgtctatccatccgtccatccatccattcatccgtccatctgtctgtat
>Prochilodus_lineatus_cor_scaffold4300_1006
gtcccttaccctgtctcatgtccccttcctcctcttctctttcctctatggctgtcagagacttctcctctggggagagtaaacgcatcatcatccagggacattgagtacctgaactgacaggAAATCCCTTCCCCTGACTGCTGCCACctctctctctctctctctctctctctctctctctctctctCNNNNNNNNNNNNNNNNNNNNNNNNNNNNNNNNNNNNNNNNNNNNNNNNNNNNNNNNNNNCTGTGATTGAATAAGTTCTGACCCAACTCTGGGGcnnnnnnnnnnnnnnnnnnnnnnnnnnnnnnnnnnnnnnnnnnnnnnnnnnnnnnn
>Prochilodus_lineatus_cor_scaffold4300_1007
tggtcggagctgagtcgatgcgaagggagaaaatcatgttgtagcctcccccggcgcactctcaggtatggtaattagTCTGTCGTTAACATTGGGAATAGCTAATGTGTATTAATGTGTTAATGGCATGTTAATTACCTTACATGCAAAagagagagagagagagagagagGGAAAGAGAGTGAGAGAGCGCAGGCCTGCAGGCATTTTCCTTGGCTTTCTCTTTggaaagagagtgagagagcgcaggcctgcaggcattttccttggctttctctttgccatgtggatgtaagccaaggctctctgtctgtctctctct
>Prochilodus_lineatus_cor_scaffold4300_1008
gcttgggtcagacctcactacatcaccaccaccacaagagtgtgtgtgcaagtgtGAGTTTGTTGCTGTGCGTGTATTCACTCCTGCTCCACCCGAAATCAGAACGACTGGGGTGTCTGACTGCTCTCTCCCCTGACTGAGGAAAGAGAAagagagagagagagagagagagagagagACAGTGTAGTTGAATGCAGATGATGCacagtgtagttgaatgcagatgatgcatgtcaccagggctgagcagacttcctcataacgctcttatttcagcctcagcccagacactgtggctggaggaagccagatcaatctgtttattgac
>Prochilodus_lineatus_cor_scaffold4323_1011
tgtgatgtgctaggttttcttaagcgccctggacgttacactcagtcactagttgttgttGCTGTTGTTTATAGTAATGGGCTGGTGGCGGAAGTAGTAGTAGTTACAGGTATAGTAGAGGTGGTGGTGGTGGTGGTGGTAGTAGTAGTAgtagtggtagtggtagtggtagtgGTAGTAGTNNNNNNNNNNNNNNNNNNNNNNNNNNNNNNNNNNNNNNNNNNNNNNNNNNNNNNNNNNNNNNNNNNNNNNNNNNNNNNGGTGGTGGTGGTGGTGTTAGTGCCTATAGGgtagtagtnnnnnnnnnnnnnnnnnnnnnnnnnn
>Prochilodus_lineatus_cor_scaffold4325_1014
ctaggaggcagtattgtagtctgactttatttactaggcttttccacttcaatttaagtagctttaggtagctttagggtgctccgctaatgttaacatTAGCAAACCTATGCGTGTATGGTGGGGTGTTTTTTCTAAAATAAGGTTTTCatctatctatctatctatctatctatctatctatctatctANNNNNNNNNNNNNNNNNNNNNNNNNNNNNNNNNNNNNNNNNNNNNNNNNNNNNNNNNNNNNNNNNNNNNNNNNNNNNCATTATATGAAATTGTAACCCCTATTTGTCATTACTATTTGACAGCCCTGTTGTTGATAATGCACTGGTCCa
>Prochilodus_lineatus_cor_scaffold4332_1015
tgtacagattggaaagatcatacaaagaactaatggaaccagaacaatgaggggaaaaaggttaattctgaactttatcatctttcaggatagtGGAGATAGTGTTGTAGTGTGGGCATGTACCACTGCCAGAGGCTCTGGTTTGTTGAAgatggatggatggatggatggatggatggatggatggatgGANNNNNNNNNNNNNNNNNNNNNNNNNNNNNNNNNNNNNNNNNNNNNNNNNNNNNNNNNNNCTTCATTGATTCCAGAGGGACATTgannnnnnnnnnnnnnnnnnnnnnnnnnnnnnnnnnnnnnnnnnnnnnnnnnnnnnnnnnncttc
>Prochilodus_lineatus_cor_scaffold4347_1019
gcccttattgccatttcctgtttcacaatggaaaagcagaagttcaataggtgcacaaggaaagcttctttttgttaggcattagatattcagtgagtaTGTACTACAGCTCCCACTTACCCAACAAGGCATCGGGCACACCCACACACCcacacacacacacacacacacacacacacacaCNNNNNNNNNNNNNNNNNNNNNNNNNNNNNNNNNNNNNNNNNNNNNNNNCGCACAGCAGGTAATTGTAAAGATcnnnnnnnnnnnnnnnnnnnnnnnnnnnnnnnnnnnnnnnnnnnnnnnncgcacagcaggtaattgtaaagataaca
>Prochilodus_lineatus_cor_scaffold4351_1021
ccagcctgtccagttctccctatctgcagtcatgatgccgcccccggcagagaatgttgaagactatgaatgaagccaccacagagtcataagaagtgtgaAGGAGGGGACCTTGTACCTTACTGATATTAATATGTAGATGATGATGAGtattattattattattattattattatATTATGTAATGAGGAGGGAGAACCATGattatgtaatgaggagggagaaccatgccccctttatgcagaaggatgtcattgggggttagactccggctggagtctagaatgatctttaaagtgactgactctggatcagacatccgtcaa
>Prochilodus_lineatus_cor_scaffold4359_1027
acaacggctcttaaggggcaggcgctgctggtgttagtgtaggatttgatgcgtttcaaggggatcttcaccttgAAAAAGTCAAAGCAGCAGCTCACTGGGCTGTTTGGGGCTTCAATACCTGAGAGGAGAACAGAGTTTCAGTCTCACaacagaacagaacagaacagaacagAGAGAGACTCCAGCAGTCTGTCAGGTCTGTCAGGTCACACTGAACTTCCagagagactccagcagtctgtcaggtctgtcaggtcacactgaacttccacctgtccaggtaaacaagccgcatgtaaaccttcttaaagactcgagtcat
>Prochilodus_lineatus_cor_scaffold4368_1031
aacacacttttgtctttataaaacaccataaaaatgcgaccataaaaatgaccacttcgggactttttttgtggaatactgaaatatggaaatATACGTATTTGCCAAGGACCCATAAAGGCAGCAGGCAGGCCTGTAATTCTTTCACTCacaaacaaacaaacaaacaaacaaATAAATAAATAAATAGATAAATAAAAAAACTTTAACAGCTGGTAGGTAGTTGCCACATTTGGTTTTCataaataaataaatagataaataaaaaaactttaacagctggtaggtagttgccacatttggttttcacctccaaataatgaa
>Prochilodus_lineatus_cor_scaffold4373_1033
aactgatgagattgaaaaataattatTCTGATTTTGGCGACCTTTAATATGTATATATATATATTATGTATTTATATTAAAAAATCTATCTATCTATCTATCTATCTATCTACTGTATCTATATAGATATNTATGTATTTATATTAAAAAatctatctatctatctatctatctatctatctatctatctNNNNNNNNNNNNNNNNNNNNNNNNNNNNNNNNNATAGATATGTACATATAGTTACGTACCATTCTCCAACTCCCACnnnnnnnnnnnnnnnnnnnnnnnnnnnnnnnnnatagatatgtacatatagttacgtaccattctccaactccc
>Prochilodus_lineatus_cor_scaffold4381_1034
gccaaggtcttacgaaaaaattgtgctaccttgttgaaatgtcctgccatagcgcatatttatatctccatataatatatcactgtacataaaacccCTGGATCGGATGTTGTATTAGCTCAAATCTCCTTTTTAAAACAAAACAAAACAattattattattattattattattattattattattTTAGTATTATTATTATTATTATTGTTGTTGGTGTTGTTCTTGTTttagtattattattattattattgttgttggtgttgttcttgttattattattattagtatataaagttgccagaaagaaggcaaccttaacctcatatcacagct
>Prochilodus_lineatus_cor_scaffold4390_1037
tgttcattttggattaatgagtgtgtctttacccagtaaacaataaacatagtcagatacgtgatttcaCCATTGTTTCACTGGTACAAGCAGTTCAAATGTTTACTGGGTAGTATTCAGCGTATATGCTTAGTGTTAAAACTCCCTTGTttattattattattattattattaTGAAAATGTTTAAATAGACATTCATGCAGAAGTTCAGGTGGTTCCAAGAGTTGtgaaaatgtttaaatagacattcatgcagaagttcaggtggttccaagagttgagaaacttttacatgtaactgagttcttactttgtgtcttatta
>Prochilodus_lineatus_cor_scaffold4425_1045
tcctgggtacttactgggcctgggttctgatctgtgtcaaacccagtaagggagaataggagagtgtggcatatcgatccttactgaTCCATACATCCCATACTTCCCATCCTGGCATTTACTTTTAGAGTCGATCCTTTTATTTAGTTAgtttgtttgtttgtttgtttgtttgtttgtttATCAGGACTGATGTGTGTACCAGCTCTCTGATGGatcaggactgatgtgtgtaccagctctctgatggtgtggtataagaaccagcgcctctggagcggttgggaatgtgttcagttgccctgaggggctgcagcccggtccacggcccc
>Prochilodus_lineatus_cor_scaffold4446_1051
atgtgttatccttgtaattaacaaagcggggcacttgccatcctcctgcaccaagacctcagaaatggaaaaaaaaaatctgAGGTTATCCTACAGACGAGGGAGCCCACTCTAAAACACTGCAATTAGCTTCAATGCAATCTATCAGACagagagagagagagagagagagagagagagagagagANNNNNNNNNNNNNNNNNNNNNNNNNNNNNNNNNNNNNNNNNNNNNNNNNNNNNNNNNNNNNNNNNNNNNNNNNNNTTTAAAACGGAGAACAGAAAGAAAGTTCGAAannnnnnnnnnnnnnnnnnnnnnnnnnnnnnnnnnnnnnnnnn
>Prochilodus_lineatus_cor_scaffold4446_1052
ggttgtgtttaggattataaatgttattatctgcatagttaaatgtatataacattcatgaaatgatcaatagaaatgcttcagtttttttaagaatgaaattttagaatctaatCCTTGAACTTGAAAATGTTTAGTCTTGATTTCTAGtaataataataataataataataataataataataaTANNNNNNNNNNNNNNNNNNNNNNNNNNNNNNNNNNNNNNNNNNNNNNNNNNNNNNNNNNNNNNNNNNTAGGATGCTTTACAAACAAAAAAATAAACCAACAAATAAACAAACAAACAAAAAATGATCATGAAGAACGAAAATGtannnn
>Prochilodus_lineatus_cor_scaffold4449_1053
aacacacataagaataacagatctctctctttctctctctctctctctcacccacactccctttcaaatactcacgctgtcaccaaagaaacttggatgtgaatgaacgtgtgtgtgtgtggGTGCATGTGGTGCAGGTAAAATAAAGAAagagagagagagagagagagagagagagagagagagNNNNNNNNNNNNNNNNNNNNNNNNNNNNNNNNNNNNNNNNNNNNNNNNNNCTTCAGTTTCTCCAGTTTACAGTGTGGACTCTTCAGTCCAGCnnnnnnnnnnnnnnnnnnnnnnnnnnnnnnnnnnnnnnnnnnnnnnnnnncttcagtt
>Prochilodus_lineatus_cor_scaffold4469_1054
aacgagagaacagagaaaacaaaaaatagggcaagagagacagattaaggaagaatgatagaagtgtgaaagagaggaataaaagagagAAAGGAACAGGTAGATGCCATGAGCCAGAGAAGAGACAGAGATGTGTGTGAGTGAGAGAGTgagagagagagagagagagagagagagaGTGTCCTTAGTTGACACTGCAGCAGGAGGTCCCGCAGGTTCTTATGTCTTATGGACTCTTGCGTTCCgtgtccttagttgacactgcagcaggaggtcccgcaggttcttatgtcttatggactcttgcgttcccgtgtgtgctctgcag
>Prochilodus_lineatus_cor_scaffold4478_1055
tctcctacggcgtagccagtctgagttatggataatccaggttattattgaggaagtggacatatcacagaattctgCACGTAAGCAACAGATCTCTGCACCTTTGAACTAAATTACACTAATATCAATCAAATTTAATCCTATTTTAATaacagaacagaacagaacagaacagaacagGTGGACAGGTATTAGGACTATTTTCCACTTCCTTAAAAATCAACCAgtggacaggtattaggactattttccacttccttaaaaatcaaccaatcagagaagttcacaacttcagaatatccaatcacatcagacacaaggtctcttcta
>Prochilodus_lineatus_cor_scaffold4489_1057
tgatgtagcccaacactgctccctggaagtggtgtgttgagatggtgtgagggcaatatctcttttcttctttgactacatctctccaatgggggtctgttacgaccaggcccctCTCATGCACTGGTCTCTCTGCTACCACTGTCTAAGacacacacacacacacacacacacacacacacacacacacANNNNNNNNNNNNNNNNNNNNNNNNNNNNNNNNNNNNNNNNNNNNNNCAAGAGCAACAGTCACACTGCCTCATTTCCTannnnnnnnnnnnnnnnnnnnnnnnnnnnnnnnnnnnnnnnnnnnnncaagagcaacagtcacactgcctca
>Prochilodus_lineatus_cor_scaffold4489_1058
aatcttcttatccacactgaacatgtttaacaatcttaagaagtaaaatctctgtcgcactttttttttctttcgtcagtttcaagttattccagtgactaatatgggtttttcttTTTTTAATGGAATGGAACCAACAATTTTGTCCACgtgtgtgtgtgtgtgtgtgtgtgtCTTACCTTTTTCTCTGTTCCAATTCCCAGcttacctttttctctgttccaattcccagtcaagacgggcgagtgtgagctggtgagggtcttctttagtgagatgagggcgtgagatttcagctggagcgtccttaaaaaactcatccac
>Prochilodus_lineatus_cor_scaffold4503_1062
atctgaatattcagccgtatcgaaatattcacggagctgatggaccagtcggtctggtgtcagtgtgaaggcttgtgtgtgcatttaCGAGGGAACAAGACCGAATAGTAAAGGAGTATATCAGCACAGTCACTCATCTCTCTCTGTCTGtctctctctctctctctctctctctctcNNNNNNNNNNNNNNNNNNNNNNNNNNNNNNNNNNNNNNNATGATTTCGTAACTCAGCCCTTTCGTAACnnnnnnnnnnnnnnnnnnnnnnnnnnnnnnnnnnnnnnnatgatttcgtaactcagccctttcgtaacactctccaggcgtc
>Prochilodus_lineatus_cor_scaffold4506_1064
gaattaatatcataacctaacatatataacacattaatggtgctttactcacctgaatgagtggaatggatggcagatgggagtttactaattgataatcatttAGAGGACTGACCTGTGGTTAATCGGTAGATGAGTCACAATGTCACAgtgtgtgtgtgtgtgtgtgtgtgtgtgtgtTATAAAATCACTCATCTTCCTCTTACTACAGAGATAGACAGATAAAACTGAAAGTCTAACCATGATGCTGtataaaatcactcatcttcctcttactacagagatagacagataaaactgaaagtctaaccatgatgctgtannnnnnnn
>Prochilodus_lineatus_cor_scaffold4519_1065
gggatgatggatccaaatgcagagcgaaagtttttttatttatttagcaccacgtaaaaacctgaatgagtgtatggggcttgtgataattgacaaggccaaccagttggattagaaccagtgacATTTTTAAGCCTGTCTGCCTTCCTGccttccttccttccttccttccttccttTCTTCTCTTCTCTTCTCTTCTCTTCTCTTCTCTTCTCTTCTNNNNNNNNNNNNNNNNNNNNNNNNNCGTTCACCCCTCTGAAAGGAATGACATGAGCAGTGGTTtcttctcttctcttctcttctcttctcttctcttctcttctnnnnn
>Prochilodus_lineatus_cor_scaffold4519_1066
agtttttttatttatttagcaccacgtaaaaacctgaatgagtgtatggggcttgtgataattgacaaggccaaccagttggattagaaccagtgacATTTTTAAGCCTGTCTGCCTTCCTGCCTTCCTTCCTTCCTTCCTTCCTTCCTTtcttctcttctcttctcttctcttctcttctcttctcttcTNNNNNNNNNNNNNNNNNNNNNNNNNCGTTCACCCCTCTGAAAGGAATGACATGAGCAGTGGTTtnnnnnnnnnnnnnnnnnnnnnnnnncgttcacccctctgaaaggaatgacatgagcagtggtttgggctgagtatttaagctgtg
>Prochilodus_lineatus_cor_scaffold4529_1067
nnnnnnnnnnnnnnnnnnnnnnnnnnnnnnnnnnnnnnnnnnnnnnnnnnnnnnnnnnnnnnnnnnnnnnnnnnnnnnnnnnnnnnnnnnnnnnnnnnnnnnnngaagaagaaGCGGAAAAAGAAGAAGAGGAAGAGAAAGAGATAGAGAaagaggaagaggaagaggaagaggCGAGATATTAATATCACATGTTGCAGTAATGAGTGTTGAGGAATGGGTCGTATTTGAGAAGTGcgagatattaatatcacatgttgcagtaatgagtgttgaggaatgggtcgtatttgagaagtgtcggtcgaatctccaggcggataa
>Prochilodus_lineatus_cor_scaffold4539_1068
cagcaaagcaatatacaatgctgtgattggttagaggctcatttgcatattgcagctttctgtgatatcattattgcaagcaacacaataaagatcataaaaagctatagcagtgacctctctcccCCTCTGTCTCCCTCTCTCCCTCTAtctctctctctctctctctctctctctcAGGCACACACTCTTGCATTAGTGCTGCACTGTGTGCAGGGAGGAGGGCAGAAGGAGAAGTGAATGATaggcacacactcttgcattagtgctgcactgtgtgcagggaggagggcagaaggagaagtgaatgattttctgctgcagtaaa
>Prochilodus_lineatus_cor_scaffold4544_1069
tttttctttcacttccgtttctcgttttctccttttcttactttcttactcattgtttcatcatttgtctttGCGTCCCCCATTTTTATTTATTTCTTTATCTCTATATCTCTCTCTCTCTCTCTCTCTATCTCTATATCTCTCTCTATAtctctctctctctctctctctctctctcACCCTTGTCCCTCCCGATTCAGTGGTTTGGTGAAGCAATacccttgtccctcccgattcagtggtttggtgaagcaatctcagaaagccgaattctcgtttccaaaaaaaaagtgagcgctcagctcgatccgaggccgtgtcctgttag
>Prochilodus_lineatus_cor_scaffold4556_1071
aatgtgtatgtctgtctgcttgctttgcgatggactgggggcctgtccaggttgttttgtaatgtctacaaaatgagcgctgggataggcaccagcaacccccccacttgACCAGGGAGGATTCAGTGGTTTAAAAGATGAGTGAGTGATtgagtgagtgagtgagtgagtgagTAATTAAGTCTTTGACACATAAAAATCATTCAGAGTGACTCAGATTTCTTTACAGTGGTAGTGATAGGAGGCAAGGGCTGTACAATGTCTACtaattaagtctttgacacataaaaatcattcagagtgactcagatttctttacagtgg
>Prochilodus_lineatus_cor_scaffold4564_1074
aaccaggagaacccggtaagcgcactagtgaagagaacgtccagctcttgtttgtggggtgtgtgatctgagtaaatcagagcagagtcgtcgttctgctttcaggcgcaATCAGGAGGAGAGGAGTCCAGAGTGGAGGAGTTCCAGCCTctctcctctcctctcctctcctctcctctcctctcctctcCTCTGTCNNNNNNNNNNNNNNNNNNNNNNNNNNNNNNNNNNNNNNNNNNNNNNNNNNNNNNNNNNNNNNNNNNNNNNNNNNNNNNNNNNNNNNNNNNNNNNNNNNTATCTGTCTGTCTTACTCTCTTTGTCTCCCTGTGTCTCTCTGctc
>Prochilodus_lineatus_cor_scaffold4579_1075
ttttgtcctctttctctctctctctctgcctctgtggtgtcataattgagagagtagtgtggcccaagagtccagcatgtaatccacactctataagcactctctaattgaagtgcaaactcaatACTCCCTTATCAGTCCTTCTCCCCAtctctctctctctctctctctctctctctctctctctctcTTTTCTAATTGGTAATTACACAATGCCTGGCAATCCAATCACTGCAGCAAAAGCAACAAACAAACAATCAttttctaattggtaattacacaatgcctggcaatccaatcactgcagcaaaagcaacaaacaaacaatcaaactaaaaga
>Prochilodus_lineatus_cor_scaffold4605_1077
aacagtataaattaaacaaacgtacgatcagaatggtcgctgaatgtgccaccattgaccgagacAGATGAGAGCTCTGTGTCCAAGGTTTCTTACATCAGAAGTATAAGTACAAATGTTAAGGTTTTTTTTCTTTGCACCAAATTATACtattattattattattattattattatGTTATTATATTATATTATTATTAGTGGTCTAGTGGTTAGGATTTGGCgttattatattatattattattagtggtctagtggttaggatttggcgctctcaccgacgcggcccgggttcgattcccggtcagggaacaaaagctttgtgg
>Prochilodus_lineatus_cor_scaffold4645_1079
atagattaaaaagtagatagatggacggacggactgaTGGATGGACAAATAGATAAAAAGACAAATAGATAGAAAGATAGATAGATAGACAGACAGATAGGTAGATAGACAGACAGATAGGTAGATAGACAGACAGATAGATAGATAGATagagagagagagagagagagagagagagagagagATAGAAAGATAGACAGATAGATGGATAGATACATAGATAGCACATTATATACGTAGATTGATAGGTGGCTAGATAGATGGACGGatagaaagatagacagatagatggatagatacatagatagcacattatatacgtagattgataggt
>Prochilodus_lineatus_cor_scaffold4670_1084
aatagaccatcagaggttgcatccgagttttgatttctgttgagtgcgagtaaaacatttgccaacttcctgacgctttctgattggtcatgtgaaatgtctccaggggctGTGTGCATGCATGTCTATCTATCTATCTATCTGTCTGTAtgtgtgtgtgtgtgtgtgtgtgtgtgtgtgCACTGATAAAAATGTAATGCATTATATTTATTTGATTTAAAAGTCATACCTACATAATTTCCATATGAATATGAAAAGTTACATCAACGCAcactgataaaaatgtaatgcattatatttatttgatttaaaagtcatacctacataatt
>Prochilodus_lineatus_cor_scaffold4706_1087
cccatgtgttaccactgcgccaagcgctggtacataagtcagaagggctttagtggaagagaaaagggcaggaagctcaaacaaaggagatgccaacaGTGGCATGCTCAAACAAAAGAGTATTATTTGTAAAAAAAAGAATCAAAAATAtcttgtcttgtcttgtcttgtcttgATATCGTCTACCCCTCTACAAAGGTGAAatatcgtctacccctctacaaaggtgaagcagtgagcattgttcggtaggggcttatatggttggtgcctcaggtgtagctcgttgggtgatcagcctggggcattctggggtttggagttc
>Prochilodus_lineatus_cor_scaffold4720_1089
atattttatttatgtttttatttgtattttactttaagcttcatctaAAATCATATTTTGGGTATGAAAGGGTTATAACACTATATAATGTCACTGACTCATACAGTCTCAATAGCTTGACAAATTATTACCTTTTCATTAAAACACAACataataataataataataataataATGTAGCAGAGATAAAGGTTGGTAATTGatgtagcagagataaaggttggtaattgttaagtaactgaaaattaaagccataactggttctttactttgatttcttaagttaaaactttctcaaattgaagtaatcaatttactctattt
>Prochilodus_lineatus_cor_scaffold4723_1091
tgctgcacatttcctctttccctctttctttttctccctttctcttctacatattgtttcccctttctttcctttttaCACCCTTCTTGACTTTCTATTCCCTTTGTCTTTATCTCTTTATTACACATCTTACTCCTCTCTCTTTTCTAAtctttctttctttctttctttctttctttcttTCTCATCCAGCCCACCTCTTCCCTTTTCTGCCTCTATGCAACTCTtctcatccagcccacctcttcccttttctgcctctatgcaactcttgctcactctcttcagtgctgttttgcttttttccttcatattccttccatatatccgtc
>Prochilodus_lineatus_cor_scaffold4726_1092
tttttgaatgtgtttaaactgagctttgacttgggttgtggactgaaccgagactgacgggcctctaaatcactcttgctttacacatgttagtggtcatgtaacaatttGAGCCACTGGCATGAGAGTAAAAGGAAGTGAGGTTTTATTttgttgttgttgttgttgttgttgttgttgTTTTGTCACACTACATCACTGTTCTTCAATTATCTCATGTGACAATGCTCTGATTTACATTTGTTGGCTACAACAGAATTGCCAAAATCttttgtcacactacatcactgttcttcaattatctcatgtgacaatgctctgatttacatt
>Prochilodus_lineatus_cor_scaffold4726_1093
atgtaggttgtgtgctacatcactgcaggactcttatcatctcttcttgataatggtcagaaggaggtgcatgattttgtcctgctacatttaaatcattctgaatgtaggccttcctaaaGGAATTGTTTGCTAAGAGAATATTGTGGAtatttatttatttatttatttattTTTTAAAGATTTGCTTGAATGTAAACAGAAAAGTTACAAAACCCAAAGTATATGGTAGAGATAGGAACCAGTTTTTTCAGCTGCCTGAAATGACTTGTTTGAATTttttaaagatttgcttgaatgtaaacagaaaagttacaaaaccca
>Prochilodus_lineatus_cor_scaffold4730_1094
tatgtatatttgaaaatgagtttgagctgaactctctctgaggaacacaattttaattaaacttttctcttttgctcactctctcctgctcgcgtagtttcgctcattttcGCTTTCTCGGTTGCTTAGTTGTTCTTTCTCTGTCTTTTCctctctctctctctctctctctctctctCCCTTTCCACCCCTTCATCTCCTCCACCTCTCTCGTTCATTTTCTCccctttccaccccttcatctcctccacctctctcgttcattttctccgctgctgtagggcttgcagctcatttaaacgtttctctttgattggcggctggttgg
>Prochilodus_lineatus_cor_scaffold4731_1096
caaaatccaaaaaacacattctcacaaacagttcacgccccgcatacgtagtttcacgtgcatccacatccAGGAAGTCTGTTTGCTTGCAATTTAACATTTACATCGCCTGCCCTGCGCTTGGGTTCACACCCCCAACCCCACCTGACCgtgtgtgtgtgtgtgtgtgtgtgtgtgtgtgtgtgtgtgtNNNNNNNNNNNNNNNNNNNNNNNNNNNNNNNNNNNNNNNNNNNNNNNNNNNNNNNNNNNNCATATATATATACACACACAAAAACCAAGAAAGACACAAnnnnnnnnnnnnnnnnnnnnnnnnnnnnnnnnnnnnnnnnnnnnnnnnnnn
>Prochilodus_lineatus_cor_scaffold4731_1097
caaaaaccaagaaagacacaatctgtaaaagctggagttaaaaaagatgcgttctacaaatagataatgtataatgatcaaacactctcaggactacacactactattcaacaagttaaactataTATCCCTTAATCCTCCTAATCGGGGtctctctctctctctctctctctctctcTNNNNNNNNNNNNNNNNNNNNNNNNNNNNNNNNNNNNNNNNNNNNATTGTTAAGCCCTGGAATGACATTTtnnnnnnnnnnnnnnnnnnnnnnnnnnnnnnnnnnnnnnnnnnnnattgttaagccctggaatgacatttctacggagtg
>Prochilodus_lineatus_cor_scaffold4752_1099
tctttgctatcagttcacccagttaaaccagtggagatctgttaatggaaagccacaatgacacaTGCTGCACTGTTCTGTGTTCTACATATACTGTATGTAGGTTCTCACTAGAACTCCAAAACAACATAACATATAAAAGTCTAATATtatatatatatatatatatatatataTGTATGCAAATTACAGAATGGTTGGGTtgtatgcaaattacagaatggttgggttttatgtaaaattaaaaaaaaggaactttaatatggcacattccgtcatatttccatccgcactcgctattaatttattgtatgtagcaaatatgc
>Prochilodus_lineatus_cor_scaffold4752_1100
atgttccattaagtgttccattaaatcatattattagattccattgtattgttagaattatatgagactcttattgtaacagtattggcattcctgctgaACATGAGAGAAGCTATTGCATTTGGAAAAAAGTGCTTTGTTTGATTAACCaataataataataataataataatATAGCAGTGGTATTTATTTATGACATTAAGTCAGATTTTAATGATACATTTTTGAAAATTGTACCACCGCTGTGATCATatagcagtggtatttatttatgacattaagtcagattttaatgatacatttttgaaaattgtaccaccgct
>Prochilodus_lineatus_cor_scaffold4776_1105
nnnnnnnnnnnnnnnnnnnnnnnnnnnnnnnnnnnnnnnnnnnnnnnnnnnnnnnnnnnnnnnnnnnnnnnnnnnnnnnnnnnnnnnnnnnnnnnnntgatgatctgttctgtaTTTTGCATGTTCTTTCTCTCCGTTAAGATACACGTCtctttctttctttctttctttctttcttTCTGTCATTCACTGAATTACAAGGTAGCCAATCAGAATCATTTACATATCTTAAAGGCGCAGTAACAAAACCAGCAACATCTCACAAtctgtcattcactgaattacaaggtagccaatcagaatcatttacatatcttaaaggcgcagt
>Prochilodus_lineatus_cor_scaffold4799_1107
gaaaacggtaagttatttatttacttatttatgaatcctagcagcaattctataattatattgaaaagtttattttgaagttttatccaaatAGGGATATTCAAATAGGAAAGTTCTAGCAATAAATATTCATAACTATCTATCTATCTGtccatccatccatccatccatccatccatccaTCATAAGCAGCAGTTTACTAAAAGACATAAATATCTGGATTTCTAGAGATGGAGGATCAGGATTTCTAGAtcataagcagcagtttactaaaagacataaatatctggatttctagagatggaggatcaggatttctagagtggtgtgcc
>Prochilodus_lineatus_cor_scaffold4802_1108
tagggaaccagtcttgtgtccagaaggtcgccggtctgattccctgaacttttaaagtgcccttaagcTAGGCACCTAACCTCAAACTGCTCCCTGGGCACCGTGGGTAGGGCTGCCACTGCTTCTAGCAAGTGTGCTAACTGCCCACTAgtgtgtgtgtgtgtgtgtgtgtgtgtgtgtgtgtTTGTGTGTTTTATTTTACGGATGGGTTAAATGCAGAAGATAttgtgtgttttattttacggatgggttaaatgcagaagataaattcctgtgttaggggaaatctctatgattgcaataaaagaataaggacaggtaagaaaaggtcaca
>Prochilodus_lineatus_cor_scaffold4807_1110
gggtgggggggttggggtgcaggctctgctctgcagagggagcactgttctgttttgctgactgcagaagcgctacctggcactctctgccagtgCGTCAGCACTCTGAAATGAATGAAGAGGGAAAAAAAGATCAATCAGTGTGACTGCagagagagagagagagagagagagagagagagagANNNNNNNNNNNNNNNNNNNNNNNNNNNNNNNNNNNNNNNNNNNNNNNNNNNNNNNNNNNNNNNNNNNNNNNNNNNNNNNNNNNNNNNNNNNNNNNNNNNNNNNNAGCTTCTAACCCACATCTTCACTATGGCTATCTGannnnnnnnnn
>Prochilodus_lineatus_cor_scaffold4807_1111
gttatgtatttcctaccacaagccaaaaacaagtaagccagttagttgtgcctttaaaggccaggggaggatttacacattatgcaagatagatatgcaatatatataaagcacaatgagaggaCATTTTCAGGCCTCGTTTAAATTCTCtgtgtgtgtgtgtgtgtgtgtgtgTTTATTTAACTAGGTTAATATTTTTTGNACGTTTAAATTCTCTGTGTGTGTGTGTGTGTGTGTTTATTTAACTAGGTTAATATTTTTTGCTGTTTGGTTTATTTTTGCAtttatttaactaggttaatattttttgnacgtttaaattct
>Prochilodus_lineatus_cor_scaffold4833_1115
gcattggctcagggtacatcggggagaatgtgcaaagtgcaatgtagtgcatatgtacttgtatgtatgtatatcaacagataaataggtttcattaagtacatatACAAGAGAAAGTATTGCACTGGAGCTCCCAGTTTTTTAATCAAAaagaagaagaagaagaagaagaagATTTTATTTTGAGTTCAGCAGTCTTGCGattttattttgagttcagcagtcttgcggcatgtgggaagaagctttttgtgaacttggctcttttgcttcgaagactacggaacttccttccagaagccagtagcaagaacagggcccctc
>Prochilodus_lineatus_cor_scaffold4905_1116
tgtgctactctttctcttcctctttctttctcttactctttctctcactctctttttctctctcctactttctCTCTCCTTCTATATCTCCCCCAGGTCGCCCTATGTATATGTATATATGTATGTGTATATATATGTATGTGTGTGTATagagagagagagagagagagagagagagagagagCGACAAAACAAGGAGCAAATGAGACAAcgacaaaacaaggagcaaatgagacaaaacaaaaccaaacaaagcagcaaacttggccacaacttggaacagggctacaaaaacaacagacaaggggacaactactaaacaagaacaaaggcc
>Prochilodus_lineatus_cor_scaffold4937_1117
ccaagctcaggcagtcttgtgacaaatctcctgcactctcggtgagggtaaataaagcctgcactgttgctctaacccccactgcagctcagaccactggaccagtcaGGCTATAGACCTGTGACCCAGAGAGTAAAGCCACGGGCAAATagagagagagagagagagagagagagagagagagagagagNNNNNNNNNNNNNNNNNNNNNNNNNNNNNNNNNNNNNNNNNNNNNNNNNNNNNNNNNNNNNGACTGAGAGTAAAGAGAAAAAAGAGAATAGGAGAAGGAATAAGGAAACAAATTGAAnnnnnnnnnnnnnnnnnnnnnnnnnnnnnnnnn
>Prochilodus_lineatus_cor_scaffold4937_1119
agaaaaagaatgcaagggatggtgggtgtcgctaagttcttcataccccaccccccaccaaactccagtcgctttggatatAAATTTTGGATGTCCTACCACCCTCCTCCAGCTTGTGAGTCATATATAGAAAGACAGAGAGAGAGAGAAagagagagagagagagagagagTGAGAGAAGAAAAGAGTAAAAAAAAAGACAAAACGATTCATTTCCCACACTtgagagaagaaaagagtaaaaaaaaagacaaaacgattcatttcccacactcgaccccagccgggccaaggttaggcctcctccctttctccggtttat
>Prochilodus_lineatus_cor_scaffold4937_1120
nnnnnnnnnnnnnnnnnnnnnnnnnnnnnnnnnnnnnnngactgagagtaaagagaaaaaagagaataggagaaggaataaggaaacaaattgaagaatagacaaaaaagagaaagagagaGAAAGATGGAGTGAGGAAATGACAAAAGTagaaagaaagaaagaaagaaagaaagaaagaaagaaAGANNNNNATGGAGAGAAGAAAATGAAGTCAGAAGAGAGAAACAGAATGAACGACAAAAAAAGGAATGCAGAGAAAACAACAAAGCAAGagannnnnatggagagaagaaaatgaagtcagaagagagaaacagaatgaacgacaaaaaa
>Prochilodus_lineatus_cor_scaffold4940_1121
tctgggtaaagctgacagactgcagagagaggtcgggggatggagggttggggggtagagagccttgtttaattccaacttgtagcacagccTAGATCAGGCCCTAAATCAGACCAGCACCTTCTGGCCAATATACCGACGAGAGTGTTTgagagagagagagagagagagagaGGGTGAGAGAAACAGTGAGGCAGAGAGAGAGACAAAGAGAGAAAGACACAGAAAGAGAAAGAGAGGCAGAGGGgggtgagagaaacagtgaggcagagagagagacaaagagagaaagacacagaaagagaaagagaggcagagggagaa
>Prochilodus_lineatus_cor_scaffold4942_1123
tcttggaggccgaggcgtcaatcagatccacaagcagctccttcatgatgctagtgtagtattccagtttaccatggagggcgatggtgagcagcgaggccagattacatctggacagACAGATGGGCAGACAGAAAGAAACACACAGAGacacacacacacacacacacacacacacacacacacacATCAAAAGGTAGTAGAGAGCAAGAGAGGAAGAAGGAAAAAAGAAGGACGCCATGTTAATCAatcaaaaggtagtagagagcaagagaggaagaaggaaaaaagaaggacgccatgttaatcaacaaaacatggtcataaacccagctaca
>Prochilodus_lineatus_cor_scaffold4942_1124
gaagactttttagctacctgtctcgaacggcaaagtccttttgctgttctaacgcatgaacaaaggtaatgaggaaatgcttgttgttgagaagagtAGAAAACAGAGTGATCCCCTCCTCCATATTGGGTCTGGCTGTGCTAGATGGCTgagagagagagagagagagagagagagaTAGAGAGAGAGAAGACAATGGCATGTTGACTCAtagagagagagaagacaatggcatgttgactcaatagggctgagaattgagtaaccagtacttttaaaaagaaaacctccagtgttttgcaacttcatttttaatcatattaaggca
>Prochilodus_lineatus_cor_scaffold4943_1125
taggtccagttttcagcatctgttgacttctgtaaggagctagtgacttttatgttctttacaaactgcactatggttatatatggtaaaCTGCACTGCTAATACTGGGTGGTATTACATAACCACATTTAACAATCTAAGTGATGTGTTtttatttatttatttatttatttaTTTTGAAATTGTGCAAAACAGTAAAAACAAAACTCAACAATATGTTGACAATCCTAAGTCAACGTTGCTttttgaaattgtgcaaaacagtaaaaacaaaactcaacaatatgttgacaatcctaagtcaacgttgcttttcaacacagc
>Prochilodus_lineatus_cor_scaffold4955_1126
nnnnnnnnnnnnnnnnnnnnnnnnnnnnnnnnnnnnnnnnnnnnnnnnnnnnnnnnnnnnnnnnnnnnnnnnnnnnnnnnnnnnnnnnnnngtcTCTACATGCCTATACGTTGTATCTGTCTATATGTACTGATATTGTTTAAAAGTAGAtgtgtgtgtgtgtgtgtgtgtgtgtgTCACTATAATCCGCATTGGCGTACTTTTCTATAAAtcactataatccgcattggcgtacttttctataaatagttctctgactctgttttctccttcctttattctgtctctgtatttttgctcttatttacattttctgaccgcacttt
>Prochilodus_lineatus_cor_scaffold4974_1127
attaaatcctcacagcatggtcatacagcataactgtgtgtgatgaaatacaactcgcctgtagtgttattgagctaacctgattatggtgaatgataatcagctgaagaggtgatggacgTCAGGTCACCTCTGAATGATGAACTGTGTtctctctctctctctctctctctctctcTGCTGCAGTTCTATTTCCAGTCCGTCAGAAGGtgctgcagttctatttccagtccgtcagaaggcacacctgcgctcagtaatttcggctgcacccctcagtctctgcccaaattccagcacccatcccacgagctgctgaaggagaacg
>Prochilodus_lineatus_cor_scaffold4980_1128
tccttcagacagtctgtaagttagagtataactgtcctgggggtcctgaccatttgtcttccagatctcttcctgttctaaaacctcttcatcttgctggtacaaagcactagcgtctcgggctcaGAGTGTTGAAATGTGATGCAGACCgtgtgtgtgtgtgtgtgtgtgtgtgtTTGCGTGTGTATGCTACAGAAGAAGAAGATCTGCCTACAGAACACGTCAGATGGCATCAAACACCTATTCCAGACAGACAGCCttgcgtgtgtatgctacagaagaagaagatctgcctacagaacacgtcagatggcatcaaacaccta
>Prochilodus_lineatus_cor_scaffold5012_1129
atgcctgtgtgtgtgctgtgcaatggactggtggtctgttaagggtgttttctgctttctgcctactgaacgctgtgataggctgcagcaccccttgtgacccagaaggataAAGCGGTTTAGAATGTGAGTGACCGAGTAATTATATTGtattatattatattatattatattatattaTATTGTACATGCACTTATTTAGTAAAAGACCCGGAGCTTACCTAGACtattgtacatgcacttatttagtaaaagacccggagcttacctagactaacccataaatacactcagtcatctgaagcttgtaaagacattccatatgttctg
>Prochilodus_lineatus_cor_scaffold5029_1131
ttatattggatctattttcatttgtatgcaaaggagcaagggaaataatggccagctatgattaatattacaacatcctggactgaaaatggtaaGAAAAGCTCACTGCTTCAGCTACAGTGGCCAAGAAAAGAACTGGCACAGCAGGGGgagagagagagagagagagagagagagagagagagagaGNNNNNNNNNNNNNNNNNNNNNNNNNNNNNNNNNNNNNNNNNNNNNNNNNNNNNNNNNNNNNNNNNNNNNNNNNNNNNNNNNNNNNNNNNNNNNNNNNNNNNNNNNNNNNNNNNNNNTTATATGGTTGCTTGGCTGTTTATTGTgnnnnn
>Prochilodus_lineatus_cor_scaffold5032_1133
ctgagcatagtagaatggatctagaactctaagttgtatgctaccatgttttctatcacagtataaaagaagcccaatgctgcctagttggAGGCATCGCTTTAGTTTTTGAACACAGATTCAGAACAGAATTCAGGACAGTCAGGATCTcacacacacacacacacacacacacacacaTATATATATATATGTATATAATAGGTGAGTGTAGACATTATCAACTGCAAACTGTAGAGAAAGATCGCGTtatatatatatatgtatataataggtgagtgtagacattatcaactgcaaactgtagagaaagatcgcgtctcgtaccag
>Prochilodus_lineatus_cor_scaffold5032_1134
ggttctgaccactgaagaacaggataaaaggggaataacaaagtatgctgagaatcagatggactacagtctgtaattgtagaactacaaagtgctgctatatgataagatgacctgataacATGGACAATGTGCTTGATGAAGTGGCTGgtgtgtgtgtgtgtgtgtgtgtTGGCGGGGTATTTAAACGATTTGTAGTCTGCGGGAATTCCTTtggcggggtatttaaacgatttgtagtctgcgggaattccttctctgcataagccagcagtgcttaacaatatatccagactcttctctgcttgaatctgatataatt
>Prochilodus_lineatus_cor_scaffold5047_1138
aactagccatccattttccattacactcctacactcaaggtgtagtcttggctagtctgcatgtgtcccaAAGGCAAATTCATACCCACTTCAATACCTAGGCTCTATACTCCCACATTTATACCCTGTCATACCTCTCTCTCTTTCTCTcacacacacacacacacacacacaTAAATACACTCACAAGAGCTAAACAGTTTCCTGTCATGTGTCACAAGCtaaatacactcacaagagctaaacagtttcctgtcatgtgtcacaagcatgtgcaaaggggaggctaaaaaccacagtcaagccagcactggtcgaattaca
>Prochilodus_lineatus_cor_scaffold5058_1141
gttccttgactgctgttccatacgtggtttgagcgggccagtatgctagtgatcctgctgaactgtgtgacgctgggcatgttccacccgtgtgaggacagcgactgtaactccgagcgctgcAAGATCCTGGAGGTGAGGACTGACACGcacacacacacacacacacacacacacacaGCTGCTGGCTATCATTTAGTGATGAATTGTTTAAGCTGTCTCTTCAGGTGAATGCTgctgctggctatcatttagtgatgaattgtttaagctgtctcttcaggtgaatgctagaagcacatatctgaatacctttgtttttttttttaa
>Prochilodus_lineatus_cor_scaffold5067_1142
cgaaacgccaaatgaagaaaaacatattgctcctttaatcaacaaataaatagaaACGGCACTAAAATGAGCAGAAAACAAATTTTATTATAAATCAATTTAATAATCCTTTTTCTATTTAGCAGATTGGACTGTATAACTTTGTATAATtctctctctctctctctctctctctctctctcGCTCCCTCCCCCTGTCTCTCTGTCAGGGACGTgctccctccccctgtctctctgtcagggacgtgtttgctgcctgacaggatttgtttgaattctttccgcctaattcttcgtaaagcttgttcggcagtggatttcatttccctgtcc
>Prochilodus_lineatus_cor_scaffold5078_1144
ctggcggtgtttgagctgagggggagtttggactctaacctgtacccatgtggatacatgccctgaccaaacactAGGCCTGTCTGGATAAGAAGGTTTGCTGAATGCTGTAAATGTAAATGTAGTACAGAGGACCTAGCTAACATCCACactggactggactggactggactggactggactggATTGTTAGCACCTACTGGCCGAACTGTACAAGTCAattgttagcacctactggccgaactgtacaagtcaaactggccctttgcagatactcaatatagtctgagggatttgtagggtgtataccttcgtgttcaggttgtgaggcttct
>Prochilodus_lineatus_cor_scaffold5099_1148
cattgtctcccttcatatcatcccagtcccgtatggagagagaataggctcctgtgcgaatgagggaatgagttaccaatccactACAAGGAACAGAGATGTCCCAAAGCCCAAAAAAAAGTAAAAAATAATAATAAAATAAAAACCACAacacacacacacacacacacacacacacacacacacacANNNNNNNNNNNNNNNNNNNNNNNNNNNNNNNNNNNNNNNNNNNNTATGCCTTACTGTCAGCACAAATAGCAAGCATTTannnnnnnnnnnnnnnnnnnnnnnnnnnnnnnnnnnnnnnnnnnntatgccttactgtcagcacaaatagc
>Prochilodus_lineatus_cor_scaffold5165_1152
ctacatcatccgatccgaagctacatcatcgtctccactggtatttgttttgtgtgatgttgtttggtggttagtgtgtttaatgtaataatatgcctataagaaaaattgCCCAAAGCAAAGTTGAATTGATTTATTTGATTGATTTATtgtgtgtgtgtgtgtgtgtgtgtgtgtgtgtgtgtgtgtgNNNNNNNNNNNNNNNNNNNNNNNNNNNNNNNNNNNNNNNNNNNNNNNNNNNNCGTGTATACACAGGGGTTGATGATGGAGnnnnnnnnnnnnnnnnnnnnnnnnnnnnnnnnnnnnnnnnnnnnnnnnnnnncgtgtatacacaggggtt
>Prochilodus_lineatus_cor_scaffold5197_1157
tatttaaagcacagataagtcatatcatgtgacagttggtagtttcatgattaatgtcgcagtgaatTACTGTGTATATGAGCGTGTGGGGTGTGCTTGTCTTTCTGCTGGATGCAAGCTGGAGTTTTTTTTTTGCACCTGTGCATGCAAgtgtgtgtgtgtgtgtgtgtgtgtgtgtgtGCTGCTTCCTGCAGTCTGCTGTTCATCTGCTCTCTGTCgctgcttcctgcagtctgctgttcatctgctctctgtcagctggctgtggttctccagagtcttgactgaggcnctgcttcctgcagtctgctgttctcctgctctctgtca
>Prochilodus_lineatus_cor_scaffold5219_1160
aagtgagatatacacagacagacaaagaagaagtcaatgacgtcaactcccattacccctggcaccgcccctCTAATTAAACAAGCTTGAGCCCCCCTGGGATCTGAGAGACAGAGAGAAGTCTAAACATCCAAACCTCTTCTCCCCCGCctctctctctctctctctctctctctctctctCNNNNNNNNNNNNNNNNNNNNNNNNNNNNNNNNNNNNNNNNNNNNNNNNNNNNNNNNNNNNNNNNNNNNNNNNNNNNNNNNNNNNNNNNNNNNAAGAATATGAGAAAGAGACAAGCAAGAGGGAAcnnnnnnnnnnnnnnnnnnnnnnnn
>Prochilodus_lineatus_cor_scaffold5276_1169
gcatcatcatttacccatgcacttatgtaaacagcaaattcttacaactgaattaggcctttagctccttcattactgttGTTGTTCATGTTGCACTGATGATGATGATGATGATGATGATCATGTCTGTGTTAAATAATCATNATGCACtgatgatgatgatgatgatgatgatgatgaTCATGTCTGTGTTAAATAATCATTAACACTCTTCTTACAGAATGGTGTCTGAGAATGGTGtcatgtctgtgttaaataatcattaacactcttcttacagaatggtgtctgagaatggtgccctcaagcaaattggagcctacgcattcg
>Prochilodus_lineatus_cor_scaffold5304_1177
gtctatcgtaagtcagagtgccatcaaaattactttgaagctgttattttaggattagcaatataattttatgaatgtctgacaagatgagtgATGTAATGCTGCATGGTTTGATTGTAAAAGCTCTGCTATGTTCTCTCTCTCTCTCTTtctctctctctctctctctctctctcTNNNNNNNNNNNNNNNNNNNNNNNNNNNNNNNNNNNNNNNNNNNNNNNNCTCTCTCTCGCTCTCGCTCTCGtnnnnnnnnnnnnnnnnnnnnnnnnnnnnnnnnnnnnnnnnnnnnnnnnctctctctcgctctcgctctcgctctctcg
>Prochilodus_lineatus_cor_scaffold5351_1191
gtccaaaccaagtgattaaggcaacttctatgcaaactctgaggattgctgcagcagtcaacagatttctttagttaTACGGCAGCTCCTAAAGTGTGTAATAATGTGAGAAGCATTTCTGGATGTATTATAATTATGATAATACATTAAaataataataataataataataatAAAAAACAGGGGTTTTAATCCAAATTAAACAaaaaaacaggggttttaatccaaattaaacacacttttgttcaggctagtctatacataatactacataataatgcaatagaatttgactgtgttgcagcactagacaagataaacaat
>Prochilodus_lineatus_cor_scaffold5351_1192
catgtgtattttagtattttgactgacttaaattaaattactgtgattggatgttctgcaagtcagtcatgttcctggaaagtagtttacCCCAATTCAATTACAGCACACATCAGTCTGTATGGCAGAATAATGCTTCTCACAGTTTCTaataaaataaaataaaataaaataaATATATATGTTGGATTATCGCATGGCTGTTAAAAAatatatatgttggattatcgcatggctgttaaaaatcttaatttttttttttttttgcaaaacaaattcttgacttcatggctgctgccacaaaggctaagtaggccagcaaagc
>Prochilodus_lineatus_cor_scaffold5352_1193
cagctgtgttccactggtagctcttttacagtccaccatcctatccgacacgccatgaagcagtttgaccagtaagctttacatctgggtttatttttattctagtgtttGGGATGGGAGTAATGGGGTAGTAGTTGGTTTGCGCACACGcacacacacacacacacacacacacacacacacacaCNNNNNNNNNNNNNNNNNNNNNNNNNNNNNNNNNNNNNNNNNNNNNNNNNTATGGAATCTCTCAGTAGACAGAAGAGCTcnnnnnnnnnnnnnnnnnnnnnnnnnnnnnnnnnnnnnnnnnnnnnnnnntatggaatctctcagtagaca
>Prochilodus_lineatus_cor_scaffold5380_1202
tgttcattttcatagaatttatatttattattactttagtcagactgaagttatttctgttcccactgtgggtttatctTTCATTAACCGAGGGGTACCAACAATGTGTGTACGTATGTGTGTGTATATGTGTGTGTGTGTGTGTGTGTAtgtgtgtgtgtgtgtgtgtgtgTATATGTGTGTGTACCGTAGATGAGGGAATCGTtatatgtgtgtgtaccgtagatgagggaatcgtgaagcccactgttgacactcctcctgcagactcctcagctgaacttctcccttaccttcatacagctcctcatcgatctcctca
>Prochilodus_lineatus_cor_scaffold5380_1203
agatgagggaatcgtgaagcccactgttgacactcctcctgcagactcctcagctgaacttctcccttaccttcatacagctcctcatcgatctcctcaaacatcacctgaacctgccgagACGCAGCTTTATCAAACTCCTACACAGACagagagagagagagagagagagagagagACCGGATCGTCAGAGCAGCTACCTGCACACGACCACCTGGGTCTGACCCAGCAGTGTGCCCGGCTCCCTGACCGGACCTCCAGTACTCTGAGGAAGCTCTGCTaccggatcgtcagagcagctacctgcacacgaccacctgggtctgac
>Prochilodus_lineatus_cor_scaffold5380_1204
catcgtagccccaagagaacagcgagctcctctcggtggacactcccgtacccggATAGCTGTGAATTCCAGACCAGGATCTGGCAGAGTCGACGGGACACCCTGACCTGCCGGAGGCAACAGAGGACGTCTCTGAGCTGAAAGAGAGACagagagagagagagagagagagagagagagagagANNNNNNNNNNNNNNNNNNNNNNNNNNNGATGAGAGATGAGAGATGAGAGAAAGAGAannnnnnnnnnnnnnnnnnnnnnnnnnngatgagagatgagagatgagagaaagagatgagagagagagagattagagagagagatgagagat
>Prochilodus_lineatus_cor_scaffold5393_1205
tgtttgcgaagaagggaagtgagagcaatgtgtctgggtgccaaaggagtaggctgcctgacgaaacttcaaaacgagacgagccacctcgccatcttcagagccgaactcCTACACAGACTGAAGGGGGAAGAGAAAGAGAGAGAAATGgagagagagagagagagagagagagagagagagaNNNNNNNGAACAAACAACAAAAAAAGAATCGCCTTGGAGATGGAGTCAACGCACAAAAAnnnnnnngaacaaacaacaaaaaaagaatcgccttggagatggagtcaacgcacaaaaaaaaaaacttttccgcagcgtgcaacagcgcat
>Prochilodus_lineatus_cor_scaffold5396_1208
ttgaccattaaagcctttgatggatgaggctgtcacggggataacaattaaatccaacatgagacaaagctgttctgacaggccagtctaacggagcaagccatacccctccattaaccCCCCTCTCCCCTACACACATACTCACTCATTcacacacacacacacacacacacacaCNNNNNNNNNNNNNNNNNNNNNNNNNNNNNNNNNNNNNNNNNNNNNNNNNNNNNNNNNNNNNNNNNNNNNNNNNNNNNNNNNNNNNNNNNNNNNNNNTGTTAAATAACAGACCTCTTTATGAACTTCTCATCACAATGGACAAGTTTCCc
>Prochilodus_lineatus_cor_scaffold5396_1209
gacttcatatgtcaaagagaaatgctctgaaccttactgtatgttaatgtaaacatatggtcttTGTTAGGACCATCTCTACCAGTCCATTTATTATGATGTACACACAATATAAAGAGCCGTTGGTTATTCTAATAGTGTAAAAACAGGtatttatatttatatttatatttaTATGTATATATTTAAGATGTTGAAGGAGTGATCCTCTTTGAtatgtatatatttaagatgttgaaggagtgatcctctttgaacattgttcagacctttttagttatatattacagaccatctggagaatgaagagggtagatagtgtct
>Prochilodus_lineatus_cor_scaffold5397_1210
atcattaaaggcattgtttaaagtcgaatatgctatcgcttaccgctgcccgagtcaatttccagcccttcaactgcaagtggcaagttttataaacctgtcatgtcgtattacgccaatggaaaatATCATCTTTTGAAGTTGGCTTCCctctctctctctctctctctctctctctNNNNNNNNNNNNNNNNNNNNNNNNNNNNNNNNNNNNNNNNNNATCTCTCTCTCTCTCTTTTCCTTTCACTCGCACAGTGTAnnnnnnnnnnnnnnnnnnnnnnnnnnnnnnnnnnnnnnnnnnatctctctctctctcttttcctttcac
>Prochilodus_lineatus_cor_scaffold5400_1211
ggtggagggtgtgcacatatttgtgctgtagctgtgaatggatggagccactctctgggatgggtaaagctgaggatgactctgtgtccTTAGTTTCTATCCCGGCCTTCTTCTCTTCTTTACCCCTTTTCCTACTCAGTCCACACTCCTacacacacacacacacacacacGCACACACACACACACATACACACACACACACACAGAGTGTACAAGTTCATCACCCACACTCACTGTCCACTAgcacacacacacacacatacacacacacacacacagagtgtacaagttcatcacccacactcactgtccactacatc
>Prochilodus_lineatus_cor_scaffold5407_1215
tgtgttggtggtgatggttgtggttgtgattgttgttgtggtggtgatgctgtggttattttgtggtgtgttggtggtgatggttgtgattgttgtggtggtggtgctggttgttgttgcggtTGATTTGTGGTGTGTTGGTGGTGGTGGttgttgttgttgttgttgttgttgttgttgttgTTCTTGTGGTCGTGGTGATCATTGTTGTGGTTGTTTTGTGTTGGTGATGGTGGTGATTGTTGTTGTGGTGTTGGGGATTATTGTTGCGGTTGTTTTGTttcttgtggtcgtggtgatcattgttgtggttgttttgtgttggtgatggtg
>Prochilodus_lineatus_cor_scaffold5413_1222
atataatactacatatcttttttatgtcaatcacattagactgcaatactgtgaaacaggcttcgggactttgtgacagctcagaaatgctgtgccacaccattataTCTGCTACTGGATGCCTTGAATTTCCCTGTGGGATTAATAAAGtatctatctatctatctatctatctatctatcTNNNNNNNNNNNNNNNNNNNNNNNNNNNNNNNNNNNNNNNNNNNNGCGGAAACATGATAAACCCTCAGGGtnnnnnnnnnnnnnnnnnnnnnnnnnnnnnnnnnnnnnnnnnnnngcggaaacatgataaaccctcagggattcgagcca
>Prochilodus_lineatus_cor_scaffold5441_1224
tggcnacctacacacctacacacacacacccatgagccagttgttatgctgagagtgtccttgtgtgtgttatcagtgttggctctgagatcgtgcctgtgcatcttaaagacCCATTTTATTAATGGCAACCGTGTGTGCTTGCATTTAtgtgtgtgtgtgtgtgtgtgtgtgtgtgtgtgtgtgtgTNNNNNNNNNNNNNNNNNNNNNNNNNNNNNNNNNNNNNNNNNNNNNNNTGTGGCTCAGACCCAAGGATGCCTCAGTATtnnnnnnnnnnnnnnnnnnnnnnnnnnnnnnnnnnnnnnnnnnnnnnntgtggctcagacccaaggatgcct
>Prochilodus_lineatus_cor_scaffold5446_1225
tttatcctgtatcctagcctcacagcaaaggataatgttcttaaatggttaccaaattattctctcattccgtcctctgtactgaCCGTCTCAGACTGGTGTTTCTTCTTGTACTGCACTCAGTACTTTAATATATAGGGTATAAGGTATtgtgtgtgtgtgtgtgtgtgtgtgtgCACATTGGTTTTTGTGGTTTACACGGATTTTCAAGGGTTcacattggtttttgtggtttacacggattttcaagggttttaatacaacatataataactatcttcagctggaacacagtaatttgaggcttgtagcacacatttttttaa
>Prochilodus_lineatus_cor_scaffold5453_1227
aatggagcagttatttcccttctccgccagaatcaaaggccgaaagcctctgtcataaatcaaaaagatcttcaatatgaggcttAAAGTGGAACCATACAGTAACGCCTGCTGCAGGAAGGACATTAAACACCTTCACACACACCACATacacacacacacacacacacacacacacacacacacacacacacacAAAGTCTGCCGTAACACTGACAGCTTAaaagtctgccgtaacactgacagcttattcctcaacggcctgagggtcacaggcttcccagatttacaatacaagactgctacatttttccactttttccttctctcactctttcaggttctt
>Prochilodus_lineatus_cor_scaffold5453_1230
tttgctctgcttgttttctattataatgcagattactcctgcttgtactgtttgtgaaaaaaagcaataaataaataaCACAAAATGGCATGTGGTTACTAGAAAAGCATTTTGCATATCATTTACCACCTTAAAAAAATAAATAAATAAacacacacacacacacacacacacacacANNNNNNNNNNNNNNNNNNNNNNNNNNNNNNNNNNNNNNNNNNNNNNNNNNNNNNNNNNNNNNNNNNNNNNNGTAGCAGCTACTCATGACTGTAACACCTTTGAGTACCGGCannnnnnnnnnnnnnnnnnnnnnnnnnnnnnnnnnnnn
>Prochilodus_lineatus_cor_scaffold5453_1231
ataccactactgtgtgtgtgtgtactgtactggtagctgtactgtagctgcttcattaagttgcaaattaagcatagctgcagcagagaaagcagtatatccatcaGGCACTGAAGTGTGAGGACTTTTTCTCAGCCCCTACACAAACATacacacacacacacacacacacacacNNNNNNNNNNNNNNNNNNNNNNNNNNNNNNNNNNNNNNNNNNNNNNNNNAAGTGTTCCTGCCACATCCCCAGACACCACACTTAACATnnnnnnnnnnnnnnnnnnnnnnnnnnnnnnnnnnnnnnnnnnnnnnnnnaagtgttcctgcc
>Prochilodus_lineatus_cor_scaffold5462_1232
nnnnnnnnnnnnnnnnnnnnnnnnnnnnnnnnnnnnnnnnnnnnnnnnaaactgtgaCGGGCATGTCTTCTAAAGATGTAAGCAAATCATTTGTGTATATAAATATAAACATATACATATATATGCATTTATATATATCTATAGACACAGattattattattattattattattATCTTGATTTTTTTTTTTATTTGCACTAAAACATTGAATTGGAatcttgatttttttttttatttgcactaaaacattgaattggaccatctgcttgagaatgtgcatatgacgttagataatatataatgctgtgagagtataattacc
>Prochilodus_lineatus_cor_scaffold5471_1233
agattcaaaccacgttgctatcaggatgtcgcaagcttccacatgactaaactgctacgacagcaacccttattacatgttcatggccaactacctccttatCCTGTCTGTGTGTCTGTCTGTGTGTGTGTCTGTCTGTCTGTCTGTGTGtgtctgtctgtctgtctgtctgtctgtctgtctgtctgtctgtctgtctgtctgtctgtctgtctgtctgtctgtctgtctgtctgtctgtctgtctgtcTGTGTGTGTCTGTCTGTGTGTCTGTCTGTTTTTTTTTTTGGTTTTTTTTTTTGAGGTGCGACAGCAAAAGCCACAGGGTTAGTtgtgtgtgtctgtctgtgtgtctgtctgtttttttttttggtttttttttttgaggtgcgacagcaa
>Prochilodus_lineatus_cor_scaffold5495_1243
tctgctttacctgtatgaactgtataaacagcactgggaaacaagcaagcacataaaattcctatatcttcaatgacaaagatactgtcgtgttggtctacgttttcctaccagctttctactgATCTGTGTACCAGTACCAGCACGGTAtgtgtgtgtgtgtgtgtgtgtgtgtgtgNNNNNNNNNNNNNNNNNNNNNNNNNNNNNNNNNNNNNNNNNNNNNNNNNNNNNNNNNNATGACACTGCCAGTTCAGCTGGGAAGCAGCTTTGAAAGnnnnnnnnnnnnnnnnnnnnnnnnnnnnnnnnnnnnnnnnnnnnnnnnnnnnnn
>Prochilodus_lineatus_cor_scaffold5498_1247
ttgtttgtgtaagtgtacttgtgtgtatttgtctgcttgtgtggatctgtctgtgttggtgtgttcacgcttgtgtgtgtagaagtatagatttgtgtgtgtgtgtgaGCACGCTTGTGTGTTTTTGTATGTGTGTGTGTTGTGTGTTTTtgtgtgtgtgtgtgtgtgtgtgTATGTGAGCACGCTTGTGTGTTTGTGTGTGTGTGTGAGTGTACTTGTGTGTATTTGCCTGCTTGTGTTGGTGTAtatgtgagcacgcttgtgtgtttgtgtgtgtgtgtgagtgtacttgtgtgtatttgcctgcttgtgttggtgtatg
>Prochilodus_lineatus_cor_scaffold5499_1248
ttgtaaagcggtttcagaaggattgcgggagagttgtggcaaacgttgttaaatggttctctgagcgtttcgagagcactgcggcatctgagCTGTGAAAGTGGGTCAGAGGATTTGGATTCTGGTTCTGTATAATTGTTCTGTTTGGGAgtgtgtgtgtgtgtgtgtgtgtgtgtTTGTGTTATCTACCAGCACCAAGTTTACAATTACACTGAGAATTAGTCACATAGTGTCTGGAAGCAAGTCGTGttgtgttatctaccagcaccaagtttacaattacactgagaattagtcacatagtgtctggaagcaagtcgtgttgc
>Prochilodus_lineatus_cor_scaffold5521_1251
nnnnnnnnnnnnnnnnnnnnnnnnnnnnnnnnnnnnnnnnnnnnnnnnnnnnnnnnnnnnnnnnnnnnnnnnnnnnnnnnnnnngttcgtgtatgtggagggtctaccagctgttccagTCCTCCTGCAGATTTAGGATCTTGTTGTGGTtcctcctcctcctcctcctcctcctcctcctcctccTGCTGCTGCTGTTGTTGTTGGAAACTGGCTGCACTAAAAGCCGTCCTGACAGGCTCTGGAGCATTTCAGCCTTAATGAATtgctgctgctgttgttgttggaaactggctgcactaaaagccgtcctgacaggctctggagcatttcagc
>Prochilodus_lineatus_cor_scaffold5522_1252
ttggatagcagcctgcagagtagaaagtgatatagctgccatatttactgaagccatttcgctttatttaCACTAATGGTTCTGTGAATGGTGCATTATGGGTGCTTTCATGTCCCTGAGTGGAGGTGTCAGTTGTGCTGCATGAGTGCCtgtgtgtgtgtgtgtgtgtgtgGCAGTCATTAACGCCTCACTCTTTACTTGCACAGCCTgcagtcattaacgcctcactctttacttgcacagcctcaggcactattccacatttagctgacacttagacgttttcactttttaagccttttaggaaatgcaagttgacctc
>Prochilodus_lineatus_cor_scaffold5531_1254
gctgtgtgtcctgacgtgctgtgtttctttatgccaaggtcaagactggcggacttccacacacactgcctgatgaccagcgattcccgcaacaactgcccCTACGAAGACTACCAGTCCTGCCTGCACGCCTACACCGGCCTCATCGGTgagagagagagagagagagagagagagagagagagagagagaNNNNNNNNNNNNNNNNNNNNNNNNNNNNNNNNNNNNNNNNNNNNNNNNNNNNNNNNNNNNNNNNNNNNNNNNNNNNNNNNNNNNNNNNNNNNNNNNNNNNNNNNNNNTGTCTGAGTGAGAGAGTAAGAGGGAAAGTGAGTGAGTGACTGn
>Prochilodus_lineatus_cor_scaffold5547_1259
ccgcactgatcctCTTCAGCTCCACGGGTGTCTTCTTCCTCTTCTTCTTCTTTCTCTTCTGCTCCTTCTTCTTCTTCTTCTTCTTCCTCTTCTTTCTCTTCTGCTCCTTCTTCTTCTTTCTCTTCTGCTCCTTCTTCTTCTTCTTCTTTCtcttcttcttcttcttcttcttcttctNNNNNNNNNNNNNNNNNNNNNNNNNNNNNNNNNNNNNNNNNNNCCTTCTTCTTCTTCTTCCTCTTCCTCTTCTCCnnnnnnnnnnnnnnnnnnnnnnnnnnnnnnnnnnnnnnnnnnnccttcttcttcttcttcctcttcctcttctcc
>Prochilodus_lineatus_cor_scaffold5560_1264
cgcagccgctattagagcttttccgatcgaatgatagcactgccatcacacaaaaacagaaatGCGAGGCTATTTTGAAGAGAGTGAGCAAAACAAAAAAAAAAGTAGGTGAGAGTGAGAGAAAGGGAAGGTAAAGAAGGAGACAGAGAGgagagagagagagagagagagagagagaAGGAGGAGGACAGATACAGGCCTCAACTGCCTCACATATTTCTaggaggaggacagatacaggcctcaactgcctcacatatttcttattgcccatccaggtgcatccattcatatcaagcctgtcctttttacagccttttaaaagtgt
>Prochilodus_lineatus_cor_scaffold5560_1266
gaaaaaaagtagtttcaatattacagtgacgcacagcatcatgttttgttatttttgaagaaagctaggacaaatatccgtccaataaacaaaatatacaaatgacatatttttgtaccagaaaCGATTACCAAAATGCTTAAACAGGAAtctctctctctctctctctctctctctctctctctctctctcNNNNNNNNNNNNNNNNNNNNNNNNNNNNNNNNNNNNAACATTAATAATAATAACAGTATAGTAAAGACTTATATATTAGAAAAACAAACATATGGAGTCTCTTCTGnnnnnnnnnnnnnnnnnnnnnnnnnnnnnnnnnnnnaacattaa
>Prochilodus_lineatus_cor_scaffold5567_1269
nnnnnnnnnnnnnnnnnnnnnnnnnnnnngcatgttcttctggggctagtgtgtagtatgctacacaggtgaccgggagaccgacaggtgtgtgacatacatatgttaaTACATCAAGCTCACCAACCTGTGTGCATTCTTTTATCAAGAgtgtgtgtgtgtgtgtgtgtgtgtgtgtGGGTGTGTGTGTTTCTGTTTCTGTTTCATGTCTCTTCAGCTGCgggtgtgtgtgtttctgtttctgtttcatgtctcttcagctgctgtgctnnnnnnnnnnnnnnnnnnnnnnnnnnnnnnnnnnnnnnnnnnnnnnnnnnnnnnnnnn
>Prochilodus_lineatus_cor_scaffold5588_1271
ccttggcaagcagttcatgattctttattgcctttggccgacctatgtttattgtgctatcgattaaaggctaggttcttcatagataaaagcaagaagaggaagcacacgcacagattgtaagacagAAGAGCGCTTGTCTGTGTGGATagagagagagagagagagagagagagagagagagagagagANNNNNNNNNNNNNNNNNNNNNNNNNNNNNNNNNNNNNNNNNNNNNNNNNNNNNGAGGGAACTGTGATGACAGAATAAGGAGAAGCTCCGTannnnnnnnnnnnnnnnnnnnnnnnnnnnnnnnnnnnnnnnnnnnnnnnnnnnngaggg
>Prochilodus_lineatus_cor_scaffold5630_1278
tggagttctgtagtgtgtttacatgttaaactcatcagcgctcagagagagtgtagagtttatcttccagagtcacagcactccgtcagcaccgcactacaacagagggaagagtgtggtgacaagctccgCCCCCGAGACTCTCAACACcacacacacacacacacacacacaNNNNNNNNNNNNNNNNNNNNNNNNNNNNNNNNNNNNNNNNNNNNNNNNNNNNNNNNNNNNNNNNNNNNNNNNNNNNNNNNNNNNNNNNNNNNNNNNACAGCCAGGACAATCCCACAGnnnnnnnnnnnnnnnnnnnnnnnnnnnnnnnnn
>Prochilodus_lineatus_cor_scaffold5641_1280
ctctctctctctctctgtcgctccctccccttccattcatgctattctgttctcatgtttacctttatgtcatgttagtggttggaggcctggagggcgttggctatttaattccatcatcttttAACATCTGGTCTGGTCATTGAGATAagagagagagagagagagagagagagagagagagagagagANNNNNNNNNNNNNNNNNNNNNNNNNNNNNNNNNNNNNNNNNNNNNNNNNNTGAGTGGGTGTATTTTGAGAGAGAAAGAGAGTATGTGGGTGTGCannnnnnnnnnnnnnnnnnnnnnnnnnnnnnnnnnnnnnnnnnnnnnnnnntgag
>Prochilodus_lineatus_cor_scaffold5706_1285
nnnnnnnnnnnnnnnnnnnnnnnnnnnnnnnnnnnnnnnnnnnnnnnnnnnnnnnnnnnnnnnnnnnnnnnnnnnnnnagctttgtcacacctttgacttagtgtggctggTATGGTACTGGTGGTGCAAGAAAAGAAAAGAAAAGAAAAgaaaggaaaggaaaggaaaggaaaggaaaggaaagCAAAGTAAAGTAAAGGGAAAAACAAAAGAAATAACAGAAAAAGAAAGGGGGAcaaagtaaagtaaagggaaaaacaaaagaaataacagaaaaagaaagggggagnnnnnnnnnnnnnnnnnnnnnnnnnnnnnnnnnnnnnnnnnnnnn
>Prochilodus_lineatus_cor_scaffold5710_1286
gtttcctcccacagtccaaagacatgcaggcagatgagctggagatactaaattgccccctaggtgtaaatgtgtatgtttgcccgcatctgccctgtgatagactggggcttgttcagGGTGTATCCTGTCTTCCACCCTTAGAGAGGTgagagagagagagagagagagagagagagagaGGAGAGAGAGNNNNNNNNNNNNNNNNNNNNNNNNNNNNNNNNNNNNNNNNNNNNNNNNNNNNNNNGAGAGAGAGTGAGTGAATGAATGAAATCAggagagagagnnnnnnnnnnnnnnnnnnnnnnnnnnnnnnnnnnnnnnnnnnnnnn
>Prochilodus_lineatus_cor_scaffold5710_1287
cttttccttttccttttctcttcctggtttaacgtttgagacacttttatttatttatttatttncctaatgtagcattgatgccacttttCCCTGAACAGTGGCATTTTAGAAGACTTGGACTCTTCCTGGTTTAACGTTTGAGACACTtttatttatttatttatttatttatttaTTTGATGAATTACTTAGAACCATCATGCAGAAATAAAACTCCCtttgatgaattacttagaaccatcatgcagaaataaaactcccaggtcacataacaccacacacaggcacacatacgcagtcaccttataaatctcttcttaaaata
>Prochilodus_lineatus_cor_scaffold5711_1288
tcactctcagctttctgtctgtacctctatctctcttttgtctttctctatcttttctttctctgttttatctctgtatcttcatctttctatctttctaactgcttgtctctgtctttctgtctgTCTTCTAATTGCTCTCTGCCTTCGctctctctctctctctctctctctctctctctCNNNNNNNNNNNNNNNNNNNNNNNNNNNNNNNNNNNNNNNNNNNNNNNNNNNNNNNNNNNNNNNNNNNNNNNNNNNNNNNNNNNNNNNNNNNNNNNNAAACTCTTACATATTTCCATTCACAGTCGACTAACAGGAcnnnnnnnnnnnnn
>Prochilodus_lineatus_cor_scaffold5711_1289
nnnnnnnnnnnnnnnnnnnnnnnnnnnnnnnnnnnnnnnnnnnnnnnnnnnnnnnnnnnnnnnnnnnnnnnnnnnnnnnnnnnnaaactcttacatattTCCATTCACAGTCGACTAACAGGATGACAGCGAAATCCTCTGTTGATCCTCctctctctctctctctctctctTGCTCTCTCTCTCTCTCTTTGTTTGTCTATCACCCCAAATCTGACAtgctctctctctctctctttgtttgtctatcaccccaaatctgacacactcctcaagaaggaagactaaacccaagaaaccccgctgcaggaagagaattggtg
>Prochilodus_lineatus_cor_scaffold5735_1291
ggtgcagactgctggtattcacctccccctctttccatctttaaacctcacttaaaaacgtatctcttctcagaacattttcattcttcattcttttatgtTTGTAAAGCATCCTTGGGTTTTGTGAAAGGCGTTATAGAAATGTAACCCattattattattattattattattattattattattattattGTAATATATGTGACTTTAAACAGATTTGACTATTTTAGTGAGGGTCCAGCTAAAGGTGgtaatatatgtgactttaaacagatttgactattttagtgagggtccagctaaaggtgaagtgtttttttgtcatgcattatgattttagat
>Prochilodus_lineatus_cor_scaffold5742_1292
agtacatggaccaaagaagatttttaaacccccagtatatttaataaatgtatttgaaatatatttttcatatagaaaaCCTGTTTGGAAAAACATTTGTTAATTTAAAGGTTAAATAAAGGAACAAAAAGAACAGGCCTGTACGACATAgtgtgtgtgtgtgtgtgtgtgtTGTGACTCGCCTTATGCTAACACAGtgtgactcgccttatgctaacacagtatccttccgttatgtactgcattcgtttaattttgaaccgaaactgctttttgtgtcttattttttttatttctccacattcaaaaggtggcgagagcg
>Prochilodus_lineatus_cor_scaffold5756_1293
ttaaaaatcttctttgttaactgcatttcaaagtggatattttgttatatttctagcagGCAACATTCTCACCACTGCATATTTCAACACTTTAGGTTGCATCAAGAGAAATGTGTGGTTTAATTTGAATTAATTCTTCTGGTGAAAATGgtttgtttgtttgtttgtttgtttATTTATTTAACACCACTGTTGAAATGTGTAGCTTGTGTGGatttatttaacaccactgttgaaatgtgtagcttgtgtggaagtttaatattttttccccactatgttaaattcaataaaatatgtatttaatttgaaaaagatgtgtag
>Prochilodus_lineatus_cor_scaffold5784_1298
nnnnnnnnnnnnnnnnnnnnnnnnnnnnnnnnnnnnnnnnnnnnnnnnnnnnnnnnnnnnnnnnnnnnnnnnnnnnnnnnnnnnnnnnnnnnnnnnnnnnnnnnnnnnnnnnnnnnnnnnnnnnnnncCCACCCATCCACCTATCCATCTatccatccatccatccatccatccatccATATATCTATCTATCCATCTATCCATCTATCCATCTATCTGTCTATCAGACGACACGTCGCTCACatatatctatctatccatctatccatctatccatctatctgtctatcagacgacacgtcgctcacgtcgcagcaggtctctcaag
>Prochilodus_lineatus_cor_scaffold5803_1299
tcccaattccagcaacatgcttgtccaactgtgtagtgctatttcatattttattttttattttTCTAAACTGACAGTGACCAATTCTTTTAATTAACTTCAAACCATTTAATCATAATTCTTATATTTCCTTAAAGTTGTGTCTGTGAGattattattattattattattattattattattattattattANNNNNNNNNNNNNNNNNNNNNNNNNNNNNNNNNNNNNNNNNNNNNNNNNNNNNNNNNNNNNNNNNNNNNNNNNNNNGAGTTTATAGTTGTTACTGATCTGAGAATCTCCAGannnnnnnnnnnnnnnnnnnnnnnnnnnnnnnnnnnnn
>Prochilodus_lineatus_cor_scaffold5819_1300
ctgctgggccacacggggcttgaagaagtgttggggggcttttaatgtggctgtGAATGTTTCCCCAGAGCAGAAGTTAGCGGTAGCGTAATTACACAGCCGGCACGGAGCCTGAATTCTGCAGCCGGGGAGTAACCAGCACTCTGCTCAtgtgtgtgtgtgtgtgtgtgtgtgtgCGACTGTTGATCATTAGTATTGGAAAATGCCTCGGCcgactgttgatcattagtattggaaaatgcctcggccacaaaaaggggctgcggtctctcccatccattaaaaacatgaaagaacaaaccccctcttctccggagagaggaatc
>Prochilodus_lineatus_cor_scaffold5819_1301
agatatgctaacccctgcacacccagagagcaggaaacagcaggcctgtggagggcagagtaggaggccatggaggggttcccccacatacgcctatcaacaagagtagatttagtcgaagaGCATGTGTCAACACCTGTCTGTAGTGTAtgtgtgtgtgtgtgtgtgtgtgtgtgtgtgtgNNNNNNNNNNNNNNNNNNNNNNNNNNNNNNNNNNNNNNNNNNNNNNNNNNNNNCAGGCTGTGTAGGAAACTGAGAAAAGCAGTGCTAACCTACAAAGGGnnnnnnnnnnnnnnnnnnnnnnnnnnnnnnnnnnnnnnnnnnnnnnnnnnn
>Prochilodus_lineatus_cor_scaffold5830_1302
nnnnnnnnnnnnnnnnnnnnnnnnnnnnnnnnnnnnnnnnnnnnnnnnnnnnnnnnnnnnngatttttttactgtgttgatagaagcTGGGTGAAATATCACTGCTGTTACCCTTCAGAAGTAGCTTTCTGAGCTGCTAGTTTTGTGTTGtgttttgttttgttttgttttgtttTGGTGAAGTGGTCTGCTAAAGGAATTtggtgaagtggtctgctaaaggaattagnnnnnnnnnnnnnnnnnnnnnnnnnnnnnnnnnnnnnnnnnnnnnnnnnnnnnnnnnnnnnnnnnnnnnnnnnnnnnnnnnnnnnnnnnnnnnnnn
>Prochilodus_lineatus_cor_scaffold5837_1304
nnnnnnnnnnnnnnnnnnnnnnnnnnnnnnnnnnnnnnnnnnnnnaatgatggttgtgacgatgatgatgatgatggtgatggtgatggtgatggtgGTGATGATAATGATGATGGTGGTGGTGATGATGATGATGATGATGGTTGTGACgatgatgatgatgatgatgatgatgatgatgatgatgatgatGNNNNNNNNNNNNNNNNNNNNNNNNNNNNNNNNNNNNNTCAGAGGAAAACAGAACATGCTAAgnnnnnnnnnnnnnnnnnnnnnnnnnnnnnnnnnnnnntcagaggaaaacagaacatgctaatatttgtgacaaagctaaactccata
>Prochilodus_lineatus_cor_scaffold5847_1307
aattgggatcatgtgattacataatagatgtggcagccatactggtgacagtaaacattaatgtaaattcaccaaccaagaaatgtaacctttagattaataactagcatataaagattagagtACATAAAGGTACCAGTGAGCAAAGAAagagagagagagagagagagagagagagagagATAGACATAGATAAAGAAAGAGCACTGAAATAATCAGATATAACGTCATCTCTGGAATTCCCTGTACatagacatagataaagaaagagcactgaaataatcagatataacgtcatctctggaattccctgtacctttaaatgactgtga
>Prochilodus_lineatus_cor_scaffold5847_1308
gtactcatcctgtgtgaagacagatcagtactcaatatgggcaggaataattaaaatatatatataacattagaGCAGTCTGTGACTCTCAAGTCAGGTGTGTTTGTTTTGCTTTTTTATTTTTCTCTTCTTTATTTGTATTTATTTATTtaataataataataataataataataaAAAAACCTTGTTGGTCCAAATTTGTGCTTGACAATACACCACCTaaaaaccttgttggtccaaatttgtgcttgacaatacaccacctatattagatcaaactgagagataagcagactaagcagatcatggaatgcttccggaaaatgg
>Prochilodus_lineatus_cor_scaffold5853_1309
ctttttctgcactctctgttgtctttctcttttgttttttttactcctctatttacttccctctttttatcctttctttttcctccctgttccttcttttgtcattttTCTCTTTGCTTCTTTCCTGTCTGCCCTTCCTTCCTGTCTGCCctttctttctttctttctttctttTTTCTTTGCTTTTATTTTTACTTTTATGTCGTTTCCTATCTTTTTCTTTTGTCCTCTTTTTCCGTTTAATTGTTTGCATTCCCTGCTtttctttgcttttatttttacttttatgtcgtttcctatctttttcttttgtcctctttttcc
>Prochilodus_lineatus_cor_scaffold5870_1312
gtgcacagcttttctgtcccactggttaaataatgtaatgtgtttaatgtgcagccccatcacttaccatcagtggtcgtgtcccAGTAACAGGAGTTGGCAGTGTGAAGTCCTGCCCCACTTTTCTGCATTATAGCACAGTTAACTAAGacacacacacacacacacacacAAATAATAAGTCAGGAAAAAGAGTGAATTTTAAAAaaataataagtcaggaaaaagagtgaattttaaaaaatatattcatgtgatattattaaaacgtgtatattaccaatgtncacacacaaataataagtcaggaaaaagagtgaat
>Prochilodus_lineatus_cor_scaffold5880_1313
tattgacatgataacatctatattacaattaaaaaaaattatatagcttgaaaaagactatattagttttggtaacaataacaaagcactgcaaaaataaatataatagttattattagtactaTTACTATGGTTGCCTTTCAGCACCATttattattattattattattattattattaTAGCTGCAATAACAGCAAATATTAGCATCTTCTTCAGGTTGAAGGCAGTtagctgcaataacagcaaatattagcatcttcttcaggttgaaggcagtttttagctgttcttttttgcagccnagctgcaataacagcaaatattagtat
>Prochilodus_lineatus_cor_scaffold5881_1314
ctcaactgaggcataccctcgtaaaagctgctcatgacctgaatactaaacaccccgctacctaattgagcatgtgtggggtttaggcagtgtgtgtgtggtgggggtgggacacATTGGACCACTGCCGTTAAAATACCCCCCCTAAAGacacacacacacacacacacacacCCAGTGCACAGATGTGCACCTTAGTGAAANCTAAAGACACACACACACACACACCCAGTGCACAGATGTGCACCTTAGTGAAAGGGAGCCATTccagtgcacagatgtgcaccttagtgaaanctaaagacacacacacacacacaccca
>Prochilodus_lineatus_cor_scaffold5902_1320
gtgttcggttgtttgatcgttgttgtttgcttgctgttgttgtttgttattgttgttgttgtatgatatttcttttttattattgttgaatttgtggtgttgttgctgctgctgctgttttcTGATTGTTGTTGATTAATTGATTGATTTttgttgttgttgttgttgttgttgttgttgttgttgttgTNNNNNNNNNNNNNNNNNNNNNNNNNNNNNNNNNNNNNNNNNNNNNNNNNNNNNNNNNNNCACAGTACATGTGTCCTGAAGTCTGAAACTCAGtnnnnnnnnnnnnnnnnnnnnnnnnnnnnnnnnnnnnnnnnnnnnnnnnnnnnnnnn
>Prochilodus_lineatus_cor_scaffold5937_1327
aagcaggctaaggctgtgtgcaaagacaacaccagctcatagaccactaggcacctaactaagtaagcaattaaagaggaaacgagagggaattactaaaatgttttcattttactgccttaCATGTGTGAAATACTCAAACACAAGCTTtgtgtgtgtgtgtgtgtgtgtgtgtgTTTTAAGAAGTCAAGTTGTTTTTACATACACATGAACTTTTTTTTTTTTTTTTTTTGACTTGCAAAAACAACATGTTTAAAATATGGAAGCCCACACATTTTATTCttttaagaagtcaagttgtttttacatacacatgaacttttttt
>Prochilodus_lineatus_cor_scaffold5937_1328
cagttgtttttttccaaatataaaaatgttagtaataaaacctgtaggatacagtCGCAGGATTTAAGAAAAGTGATGCATTGAAAGTTGACAACATTAGCACTTTGTCACTTCTATTGTTTTAAGTTAGCTTTGATATCTCTAAATATGgtttgtttgtttgtttgtttgtttgtttGAAGTGTTCTGTTTGGTGCGTGGTGCTTAATTgaagtgttctgtttggtgcgtggtgcttaattttgagagttcattgggctgttgaactgtaattttgccgttgattaaggcaattaggaatctggttaaattaataagtcttctaaat
>Prochilodus_lineatus_cor_scaffold5942_1330
ggaactcgagaggggccgataaatacaagacggagagaaaacagaaacaacaaaggaggagagagcaagacacagaaattcaaacaaagcaagcaggacaagtaagaaacataaggtcaaCAAGAGAAACAGAGAAACACAGACACACACagagagagagagagagagagagagagagagagANNNNNNNNNNNNNNNNNNNNNNNNNNNNNNNNNNNNNNNNNNNNNNNNNNNNNNNNTGGACTGAAATAAGAAAGAAAAACAATTGGGGAAGAGAGCannnnnnnnnnnnnnnnnnnnnnnnnnnnnnnnnnnnnnnnnnnnnnnnnnnn
>Prochilodus_lineatus_cor_scaffold5951_1331
nnnnnnnnnnnnnnnnnnnnnntcaaaatagccgtttgctgcagtcctagtttttggaagtgttggttgagaatttaaagaggacttggtaaATGACACGTCATCTGTGAATGTGAGCAGGTGTGCAACGATCAGTTAACTTAATCCACTagataagataagataagataagataagataATCCTTTATTAGTCCCACAGTGGGGAATTTTTTACGTTGTTACAGCAGCAAAGGGATAGCAAGGTACTCatcctttattagtcccacagtggggaattttttacgttgttacagcagcaaagggatagcaaggtactcagtacaaaaaat
>Prochilodus_lineatus_cor_scaffold5965_1334
ttgtctagatggtcatggttgctcctccaattatcatatatgggtcgagttctgattgccaataacctcgtagcatcggctctgtggcataatttcactgtgcttaatccacccagggaacggactgAGGACATCCAGAAAGAACTGGTGatttatttatttatttatttatttatttTTCCCCTCTTGGAGTGGGCAACACTGGTTGAGGGCTGCAGTGTTGTTCAAGACATTCGTTCAAGAGTTACTGTTCTGCGttcccctcttggagtgggcaacactggttgagggctgcagtgttgttcaagacattcgttcaagagttact
>Prochilodus_lineatus_cor_scaffold5998_1335
nnnnnnnnnnnnnnnnnnnnnctgcctcttcaaaagggacgagagaatgagagagagagaggtatagagagccagaagcgagagagcaaactacatcccaaatacacatcaacatgatTCATTTTGAACCAAACAGATCCTTCTTCTTCTtctctctctctctctctctctctctcTGTCTGTCTCTCTCTCTCTCNNNNNNNNNNNNNGTAGAGCTACAGAGCTACAGAGGTACAGGGCAGAtgtctgtctctctctctctcnnnnnnnnnnnnngtagagctacagagctacagaggtacagggcagagctacactgcctcttc
>Prochilodus_lineatus_cor_scaffold6005_1337
ttgaagaatcatctatagctctgatccctctgaagtgtcttcatttgttaggttcttacagtgtatttgtaatctaaaaagtacaaacatcattttagaatgatttaatacAAGCATCTGGTATGAATTTAAGCTTGTATTATTAAACACtgtgtgtgtgtgtgtgtgtgtgtgtgtgtgtgtgtgtgTNNNNNNNNNNNNNNNNNNNNNNNNNNNNNNNNNNNNNNNNNNNNNNNNNNNNNNNNNNNNNNNNNNNNNNTGCAGGGACCAAAACCTTTTTATATACTTATGTTATGGCAACCTTGAATTGATTtnnnnnnnnnnnnnnnnnnnnnnnn
>Prochilodus_lineatus_cor_scaffold6005_1338
tatgattgtcataaggttagggttacgggtacgttaatgattatactagtactagttaagatcaaggttttggtaagcctccaggatataaaagaaagtatttAATGTCCCCACAATTCACAGATTCAAGATTGTGTGTATATGTGTGTAtgtgtgtgtgtgtgtgtgtgtgtgtgtgNNNNNNNNNNNNNNNNNNNNNNNNNNNNNNNNNNNNNNNNNNNNNNNNNNNNNNCCCTCTTGGACAGATGATTTTGGAAGGTnnnnnnnnnnnnnnnnnnnnnnnnnnnnnnnnnnnnnnnnnnnnnnnnnnnnnnccctcttggacaga
>Prochilodus_lineatus_cor_scaffold6011_1341
agttattatatataagtaattcttttttcttccactttatacctgttctaatatatttctgagggaatgatgttatttatatgttaacagagtaattCAGAGTGGATTTGGTGTGAAATTGTTGTTTGTAGAGACTCGAATGTCTTTACAgtggtggtggtggtggtggtggtgATGGGAACCAGCTGTCTCCATGTCTACAACACATACAGACATTTTACCTACCATCCCAAACCCTCAGTGAACCTACACTatgggaaccagctgtctccatgtctacaacacatacagacattttacctaccatcccaaaccctcagtgaa
>Prochilodus_lineatus_cor_scaffold6030_1345
cacacacggggcgtatacagtgtgcagtacatactactgtagtatacagtgtgtggtataatagtgtgccattttgagcacaaccgttcagaaattcagttgttgtgagacggaggactTCAGGGTACAGCCAAACAGATTTTATCAACGtaataataataataataataataataataaTGACTAATAAATGTCCCCAAGCTTTTATTGCCTTTACAGTGTCCACATTAAGTCGGTGTACGGTtgactaataaatgtccccaagcttttattgcctttacagtgtccacattaagtcggtgtacggtgcgcgtgggcggcgccagcgcg
>Prochilodus_lineatus_cor_scaffold6039_1353
nnncataatacacagcagtttgtgtagtgtcctcctctcccccatcttcaccaccgagtccagctccacaccaataactgaccctgcttgcctgaccagcttgtccagacgcatTACGTCTCCCTACTTGATGCTTCCTCCTCAGGAAAAatgatgatgatgatgatgatgatgatgATTTTAGGAAGATGTTAATCTAGACTGTTGTCTAGACTGTTACCTGGTGTTAGGACCACGTTTTCTGCAAATTattttaggaagatgttaatctagactgttgtctagactgttacctggtgttaggaccacgttttctgcaaatttggc
>Prochilodus_lineatus_cor_scaffold6040_1356
cacacacaaacacacacacacgtacacgttcacacagacacttacacacacgtacccagacacactgacatgcacataaacacgcacacacactcacacgcacaaacacacacacaggcaCACAAACATGCACACGCATACACACATACTcacacacacacacacacacacacacacaAACACAGACACACACATACACAGACACGTTGACACGCaacacagacacacacatacacagacacgttgacacgcacacagacatgcacataaacacgcacacaaacacccacnnnnnnnnnnnnnnnnnnnnnnnnnnnnnnnnnnnnnn
>Prochilodus_lineatus_cor_scaffold6048_1360
actggaccagtaaggcttaactatgtaaaatctcagccagagattattatctcacctctcaggggtctgtgtgtcctgttcctcagtgGAAATCATTTTGGAGGTCATCGTCCCCCCTTCACACTGACTCCTGTAATCACACACACACAGacacacacacacacacacacacacacAGTGAAGTATAGATATAAGCTTCATCTGAATGTGGTTCTATCAGagtgaagtatagatataagcttcatctgaatgtggttctatcagtattatatttgttgtgtttgctgtattacactgttgttgttttctacattgtgaaaattaac
>Prochilodus_lineatus_cor_scaffold6065_1364
nnnnnnnnnnnnnnnnnnnnnnnnnnnnnnnnnnnnnnnnnnnnnnnnnnnnnnnnnnnnnnnnnnnnnnnnnnnnnnnnnnnnnnnnnngcttgattctgattttaatcgtgaTACTGATTTTGATTCTGGTTGCGATTCTGCTTCTGAttctggttctggttctggttctggttctggTTCTGNNNNNNNNNNNNNNNNNNNNNNNNNNNNNNNNNNNNNNNNNNNNNNNNNNNNNNNNNNATTTTGATTCTGATTTTGATTCTGATTCTGATTCTGACTTTAAAAACAGCAAGAAGAACACAGTCTACAAAAAttctgnnnnnnnnn
>Prochilodus_lineatus_cor_scaffold6112_1367
gagggaactgcagaacggctggacgtttttccagaacagtatttactacatctctactgatcggaggagctggagcgagagcagactggactgcacaaagagaGGAGCAGACCTGGTGATCATAAACAGCAGAGCGGAACAGGTGGGTGGgtgagtgagtgagtgagtgagtgagtgagtgagtgaGTNNNNNNNNNNNNNNNNNNNNNNNNNNNGTGTTGGTTGTGCGAGTTCAGATTTCTCCATCATTgtnnnnnnnnnnnnnnnnnnnnnnnnnnngtgttggttgtgcgagttcagatttctccatcattatgattacaggacttcattgca
>Prochilodus_lineatus_cor_scaffold6120_1368
tgtacaatatccgaacagcatgtcttggctgttaaanaacacttaggtcatgtacaatatccgaacagcatgtcttgGCTGTTAAATGTTTCAGAGCTCCTTCAGTAAAATTTGTCATGTATTTCTATCTGAATTACAAGTACATTTCCTgagagagagagagagagagagagagagagagagagagagaNNNNNNNNNNNNNNNNNNNNNNNNNNNNNNNNNNNNNNNNNNNNNNNNNNNNNNNNNNNNNNNNNNNNNNNNNNNNNNNNNNNNNNNNNNNNNNNNNCGTCTAAATGTCAACAGGCAAACCAAnnnnnnnnnnnnnnnnnnnnnnnnnnn
>Prochilodus_lineatus_cor_scaffold6121_1369
catctgtagaagttctctactgaacatcttttggcctaggactaagtgaaactgtagaaaaaacttggtgaaattgcctcacctaagtcaaaaactatttgaatgtgtggctctcagtgcctccACGTCCAAATCCTGAAAGAGACAGAAagagagagagagagagagagagagagagagagagNNNNNNNNNNNNNNNNNNNNNNNNNNNNNNNNNNNNNNNNNNNNNNNNNNNNNNNNNTCATGAATGTTAGCTAATAGTTTTTAGCTCTGTGATGGCAGACnnnnnnnnnnnnnnnnnnnnnnnnnnnnnnnnnnnnnnnnnnnnnnnnnn
>Prochilodus_lineatus_cor_scaffold6127_1370
gtatctgtgtctgaggaagagatcctatcttgaacagctttaggtggtgttttccagcctattttgagtcatcctaaatgcccagtcttgttttaaactgcctacttaacagtatTCCCATCTGTGTGTATGTAGGTGTGTGTGTGTGTTtgtgtgtgtgtgtgtgtgtgtgtgTNNNNNNNNNNNNNNNNNNNNNNNNNNNNNNNNNNNNNNNNNNNNNNNNNNNNNNNNNNNNCGTGCAGACACAGAGAGAGTTAGTTGTGTTGTATGGCCAtnnnnnnnnnnnnnnnnnnnnnnnnnnnnnnnnnnnnnnnnnnnnnnnnn
>Prochilodus_lineatus_cor_scaffold6127_1371
ttcttgttactctgagaagacagttttttcctttgtctgtatattcaatattgtatagaattataaaattgtgtgctttttaatattgtttttgtgtttgtttcattATCTGGTGTTGACCAGAGAAGGTTGGGCTTCCTCCACACACATacacacacacacacacacacacacacacacacacGCACACACTCACATGTGCAGTCCATTTCTGCTGTGTGTATTCCTCCATGTgcacacactcacatgtgcagtccatttctgctgtgtgtattcctccatgtccacatcttggatgggttatcccactgagtttatttgaccattccaccca
>Prochilodus_lineatus_cor_scaffold6134_1379
gtcatctggctttctgattggacagttttagacaaatgtgaatgtggaaacacagCTGCACTGTTCTCCTGCTGAATATTTAAACTCTATGTTTTTATTATTGTACATACAGTCTCCATGGTAATGATACTTTTTTACAGAAGTATACTTtctatctatctatctatctatctatctatctatctatctaNNNNNNNNNNNNNNNNNNNNNNNNNNNNNNNNNNNNNNNNNNNNNNNNNNNNNAACACAAAAAACAGAGAAAAAAAACCCTCCAAAAATGGGCTTGGACTGACTAnnnnnnnnnnnnnnnnnnnnnnnnnnnnnnnnnnnnnnnnnnnnn
>Prochilodus_lineatus_cor_scaffold6140_1384
attcctgtaatcattgcttggtctcctgagtatatgtgcatgattttagtgtgctcagatgagagagggagagagaaagcatctgcacctgtctactcgtatatggtctttacatttattgtaAACATCAGTGTTTCTTTTGAACTTCTTtgtgtgtgtgtgtgtgtgtgtgtgtgtgtgtgtgtgtgtgTNNNNNNNNNNNNNNNNNNNNNNNNNNNNNNNNAGTACTGGTAATTAGAAAGTGCAGTAGATGTAGGCAGtnnnnnnnnnnnnnnnnnnnnnnnnnnnnnnnnagtactggtaattagaaagtgcagtagatgtaggcagtaaactctta
>Prochilodus_lineatus_cor_scaffold6151_1386
aataagtttccaggctttagtagtgtagcagtgtttgtctagggggattgaggcacacggacctgtcactgcaaACACTCTGTGTGTCTGAGAGGGACAACAAATGCACAGCAGGTGCGGGCACACACATACTTATAAGCACATTCCCCTacacacacacacacacacacacacacacacacacAAGCACAATCTTACAGCTAAATTACTCACAaagcacaatcttacagctaaattactcacactattacttgttactgaaccnaacaaacacaatcttacagctaaattactcacactattacttgttactgaaccctgtgttttacaagaa
>Prochilodus_lineatus_cor_scaffold6183_1390
gtcagtagcatgtctaaatagagccagtgctgtgctaggtcattaactagagacgaacttgttgcgtaattagctgtactttccgactaaaagCTTGAGAGAATCTGTTGAGTGCCCCAAGCCTCCTCCAGCCACCCACTCACTCCATTAacacacacacacacacacacacacacacacacacacGTCTACGCTTCTTGCTGATATCATAAGTTCTTATTTTCCACTGCTACTGCTGGCTCTATGTTTTCCgtctacgcttcttgctgatatcataagttcttattttccactgctactgctggctctatgttttccactgtttcgcttccttga
>Prochilodus_lineatus_cor_scaffold6210_1393
ggagagtgggagacagagaaagaaaaaatgaaagagaaatagagagagtgatattaaagaaggagagagagggggggggtgaaagaggcgtgTCATTTTGCAGCTGTATAGTGTCCATGTTTAAAGTAGACAGATTCTGGCACTGAGCCAgtgtgtgtgtgtgtgtgtgtgtAGTGTGCGTGTGTGTGTGTGTGTGTGTTGACTGACAGGTGGCTCTGCTGAACATTAAGATagtgtgcgtgtgtgtgtgtgtgtgtgttgactgacaggtggctctgctgaacattaagatgaggaaacagatagcagagtgaaagaatgc
>Prochilodus_lineatus_cor_scaffold6218_1395
gcagaacgaggccgctgctatgaatagacccgctacataggccgcactcgtatagatcgggttatcatgctgttgggtttctgtagctgagctgctggcgtgcgGCTAATCTCCTGGTTTGTCATCGTATTTTACTGTTTGTTTTCCAGGgatcagatcagatcagatcagatcagatcagatcagatcaGGCGGCTGTTAAGAGATCACATAGGTCACCCTGAAACCACTGAGGCACTGAAATAggcggctgttaagagatcacataggtcaccctgaaaccactgaggcactgaaatacctgaacaaacgaaactggaaaataaaagtttgactatgt
>Prochilodus_lineatus_cor_scaffold6221_1397
taattctttaaagaataagaatacagcactgatatttcttttatgtgtaaagcacaatcccaacaatgcaaatcactgaacaaatattctcaaaagtcagtaatgtgtttTGGAACAATACCTTTCAATTACCACACAGAATGTTATACGtatatatatatatatatatatataNGTATTGTATTGTCATAGTATGAATATGTGTGTAAAACATTATATCTCTTATGAATAATATGTGAAGTAAGCAAAGCCTGCATCTngtattgtattgtcatagtatgaatatgtgtgtaaaacattatatctcttatgaataatatgtga
>Prochilodus_lineatus_cor_scaffold6222_1399
aggcgcagaaaggacaggccaaactgagcatgtttattgaatggctgagtgcaggtaacccgtagcctgtcccagttctcctcagtggcctgaggcaggaaatCAGCTGAAAATGGACATGTAACTGTTACATCCTCATCTGTCTCCATTatacatacatacatacatacatacatacatacatacatacAATAGCTGAGCACATTGGTGAACTAaatagctgagcacattggtgaactataatatacacctaagtactttctttacagagtaaagcctatcattgttctaataaatctcttccatttcttaactggcaaggacataatgagcatagaaa
>Prochilodus_lineatus_cor_scaffold6225_1400
agcacctggggttagatatactttgaaagcattagaagtaccacttaagggaacacatatgtatttataacTTCGTTTTTGACAGACCCTGTGTATGTGAGCGTGAGGAGAGTGTTGAATAATTAACAGACCCTGCAAGGCTGTATGTATgagagagagagagagagagagagagagagagaAAGAAAGAGGGAGCAAAGCAATGAGAAAAAGTGaagaaagagggagcaaagcaatgagaaaaagtggctggccctttgtctttcaagtgatgtatagaaatttctggctccgtgatcagttatacacaccagctctgcagtgcaggtgca
>Prochilodus_lineatus_cor_scaffold6226_1401
gccttctcggccaacatgtcactaccctccaggtctgtagtcacattcacctgcacgtgaggaccagattcatcatttagaacggcaCTTATTTCGTCAATACTGGGGCACAAAGCAGGATATATTAAGGTTTGGTAAAGCACAAATATGtaataataataataataataataataataataaTACTTAATAACCTTCATTTGAACACTGGTCAACCCCTAACCCTTTGCCTGTACTCTTtacttaataaccttcatttgaacactggtcaacccctaaccctttgcctgtactctttagtcaaagatgaatttctagattactggtcccaaa
>Prochilodus_lineatus_cor_scaffold6230_1402
actatttgatgttcagtacctactgttgattgttcagtacctactattgattattccatatctactgttgattgttcagtatctactattaatattcagtatctactattgattgtTCAATACCTACTATTGATGTTCAGGGTCTACTATtcaatcaatcaatcaatcaatcaaTGTTTATATATAAAAAGAATATATATAAAAGAAAAAAAACCCCACAAAGTTAATGTACAGACATCTGAGGGTGGGGGTACTATTAtgtttatatataaaaagaatatatataaaagaaaaaaaaccccacaaagttaatgtacagacatc
>Prochilodus_lineatus_cor_scaffold6231_1403
taaccccgttcctctcctactgtttttttatgttatgcccttttactctctccctcaaattttgctatttcttctgtctttgtttttctttctctctctgtagctgtaacattttacaGCCCTGATGTCAGAAGTTGATGTTAATATTCTtctctctctctctctctctctctctctctctctctctctcNNNNNNNNNNNNNNNNNNNNNNNNNNNNNNNNNNNNNNNNCTCATTATTTCAGTTTAACTGTACGTACCGTAAAGGCCAGGACnnnnnnnnnnnnnnnnnnnnnnnnnnnnnnnnnnnnnnnnctcattatttcagtttaactgtacgta
>Prochilodus_lineatus_cor_scaffold6231_1404
ggattttaagtgtaaaatttagagaagctgattgcttaggaactgcagtgatcctctcggcctctttgttatacatcaccgtgagaggttaAGGAGTTTACCCTCATGGACAGTGAGGAGTCACATGGGACAGGGTCAACATACTGCCATcacacacacacacacacacacacacacaCTTACTTCAGCATATCAGCACATGAAATTTATGGCTGCAGTAGAGGAGGGGTATATcttacttcagcatatcagcacatgaaatttatggctgcagtagaggaggggtatatggaggaatgatgttccagctgcgtgatttagaatggat
>Prochilodus_lineatus_cor_scaffold6231_1405
tttgtttctctcatgctctttttggtctctttctctccttctttctctgtcttttaCTCTCCCTACTCTCTCCTTTTGGCTTCTCCCCCCCTATTTCTTTCCTTCTTCTACCTGTTTGTCTCTCTTTCTCTCTGTCTCTCTGTCTCTCTGtctctctctctctctctctctctcTTCTGTTGCTATCTTTCTCTGTGTTTCTCTGTCTCTCCCttctgttgctatctttctctgtgtttctctgtctctccctctctgtatttctaccccaccctccaagtggaatcgttcacctttctgtataattacaaaaacctctattta
>Prochilodus_lineatus_cor_scaffold6231_1407
ttaatcttacagtctggttcctctagaaggaatcaacttcaaacataagaaaaattcaatttctgctccgctttagagcatgtggtactttttatcttctagTGCCCATATGCAACTAAAAACTCCCTACTCCTTTCATACACTCTTTTCtctcttctcttctcttctcttctcttctcttctcttctctNNNNNNNNNNNNNNNNNNNNNNNNNNNNNNNNNNNNNNNNNNNNNNNNNNNNNNNNNNNNNNNNNNNNNNNNNNNNNGTTTTATTGTATGGTGGCCATATACATAAGATCCTGCTGTATTGTTCCTTTTCCTCTTCCTGCAGTGTAnnnn
>Prochilodus_lineatus_cor_scaffold6250_1414
acaggggagtgaaagtaactgtgcttcagcatgtgttgggttgaacGATTCGGGGAAAATATCTAATGGCTAATTTTCTGACTGATATAAAAATTACACCTTCTTTTTTACTTTTTCATATACTAAGCTCATGTATGTATATGTGTATATacacacacacacacacacacacacATACATATATTGCTCCATATTAGAAGGTGTAATTTTTATTAGATATTTAGATATTTTCCCCAAATCGTTCAACCCAACACGTATAAACatacatatattgctccatattagaaggtgtaatttttattagatatttagatattttcccca
>Prochilodus_lineatus_cor_scaffold6250_1415
ttaatttgataaaaatgtagagcagaacataaaagattataataaatcacctttcagcagctttctgtgctgtatggataataaagtttgactctatcagtactataatCAAAGCATGAAGCCAAAAGCATGCTTCAGTAAAAGTAATAAacacacacacacacacacacacacacacacacacacacANNNNNNNNNNNNNNNNNNNNNNNNNNNNNNNNNNNNNNNNNNNNNAACATAATGATAGCCAATAAGGGGCTGAAATGTannnnnnnnnnnnnnnnnnnnnnnnnnnnnnnnnnnnnnnnnnnnnaacataatgatagccaataaggggc
>Prochilodus_lineatus_cor_scaffold6287_1433
gaattgtcaacaggactttgacgaaaagggccaaggaaggtcccgggaaccatagggcgggacatccataaaatacttgaacgtgttttggggcggggctttgatgacgtggcacgatctgattggCTCACTGACAGGTTTGACGAAGAGtcaatcaatcaatcaatcaatcaaTGAATGTTTATTTGTATAGCGCTTTTTACAACCAACGTTTTCTCAAAGCAtgaatgtttatttgtatagcgctttttacaaccaacgttttctcaaagcagcttcacagataatcagtttgttataaaaagaaaaaaaacccacaaagtt
>Prochilodus_lineatus_cor_scaffold6288_1434
tggaaggtggagaattatgagagtctacccagccctgacctgatgataatatgtcctgctgctgcttatagcacctttggcctcagtaacagtggtacaaggctgtGTCACACATACACTGGCCTCACTCTCTTCCTTCATTACACACACcacacacacacacacacacacaCTTTAATCCCCTTAGCAGTCTTTTAATACAGTTATTAATCTTCAGACTCGTCATTCAGTAACTATGGAAGTACTGGGAAGTTATGCAGCctttaatccccttagcagtcttttaatacagttattaatcttcagactcgtcattcagtaa
>Prochilodus_lineatus_cor_scaffold6294_1435
atgtcacagccatcatgaaaagtttgatgtgctagaaagaatcatatttcagtactcagagtagtaatgtacacctggtttggttttaatctggacatcaataataggaaacataagtaaagaTGTGTGGTTAAGATTAATAACCTGGAAtattattattattattattattatTTTTATTGTTATTATATTGATAAACAACTGTACTGTTNATTATTGTTATTGTTATTATATTGATAAACAACTGTACTGTTGTCCCCTCTGGGTGTTTTCCATATGGGttttattgttattatattgataaacaactgtactgttnattat
>Prochilodus_lineatus_cor_scaffold6303_1442
agagagagaaggaaggaaggaaagagaaacagataaaataaaaataaaaaagagagaaatgaggagtgaaggaatgaacagagaaaaaggaatagagaaaaaagtAGAATCAGACAGCAAAAGACAGGGAGAGAGGGAGGGAGGAAGAAGgaaagaaagaaagaaagaaagaaaTAAAGAAAGAACAACAAACTGGATGAAATATAAAGAGAATATGATAGAAGGAAGCAGCGAGAGAtaaagaaagaacaacaaactggatgaaatataaagagaatatgatagaaggaagcagcgagagaggaagaaagagacaatatgaga
>Prochilodus_lineatus_cor_scaffold6305_1443
atggtggtgatgagaatcggacatctgaagagttaaccccttataaaagcttcaccacagaaTGTTACTGCACAAAATGTTGACGAATATTCTGCCTTATTGTGTTAACTGCTGATCAATATGTTTGGGTTAAAACTGTCTCATTAATTTtcactcactcactcactcactcactcactcactcacCTACTCCTTCATCTTCTAACCGGCTTctactccttcatcttctaaccggcttaatcttaatcttactgggtcacagggggtactggagcctatgccagctctcaaagggcagaaggtgggatacaccctggacagacctgccaattcatc
>Prochilodus_lineatus_cor_scaffold6320_1444
aaatctactttgaactgtatttgaacaaaaatagtacaaggacagtgtactgctactttaaaccataactttaaaggaggaagtttttttttttaacttttagtgtatagaACCAGATTTTGTCAATATGAAAGTTTTTTTAATTTTATTtaaataaataaataaataaataaataaaTTATAGGCATTGTAATTATGCTTGGATATAAAGAAAGTATCCATGATATCCAGGCCTttataggcattgtaattatgcttggatataaagaaagtatccatgatatccaggcctgggcctaaataagcatggatgggttaaggcttgccg
>Prochilodus_lineatus_cor_scaffold6350_1446
caaagccaacaatggaccagcccctaccatcttatggcaatggtcaaaacatgagctgtacaaacagtagatgctgtaaaattaggtctgaaTTTTACGTGGCCAACAAAAAGTTTATAGGGTAAGATTTCTTAGGCGCCCACAGTCTTAatcatcatcatcatcatcatcatcatcATTTCTACTGACTCACCAAAGAAACAGTAGATAACTCCCAGCATGAAGCACATatttctactgactcaccaaagaaacagtagataactcccagcatgaagcacatggagcaggccactgaagggatgacgtcatacttcttcctgacct
>Prochilodus_lineatus_cor_scaffold6350_1447
gcatcataaacacacttttcttatagtagtacacatatggcatcatttctcactttgaactgtatattgtttttcattttttcacaccatatacttttgtctttgTTGTCAATTCTTGAACTGCTAAATGGTACTTAATGATAATAAAGAtctattctattctattctattctattctattctatGCCTACTTGTCCAACAAAGTTTCTCCAGTCTGCATGTCgcctacttgtccaacaaagtttctccagtctgcatgtcataaacttttcccacagttgtcaaggcattccctaccatggctactcctttgagaaatggtttgtttggggatg
>Prochilodus_lineatus_cor_scaffold6356_1448
gtagaagtgaacatttataccatcgagtttagttctagttcagtcttttaattgatttttttaattcaaattaatctattaatcatctattacattttcagtcTTTACCATGAAAAGTCAAAGGTTGGTAATATGTACTCAGTTATAACCtattattattattattattattatTACTTTTTACACAGGATTGTTTTACACTGTTACAATTTGATCTTTCACATTAAGTTCGTAGTTTCCTTTGGGGGCTAATCTATTTTTGtactttttacacaggattgttttacactgttacaatttgatctttcacattaagttcgtagt
>Prochilodus_lineatus_cor_scaffold6370_1456
tgtgtcactgaagagtaaggagcagccttttctagagtgaatgaaatgatcaggatctctaatggtgatcagcagattgtctcctgattaTTTACCTTCTCCACCCTCTATCCCCCCACTCCCTGTCCCCCTCCCTCTACCACCCCCTTGtctctctctctctctctctctctctctctctctctcGTTCAGATCATTTGTTATTCAGCAGATTCCCAGCAGTgttcagatcatttgttattcagcagattcccagcagtaatctcttcatggtggttgtggagaacaagtgtgactgcagttctgcccctccagtcacaatggagccaatcgaga
>Prochilodus_lineatus_cor_scaffold6385_1459
aataatacttcctgtgaatcctgaattcaaatgctttattaatgcatgtataagtgttATGGTCCTTGGTGTAGACTTGTGTATATATATATGTATATATATATATATATATACATACATACATACATATACACATATATTTATATATAAacacacacacacacacacacacacacacacacacATCCTATAACATTGTAATGTCAGGCTGatcctataacattgtaatgtcaggctgcattctacactgttaaaattgttcttcagtgcttctttagaataattacgtatgagttctatgtagaaccattttattctcaaattactttccttg
>Prochilodus_lineatus_cor_scaffold6385_1460
gcctccaatggcagagactccaccccattcccaccacacaacctttacagtaaactgtttttgcagtattttggaatttcatGCTTTTTCGTCCACCTTTTGTTTTTTATGCATTTAGGACAAAGTGCAATTGTAATATTGTAAGTGCAAatatatatatatatatatatatatatTGTACTGCTGTATTATAGTATTAAAGTTAGATACTCTTGCTTTTTGCATGTAATTTAAAtgtactgctgtattatagtattaaagttagatactcttgctttttgcatgtaatttaaactactttagagcaaatatacaagctcatgctt
>Prochilodus_lineatus_cor_scaffold6386_1461
ggagcagtatgaaaataatgagctgtttatgcaagtttactacatttgcactgtacagacccgcacataccgcacactgctgcagagtgaagctggcagggagcatcatccgcaatgctttcctccTGAATTCACAAGCAGGACAAACATcacacacacacacacacacacacacacacacacacacacacaGGTGCATCAGGTGCCGGCAGGTAACGAATAACAAACCAAAACTCCACAAACACCAAATggtgcatcaggtgccggcaggtaacgaataacaaaccaaaactccacaaacaccaaatatatacaggtaaacatacgcacacgcatgtgcac
>Prochilodus_lineatus_cor_scaffold6386_1462
tcacaagcaggacaaacatcacacacacacacacacacacacacacacacacacacacacaggtgcatcaggtgccggcaggtaacgaataacaaACCAAAACTCCACAAACACCAAATATATACAGGTAAACATACGCACACGCATGTGcacacacacacacacacacacacacacacacacaCNNNNNNNNNNNNNNNNNNNNNNNNNNNNNNNNNNNNNNGTACACCCTGTGTGAGGACAAAGAGcnnnnnnnnnnnnnnnnnnnnnnnnnnnnnnnnnnnnnngtacaccctgtgtgaggacaaagagagcaggttctgatgtactgcac
>Prochilodus_lineatus_cor_scaffold6396_1463
tggatgcaaagaaacatagaaagtaggctgagagaaaaacagaattagggagaggcagagctgtttagaagcattaatgtataaaaatggGAAACAAACAGGAAGAACTTCAACGTATATAAATGCATAGAATTAAAGCACAGACCAAATagagagagagagagagagagagagagagagagagagagagagNNNNNNNNNNNNNNNNNNNNNNNNNNNNNNNNNNNNNNNNNNNNNNNNNNNNNNNNNNNNNNNNNNNNNNNNNNNNNNNNNNNNNNNNAAATAAAGAAAGAAAGAAAGAAAGAAAGAAAATTTGGTTGTTTAGAAGCAnnnnnnnnnnnn
>Prochilodus_lineatus_cor_scaffold6396_1465
gagacagaaaataaaagagtgaaaaagacaaggagggggcacgaaaatagattagagtctgagcgagtgatagagaggaaaacgagagagagtgatccaatactccattctcgcgagacatggaGCGCAGTTTGCTCTACTTTAATGGTGagatagatagatagatagatagatagatagatagatagatANNNNNNNNNNNNNNNNNNNNNNNNNNNNNNNNNNNNNNNNNNNNNNNNGCCGGTTGTCAGTGGACAGTGGACAAGCACAGAACAGGannnnnnnnnnnnnnnnnnnnnnnnnnnnnnnnnnnnnnnnnnnnnnnngccggttgtcagtg
>Prochilodus_lineatus_cor_scaffold6420_1468
cgtacttaagacttaagcgattgtgtaactcttgtaaacatacatagatgtaaatgacaccttaaagaaatgctccacaataacccgttgattaatttttacttttcatttattgtttttGTGCTGTGTCATTGTTCATTCTCCTGAAACcaaacaaacaaacaaacaaacaaaCCCTCATCCGCACCCAAGGCTGCCCCGTCCAATCATAACTCGTGTGGAGACCAccctcatccgcacccaaggctgccccgtccaatcataactcgtgtggagaccacgtcgctatggctacggtggcctagcaaccaataaagctccccc
>Prochilodus_lineatus_cor_scaffold6426_1469
ctcagaccgggcgtcctgaacagttcactctgcccaacaccgtcagcgcacaatgacaactctgttcctccacgttctcccaaccagaaccaccgcattctttacgtgtgtAACAGATCACAATCACGCTGAGAGTGGGTGACGACGTGCtgtgtgtgtgtgtgtgtgtgtgTTTGGTATGTATGGTGTGTGTGTTGCAAAATGGACGACCAAACAAAAATtttggtatgtatggtgtgtgtgttgcaaaatggacgaccaaacaaaaatcacaaacacacacacagagcagagctccgagcttcctgaacactcgtgctgc
>Prochilodus_lineatus_cor_scaffold6432_1470
ctgctatcagctggcttctcatcaggtggtggatcataGGGGTAAAAGTCATTTTTCCTTGGTAACTGACTTCTGTAGACTAAGGGGGGAAAAATGTTTTTTATTATTGAGATTGAGATGTACATATATCGAGAGAGAGAGATACGAGATtatatatatatatatatatatataCACATATTTCATTACTTACATATTTTCTTGTATATGTAAGAGAAGGTGATCAAAAATAACCAATTATAGCTACGAAAATGGTTTGTGTGTCTTcacatatttcattacttacatattttcttgtatatgtaagagaaggtgatcaaaaat
>Prochilodus_lineatus_cor_scaffold6432_1471
aatttgtggctattgtgtgtgtgtgtgtgtgtgcctttttaaatgtctaacctgttttgaaacatcttgatcccgacagtctactttcagttaccatgtcattcagtatttgcagtatcctcaaTTCATTGAGAACTATCAACATGTGCTttattattattattattattattaAAAAGCTAATCTGACTAAATAATGAATCTTCTCATTAAGTCCAAAAATATTCATCAACATTCTCAATTTAGCAGAGTGAATTTATTGTGGCCaaaagctaatctgactaaataatgaatcttctcattaagtccaaaaatattcatcaac
>Prochilodus_lineatus_cor_scaffold6447_1472
cattttgtccgtattggccactatactagaaaccccttccttctaggcacCGTTGACGTTAACTGCCACTACAGAGTAGCACGGTAAATGACTGATTTCTGCTCTGATTAGTAATGAGTAGTGTAATGAGATGATGTATTAATTCTCAAAatagatagatagatagatagatagatagATACTTTATTGATGCCAGAGGGAAATTCatactttattgatgccagagggaaattcaataaattaataatcacattaaacgtactgatttcatttcatacactcactgagcacttcattaaaaccacctccttgtatctacacacacggt
>Prochilodus_lineatus_cor_scaffold6450_1473
nnnnnnnnnnnnnnnnnnnnnnnnnnnnnnnnnnnnnnnnnnnnnnnnnnnnnnnnnnnnnnnnnnnnnnnnnnnnnnnnntatcagctAGAGATCACCAACAGAGGGGTCTATCTAAACTTTTGACTCGTAGTATGTGTGTATGTATATacacacacacacacacacacacacacacacacacacNNNNNNNNNNNNNNNNNNNNNNNNNNNNNNNNNNNNNNNNNNNNNNNNNNNNNNNNNNNNNNNNNNNNNNNNNNNAAACGATATATCTTGAAGCACAAGTGATTAAATCTACTTACACTCACAGAATCATCGGTCTCTGnnnnnnnnnnn
>Prochilodus_lineatus_cor_scaffold6452_1474
gaagatggctaataatttcaaggatgatgtaaGAATGTGGAAATCGAACAAATGGTATTTATTTGACTTACACTAACAATGACCTTAATTTTTTTACTTCAGTTTATGAGATGTACTGTTCTAATGTAGCCATTATTTAATTTTAAATTCtgtgtgtgtgtgtgtgtgtgtgtgtgtgtgtgtgtgtgNNNNNNNNNNNNNNNNNNNNNNNNNNNNNNNNNNNNNNNNNNNNNNNNNNNNNNNNNCTCTGCCTACCTATTACATTCCTCGTGnnnnnnnnnnnnnnnnnnnnnnnnnnnnnnnnnnnnnnnnnnnnnnnnnnnnnnnnnctctgccta
>Prochilodus_lineatus_cor_scaffold6481_1479
caacaaacataaacagtcaaaccaacaaacaaaccaaccaaccaaccatccacaaacaaacaagcaaacaaacagacaaacaaaccaaccaACCAACCGTCCACAAGCAAACCAACAAACACACCAACAAACAAACCAACCAACAAACACaccaaccaaccaaccaaccaaccaaccaaccaaccaaccaAACCAACAAACACAAATCAACAAACATAAACAGTCAAATCAACAAATAAACCAACCAACCAaaccaacaaacacaaatcaacaaacataaacagtcaaatcaacaaataaaccaaccaaccaaccaaaaaacacaccaaccaacaaacaa
>Prochilodus_lineatus_cor_scaffold6487_1480
tttcaaggagagaagcagcagtatatcgataactcattcattctcaaccacgtcacacttagccaaaggtcgagCAGAAAGAACAGTCAATGTGCAGGGTCCACCCGTCCTTCTTAAGCGAGACAGGACCGAGGACATTGTGTGTATGTAtgtgtgtgtgtgtgtgtgtgtgtgtgtgtgTNNNNNNNNNNNNNNNNNNNNNNNNNNNNNNNNNNNNNNNNNNNNNNNNNNNNNNNNNNNNNNNNNNNNNNNNNNNNNNNNNNNNNNNNNNNTAGGAAGTCTTTTACTTGCACCATTTATTCTAGCACTGTGtnnnnnnnnnnnnnnnnn
>Prochilodus_lineatus_cor_scaffold6510_1489
nnnnnnnnnnnnnnnnnnnnnnnnnnnnnnnnnnnnnnnnnnnnnnnnnnnnnnnnnnnnnnnnnnnnnnnnnnnnnnnnnnnnnnnnnnnnnnnnnnnnnnnnnnnnnngcagacCAGACCATATCAGACCAGAGCAGAGCAGAGCAGCccagaccagaccagaccagaccagaccagaGCAGACATCAGTATTACTTTAAACATGTTACTATAATAAATGATTTAAACCGCTTAATTCAGAAATAATAAACTGCACGGTGGCgcagacatcagtattactttaaacatgttactataataaatgatttaaaccgcttaattcagaaat
>Prochilodus_lineatus_cor_scaffold6529_1490
caggtaggggtcctgctgcttcttatactccacatccgtgtcccacaacttccaggtcccgtctttagacaccgtcaccatcctgtaacaggcagcaggaccacttacatgcacaCCCATCATACTACACTACACCGCACTTAGTACTGAtactactactactactactactactactactactacTAATAATAATAATAATACTCTACAGCCAGGACCAGATTACTCATTTtaataataataataatactctacagccaggaccagattactcatttttcctgtattttttatttttgtttgtgtttattatgaaacattactgatgtaatgccc
>Prochilodus_lineatus_cor_scaffold6555_1494
tgggatatggctgacttcaattactcctgctagtgtaaagtgaaggcactgctgtcaatgacaaagtaataatgctccattttcccagaaaaccactggtgtCAGACTCGATCAAACCCATCATCGTTCGTGAGCGAGGTGGAAAAAAGGacacacacacacacacacacacacacacacacacacacacNNNNNNNNNNNNNNNNNNNNNNNNNNNNNNNNNNNNNNNNNNNNNGAGAGACTGCAAGGGTATGTAGGAAnnnnnnnnnnnnnnnnnnnnnnnnnnnnnnnnnnnnnnnnnnnnngagagactgcaagggtatgtaggaaaaacatagaa
>Prochilodus_lineatus_cor_scaffold6558_1496
ccagcgtttttttccgactttgggtgatttctgattcatcatgacagttttgcacaatgtaaacagcagctgttgtattcaaataatgtataaaaataacattcagataaaTCGGAGATACATGTTTTATGGACAGATATATATACAGTAtgtgtgtgtgtgtgtgtgtgtgtgtgtgtgtgtgtgNNNNNNNNNNNNNNNNNNNNNNNNNNNNNNNNNNNNNNNNNNNNNTGTGGGTGCCTGATTGGGTGTCAAGAATGGAAGTCnnnnnnnnnnnnnnnnnnnnnnnnnnnnnnnnnnnnnnnnnnnnntgtgggtgcctgattgggtgtcaag
>Prochilodus_lineatus_cor_scaffold6558_1498
gatatatttatatttagatatttatccatagtgacctgtactatgtatagtttatagtcaacagttaATAATACTGCTGCCGGTACTGACCCATTTAGGTTTTTCATAATGCACAACCCTGTTTTTATCTATCTATCTACTTTGTTATCCtctatctatctatctatctatctatctatctatctatctaTCNNNNNNNNNNNNNNNNNNNNNNNNNNNNNNNNNNNNNNNNNNNNNNNNNNNTATCCTCGTTTTACACTGTTGTTTAAAAGGCAGAACCACCAtcnnnnnnnnnnnnnnnnnnnnnnnnnnnnnnnnnnnnnnnnnnnnnnnnnnntat
>Prochilodus_lineatus_cor_scaffold6578_1502
gtctctccgatccgtgctcagcaggggtcacagggagtcactcgtttcattatcacaggctaatgcaccgcctacagcccagcaccacatccagccactacagACCAACAGTCTCATCAGGTCAGTCTTACTGGATATTAATAATAATATtaataataataataataataataaTGAGGAGGAGGAGGAGGATGTTGGACCCAGGGCCATACATGATGATGATGAAGATGATGAATACTGTAATGCTCCACCTTAAATGGTGtgaggaggaggaggaggatgttggacccagggccatacatgatgatgatgaagatgatgaat
>Prochilodus_lineatus_cor_scaffold6598_1506
atagaggaatgagagggaggaagagtggagaaacgagtgcttcgtttatcttagacacgctgcacttcctctggcactaccacaggagttgtgCAAGAACAGAAACACATGCACACAAATACACATATCCACATGTTCATACATGAGCATacacacacacacacacacacacacacacacATGCACACTCTTAACAAAGCGAGTGGGCTGTAACGTTGTAGTAatgcacactcttaacaaagcgagtgggctgtaacgttgtagtatcaggtgaacagctttgacttgcaaagaatgcctctagaatgttttcacattcttaaagaggtt
>Prochilodus_lineatus_cor_scaffold6598_1507
gaaaatatatgggaaagagttgtggtaaagttgtcttgtaaaaataatttattaaagagctatttgatatattGATGAATGTCTGCATGTCCTGTCTAGCCATGTTCATTATTTATCTTCTTTAGGCTAGTCTCTTCCTCTTTTTCTTTGtctctctctctctctctctctctctctctctctcNNNNNNNNNNNNNNNNNNNNNNNNNNNNNNNNNNNNNNNNNNNNNNNNNNNNNNNNNNNNNNNNNNNNNNNNNNNNNNNNNNNNNNNNNNNNNNNCACTTAGAGAGTTTGGGTGTGCCACnnnnnnnnnnnnnnnnnnnnnnnnnnnnnn
>Prochilodus_lineatus_cor_scaffold6598_1509
ttttaacagcttatgtttgtacgtttgcatgtgcattaagtagaggtttgctattgtgagaaacggcagacatgcagatttgtgtttgtaaagtggctgtcaccactatacCACAATACTGTTTAGCCAAACCCCCAACTGTAGAAATACatatatatatatatatatatatTGTTCTATTTGTTAACTGTGTTAGTGTATTTATCTGTGTTTTAATGTGACTGTTGGAAGGCATTTAAAAGCAtgttctatttgttaactgtgttagtgtatttatctgtgttttaatgtgactgttggaaggcatttaaaagcactactg
>Prochilodus_lineatus_cor_scaffold6608_1511
tgttcggcagtgtggaactcgatggtggagaaagagcgaagagtgatattgaacaggactttttaacagattgtcttttttcccctcattgatctccagtcaagctgCCAGGGAGCACAGAGCTGTATATTCAACACCTTATTTCTGAAGgagagagagagagagagagagagagagagagagagagagagaNNNNNNNNNNNNNNNNNNNNNNNNNNNNNNNNNNNNNNNNNNNNNNNNNNNNNNNNNNNNNNNNNNNNNNNNNNNNNNNNNNNNNNNNNNNNNNNNNNNNNNNNNNTGACAAAGGGATAGAGAGGTAAAGAGCnnnnnnnnnnnnnnnnn
>Prochilodus_lineatus_cor_scaffold6608_1512
gataaataagagagaggaagcaggaaagagatagtAAAGAGCAGAGTGAGGGAAAGACAGAAAGAAGGGTGTAGAGAAAGACAGAAGAGAGCAGATAGAAAAGAGAAAGAAGGTAAGAGAGAGAAAATAAAAAAGAGAAAGAAAAGAGACagagagagagagagagagagagagagagGAAGGATAAAGAGGGGGANNNNNNNNNNNNNNNNNNNNNNNNNNAAAGAGGGGGAACTATGAGAAAGGAGAAAgaaggataaagagggggannnnnnnnnnnnnnnnnnnnnnnnnnaaagagggggaactatgagaaaggagaaagcaa
>Prochilodus_lineatus_cor_scaffold6608_1513
aaaagaaagaatgaaagaaagaaagaaaagagagagactgtgctgctgagaggacctggcattcagactcgttggttggagtgagctgtcaagacagcgatgtcccctgGGTGGACCTAAAGGAATGCTCTCTCTTTCTCTCTCTTTCTTtctctctctctctctctctctctcNNNNNNNNNNNNNNNNNNNNNNNNNNNNNNNNNNNNNNNNNNNNNNNNNNNNNNNNNNNNNNNNNNNNNNNNNNNNNNNNNNNNNNNNNNNNGGGAGAAAACCCAAAACGCTTTCAGTnnnnnnnnnnnnnnnnnnnnnnnnnnnnnnnn
>Prochilodus_lineatus_cor_scaffold6628_1520
ggagggatgaagagagatatagagtaatggatggatgaagagaggaacagaggaacagcggtacaagagggtgaaaagtgtgtcagattcagcttagtgactCATCAGTAAGGGCGTGTAAGTGTGCATGTGACAGCCGGAGAGATGCCTtctctctctctctctctctctctctctctctcTTTGTTTTCGTTTAAAGTGTGTTTATCTTGTTTATCTTGTGTTATTTGACTCTGTGCTTGTGAGGAtttgttttcgtttaaagtgtgtttatcttgtttatcttgtgttatttgactctgtgcttgtgaggataagtgtttccgcctgtg
>Prochilodus_lineatus_cor_scaffold6628_1521
ggcgtgtaagtgtgcatgtgacagccggagagatgccttctctctctctctctctctctctctctctctctttgttttcgtttaaagtgtgtttatcttgtttatcttgtgttatttgactctgTGCTTGTGAGGATAAGTGTTTCCGCCtgtgtgtgtgtgtgtgtgtgtgtgtgtgtgtgNNNNNNNNNNNNNNNNNNNNNNNNNNNNNNNNNNNNNNNNNNNNNNNNNNNNNNNNNNNNNNNNNNNNNNNNNNNNNNNNNNNNNNNNNNNNNNNNNNNNNNNNNNNNNNNNNATCTGCTGTGTGTTGAGCTGTAGACGTGGTGGTTTnn
>Prochilodus_lineatus_cor_scaffold6628_1522
ctttttgtttctatcatcttcttatctcttctcctatcttttcttctcttccctgcttttttctttcttcactaattatttaatcatcctctccatTTCTCTTTTTCAGTCTCATGATTTGGTTCTTCTTTATATTTCTTCTCCCCTCTTtctctctctctctctctctctcTTTCTCTCTCTCTCTCTGTCTCTCTCTATCTGTGCCTGTCTCTGTCTCTCTTTCtttctctctctctctctgtctctctctatctgtgcctgtctctgtctctctttctctctctgtctctctctatctgtgcctgtttctgtctctttc
>Prochilodus_lineatus_cor_scaffold6686_1529
ctagatggagtccctaggagcaagtggctcctgcataagagccccctggccaatcgctctggggacctccaatgaaggatcccatactgtatgatgtcccactttcaTAACCTTGATTCATGACCCGTACTGGTCCCCACCCCTCTCTGTtctctctctctctctctctctctctctctctctctcTNNNNNNNNNNNNNNNNNNNNNNNNNNNNNNNNNNNNNNNNNNNNNNNNNNNNNNNNNGTTTATGTCTGCACCTGTTGGCTtnnnnnnnnnnnnnnnnnnnnnnnnnnnnnnnnnnnnnnnnnnnnnnnnnnnnnnnnngtttatgtctg
>Prochilodus_lineatus_cor_scaffold6706_1534
nnnnnnnnnnnnnnnnnnnnnnnnngtgtggtattgtctggtatggtatggtacggaatgatatgatgtggtatgttatggtgtgatgtggtatggtatggtatggtatggaatgGAATGGTATGGTGTGATGGGGTATGGTATAGTATAgtatggtatggtatggtatggtatggtatggtatgAATACAAACTGTNNNNNNNNNNNNNNNNNNNNNNNNNNNNNNNNNNNNGCTCTTACATTTTGTTATTTTGAATGCTCAAGTGAGCCAaatacaaactgtnnnnnnnnnnnnnnnnnnnnnnnnnnnnnnnnnnnngctcttacattttgt
>Prochilodus_lineatus_cor_scaffold6711_1535
actccgattccctgacatctcccattcgtctctgtagtatctcctcatttctgagctgcaaacgctttacactggggacctcagaccagtgtgagataagaaaaagagtaTGATGTAGAGGACAATGGAGCAAAAGATGTGATTTGGCAGgtgtgtgtgtgtgtgtgtgtgtgtgtgtgtgtgtACACGCATGTGTGCACAGGTCTATGTGAGGAAATGTAAGAGACACGTTCATTGTGTAGCCAacacgcatgtgtgcacaggtctatgtgaggaaatgtaagagacacgttcattgtgtagccaagctggagcatccatcactatcacctga
>Prochilodus_lineatus_cor_scaffold6729_1537
caaacaggtaggccttgcacatgaaagggttttattagcatgtttttgccttgtttggcagatactaatgtgtagtattttcacagaatcctgcatgctgctgaacaatcactgttttttTTCCCCTTTCTGTAGTGTTTTAGTCATTTCtgtgtgtgtgtgtgtgtgtgtgTATGCGCGCATGTGTGTGTTATTGCAATATCTTTGAGAAATTCTAAATATAAGATGTCTAATAAACAATTTGTACATCAGTTTTCAGTCGTCTAATTCACTGGCAGAGtatgcgcgcatgtgtgtgttattgcaatatctttgagaaatt
>Prochilodus_lineatus_cor_scaffold6732_1538
ggagtttttataaacctgctgcaaaataaaatagatctcaatatgtttacattcaaataaaatgtggttgtcttcccaagatgttagatgtctgtgtttaatatttagaaaggacaaaaCATGTTCATGTGTCTTCTCATTAGCCTAGAGgtgtgtgtgtgtgtgtgtgtgtgtgtgtgtgtgtgtgtgtNNNNNNNNNNNNNNNNNNNNNNNNNNNNNNNNNNNNNGCCTGGAGGCTCCACTGTTTCCACCCACAGGGATGTGGTAGCACTCATTTnnnnnnnnnnnnnnnnnnnnnnnnnnnnnnnnnnnnngcctggaggctccactgtttccaccc
>Prochilodus_lineatus_cor_scaffold6738_1539
nnnnnnnnnnnnnnnnnnnnnnnnnnnnnnnnnnnnnnnnnnnnnnnnnnnnnnnnnnnnnnnnnnnnnnnnnnnnnnnnntgttcccatccacatttagtccaaaatttctCATGGCTATCACCAGATGTTCTTGTTACAAGCCCACATctggccctggccctggccctggccCTTCTACTACCTGTAAGATAGAGGGTAAGGAATCATCCAGAGGcttctactacctgtaagatagagggtaaggaatcatccagagggcggcgtactgataactctggtagcaccatgattaaggtgtagatgtttcatagcaccatgttt
>Prochilodus_lineatus_cor_scaffold6750_1542
ctgggcatgggagagaaacagtttatagacctgtccgaaattttctagaactttcaaaaagtttgtagaacttcctagaactgtctgggactgtctagtagtgtacatagcaatacataTACAGATGCGTCCAGCTCAGTAAGTGCATAAatagatagatagatagatagatagatagatagatagatagNNNNNNNNNNNNNNNNNNNNNNNNNNNNNNNNNNNNNNNACAATAATAATAATAATAATAAGCACCACTATGAACTGTTGAAGTCnnnnnnnnnnnnnnnnnnnnnnnnnnnnnnnnnnnnnnnacaataataataataataataagcac
>Prochilodus_lineatus_cor_scaffold6750_1543
tgctcccttagatggcagaattatatgttttcatttcattgtcctgctcagttagtgatgaatatagctgtttttatgttttacacataagcagttggattATAACACATAGAAGCCGGGAACAAACATCTTGTTCCGTAGTGTAATTTGtcaatcaatcaatcaatcaatcaatcaaGATAGATAGAGAGAGAGAAAGAAAGATAACAAACTTGACACTTTTCTCAACTTTTGTTCAGTTTGGGAAATCAATCTCCAGgatagatagagagagagaaagaaagataacaaacttgacacttttctcaacttttgttcagtttgggaa
>Prochilodus_lineatus_cor_scaffold6779_1546
nnnnnnaactatatgacagtatgatagttctaaaattttgccAGCACTGGATATCCCAAAGATTGATAAACAGCTTAGAGGCTGGTTTTACCTTGAGGTAAGATTCATTAATTAATACATTTATATGTATGTATGTATGTATTTATGTAAgtatgtatgtatgtatgtatgtatGTACAGTTGAAACCAAAAGTTNATTTATTTATTTATTTATTTGCAACCTTTAATTGTCTTTAATTGTCACTATCCTTCCAAAAGCCTgtacagttgaaaccaaaagttnatttatttatttatttatttgcaacctttaattgtctttaa
>Prochilodus_lineatus_cor_scaffold6792_1551
aacggatccaggtattgaagcatgaggaacagcacggttccagaaatcaagaaaaaatacaaaaaagtcacgtCTCGTGCAGATTACATACAGTGGGCATGGTGTTAGTATGAAAATTTGTTTGTGTTTATGAGAGAGAGAGAGCGATAGagagacagagacagagacagagacagagacAGAGAGAGAGAGAGANCGATAGAGAGACAGAGACAGAGACAGAGAGACAagagagagagagagancgatagagagacagagacagagacagagagacagagagacagagagagagannnnnnnnnnnnnnnnnnnnnnnnnnnnnnnnnn
>Prochilodus_lineatus_cor_scaffold6796_1552
tctctctctttctccttccctcgctctcactcactttctcatgaaagacaaaaccaaaaatcattgtaatcatgctgcatgacaccatgacacatggataggatgaggtttgagaaagagaaaGCAAGCAAGAGAGTGAGAGAGTGAAAGacacacacacacacacacacacacacacacacacacacANNNNNNNNNNNNNNNNNNNNNNNNNNNNNNNNNNNNNNNNNNNNNNNNNNGAGATGGGGAAGCGAAGCAGAAAAAACATTTGGCCATTCACAGGannnnnnnnnnnnnnnnnnnnnnnnnnnnnnnnnnnnnnnnnnnnnnnnnngaga
>Prochilodus_lineatus_cor_scaffold6797_1554
ctttctctctctctctctctctctctctctagtgttttccctacccgtcctctgattggaaacagctgcagagcactcgcagcaacacttaaAAAACGAGTGCATTTCAGATGTCCAAAGTGGGAGCCCCCTCCCTCTCCCTCTCCCTCCctctctctctctctctctctctctctctGTCTCTCTCTCTTTCCCTGTCTCTCTTACTCCCTCCCACTCTCCgtctctctctctttccctgtctctcttactccctcccactctccccatatgtgtgtggtgtgtgtgcgtgagagcgtgtgtttttttttagtattcttcccctaat
>Prochilodus_lineatus_cor_scaffold6797_1555
gtcagtctgtctgctttgcatgtgtaagtgtgtgtaacgaggctggccagtacagtgtcctgtgagcattataattagagaCGCACGATAAAGAATTTCTAAACCTCAAACAATAATCAATTAACATCCGATCATATAAAACTGACAAATtatatatatatatatatatatatataTTATTTAGCAGATTTTCTTATTTTAAGCTATTTACAACATTAGCTTATGGAAAATATGAATTTCCAAAAACTAAAGAGTAAGAATATAACTGTTTGCTAACAATGTTCATGATGGTAATGAttatttagcagattttcttattttaagct
>Prochilodus_lineatus_cor_scaffold6822_1556
gcaaacaacttagggaagcttatagctgtccaattaatgttgtgcaaactgtatatctaaatcatcataaatctacctgaaactgagaccttgcttatgtgctctaccaatttatttaaataggGCTTGCATGATGTTAATTATTTGGCTacacacacacacacacacacacacacacacacacacacacATACATACATACATACATACATACATATATATATATATATATAACCAAATTGTACACTAAGTTTGTCTTCTGTAAAGAACAGAAATTTAACTAAAGAAATTAACAAAACAACAAGTACTTTGATCCAAAACAAGAATTTGACCCAAAGat
>Prochilodus_lineatus_cor_scaffold6822_1557
ttcttgatccttccaacactttacaaggactactttaaggactccagcagcacttcattcatacagatgcacatttatatataaatgctggggtttattaatttattacatggtattgtaTTGGTAAAACATCAGATCAGTAGGCCTCTAacacacacacacacacacacacacacacacacacacacANNNNNNNNNNNNNNNNNNNNNNNNNNNNNNNNNNNNNNNNGGTCTTAAGAGGCTGCTGTCCATCACACTGCTGGCACACTAAACCTATTTCannnnnnnnnnnnnnnnnnnnnnnnnnnnnnnnnnnnnnnnggtcttaagaggctgct
>Prochilodus_lineatus_cor_scaffold6822_1558
atgagctactgtctctgactttacatctctaaggtagacaaacaaggtgtgtttaatagagcggacagtaagtggaggatttaaaaactgatctatttgtaccagcacatcacgtagtttcagtaCAGTCCTGTAAATTACCCACCACCCtgtgtgtgtgtgtgtgtgtgtgtgtgtgtgtgTNNNNNNNNNNNNNNNNNNNNNNNNNNNNNNNNNNNNNNNNNNNNNNNNNNCACCTGCTGATTAACTTCAATTCTAACTGAtnnnnnnnnnnnnnnnnnnnnnnnnnnnnnnnnnnnnnnnnnnnnnnnnnncacctgctgattaacttc
>Prochilodus_lineatus_cor_scaffold6822_1559
ccgacactgttcagattgactgaggccaggctctggtcagacaggctgttgttaaggctgcttctcggacTGTCACTACCATCCTGGTCTGTGTTGTACAACGCCACCTGAAAAGACAATAAAAGAAATAATTAGGCATTGTAATAATAAtattattattattattattattatTAACAACAACAACAATTATTACTATAAAAGTAGTAGTAAGTAATAGTAGGTAATGATTATAATCAACAATACAAATTAACAAATGATCAACACAATACAATCAAGAAtaacaacaacaacaattattactataaaagtagtagtaagtaa
>Prochilodus_lineatus_cor_scaffold6835_1563
acaccatttaaggtggaatgggaatgaaagctaccttaataatcactgactccacttaacgagtctcGGTTACAGTTAACACACCAGGGCTCTATCATTAGAGACGGGGGCCGCTGCTTTAACCCCTACACTGCAGCTATATACATGTATatagatagatagatagatagatagatagatagatagatagNNNNNNNNNNNNNNNNNNNNNNNNNNNNNNNNNNNNNNNNNNNNNNNNNNNNNNNNNAAGACACTTGAAACATGGATTTCAAAnnnnnnnnnnnnnnnnnnnnnnnnnnnnnnnnnnnnnnnnnnnnnnnnnnnnnnnnnaagacacttg
>Prochilodus_lineatus_cor_scaffold6854_1565
nnnnnnnnncgcaacatttattaactactcggctggactagaacctgatctaaagctggagacaaacaaacaaacaaacacatagcttttttccattcatctcagtttctcagcagcacactcctccCCATCTCCCTCTTTTTCTTTCCAtctctctctctctctctctctctctctctcTGTATCTCTCTCTCTCTCTCTCTCTCTCAGAATGTCCTTCAGGCTGAAGTGACAGGCCGCTGCTGAATGCAGTTCTCTCTGAAGtgtatctctctctctctctctctctctcagaatgtccttcaggctgaagtgacaggccgctgctga
>Prochilodus_lineatus_cor_scaffold6854_1566
ggactagaacctgatctaaagctggagacaaacaaacaaacaaacacatagcttttttccattcatctcagtttctcagcagcacactcctccccatctccctctttttctttccatctctctctctCCATCTCCCTCTTTTTCTTTCCAtctctctctctctctctctctctcTCTCTCTGTAtctctctctctctctctctctctcAGAATGTCCTTCAGGCTGAAGTGACAGGCCGCTGCTGAATGCAGTTCTCTCTGAAGagaatgtccttcaggctgaagtgacaggccgctgctgaatgcagttctctctgaaggagaggaggagagaagcgtttctctgggttttaattagtcgtgttcaaggcctctaatcctgggacagaaagcgtgactaccac
>Prochilodus_lineatus_cor_scaffold6886_1571
acacagacaccgccgcgccagaaaagtggatggaaaaacagatgatctcgaagagaaaacaggcagaggaagctcacagcgcagcctcagtgcgcagcagaggaccggatcgtagcgtagtcacGCTGATTTCAGTAGGAATGGCTTGTActcctcctcctcctcctcctcctcTTCCCCCTCCTCTTCCTCCCTGCATGAGCAGCAAAACACAGGGAAAAAACCTCAAGGCTCCTTCTGTACGttccccctcctcttcctccctgcatgagcagcaaaacacagggaaaaaacctcaaggctccttctgtacgagcctccagc
>Prochilodus_lineatus_cor_scaffold6889_1572
agtgctgagaatgatccaccacccacataatacctgctctgtggtggtctcgtaagaggcttgaccattgaagaacagggtaataaagtatacagagaaacagatggACTACAGTCTGGAACTGGCAAACCTGAATTATTATTATTATTTttgttgttgttgttgttgttgttgTTTATACAAGTAATTTTTTTTTTTTTTTTTTTTTTTTTTTTTTTTTTNNNNNNNNNNNNNNNNNNNNNNNNNNNNNNNNNNNNNNNNNNNNNNGCACGCAAAGCTTATGGCTCTCCTGCTCCATCGAACAGCCAGAGTCCTTCCTCAGtt
>Prochilodus_lineatus_cor_scaffold6892_1574
acaaacaataattactggcagtttctggcagatctggtgtgcatgctattagaaaagagtgaacccaacaaaatggccacatagggaatgtgaatacacttacacactcactaacactCACACTCACACTCACACACTCACACTCTCACTcacacacacacacacacacacaCGTGTGTTTACAGACATTTCAGTACTCTGTGTTGTACACTGACAGATAACTGGTACGTGTGACATGGAGTTcgtgtgtttacagacatttcagtactctgtgttgtacactgacagataactggtacgtgtgacatggagttcccatggg
>Prochilodus_lineatus_cor_scaffold6892_1575
gttgacgggtctcttgacctttgccccctgggttttgctctctctgaccatcagagccacgtcctcgtcatccaagatcctcaccagatccccttcagggTCCCTATAGTTGAGAGCGATGTCCTCTACCTGGAAGACGTCCCTGAGAGAagagagagagagagagagagagagATGAACTAAGACAGCCCGAAAAACGACatgaactaagacagcccgaaaaacgaccaactccgtgaggctcctggtggatataatacacaaaccatgtacctgagttaaagtagagttcccaaaggtaaatactcctccagtgtctgtaga
>Prochilodus_lineatus_cor_scaffold6904_1576
aaacaaaccttgttaaagtattctaattatccttctctgtttctctctttcccccctttctttttcttgctctcaggatcagcctcctccttaCTATCCTCCTCAAAATCAGCCAGAAAAGAAAAACAACTGACCTCTCTGAGCCCATTCtgatgatgatgatgatgatgatgatgatgaTAGATTCCTGTAATGCTTGTTTTCTGGTGtagattcctgtaatgcttgttttctggtgttagaagtttctgtatgtttatttacaatcacacaatcagtttgagttggtttctctgtctgcgttcgtgtgcatttttctctaaaagaaat
>Prochilodus_lineatus_cor_scaffold6934_1578
cttatgtatatttgtttggaatagtttcgtttttgttttcctttgcacatccaattaacatgtgacacaatgtgattgtaaatttgaatGGCTGTGTAAAAGAACAGTAGGCAGTAGGCAGATAACTGATCATTTCAAATAACTGCAATTaacaacaacaacaacaacaacaacaacaacaacAANNNNNNNNNNNNNNNNNNNNNNNNNNNNNNNCTTTAACCAAACTGCATCTCCACCaannnnnnnnnnnnnnnnnnnnnnnnnnnnnnnctttaaccaaactgcatctccaccttaaaacaatcctgtcttcacgtaacacgctacaac
>Prochilodus_lineatus_cor_scaffold6937_1579
aggctgtctggctttaggtcagtacatactgtatgtcaagcttgccagcatttcagcacctgtactagatttcatgtgaccttatattttccATAGCTCAAGTGCATGGTTGGTTTTCAGTGCAGGACTGTACATGTGTATGCTTTATGTtgtgtgtgtgtgtgtgtgtgtgtgTATACAGGCATTAGGTTGGGGATGTATACCCAtatacaggcattaggttggggatgtatacccacctactgtaccgtgcgtgcatatgcattagtcagagttgtagggcaatggtgtggcactgggagctgtaaagctgtcatgagatgc
>Prochilodus_lineatus_cor_scaffold6947_1585
attaaatattcattaatattttctgaactactaggtggaccactccaatttaaagataaggaaaacctccttatgatatggtatttttgtccgctagctggcctaTATACGGTTGCCAGGAGTCAAACTGCTGGCACTTAAGTTAACAGGaataataataataataataataataatGATAATAATGAGCTGAGTAATGCAGAGGGAAACgataataatgagctgagtaatgcagagggaaacagagtattgtattaatctttacatgaggggctacatctgtttattccttcacggttgaggaggattcccagtaattgtatcagc
>Prochilodus_lineatus_cor_scaffold6959_1586
tatttgatacttctaaaaaatctgctttaatacaaatagacattagacaaaattatcttaatttacgagaataggaagtccgtgtgaaacaaccatctttggcttgccctctgtgttgctttttactGGGGTTACAGGCCTAACGTCTTAtgtgtgtgtgtgtgtgtgtgtgtgtgTATCTAAACATGTCAGTTTTCCGTCAAGATGGCATACATGGTTCTACCAGATAGCTGTTTGTGGCCACAGTTTCATCACAGCTGCAGTTTCATTTACCACtatctaaacatgtcagttttccgtcaagatggcatacatggttctaccag
>Prochilodus_lineatus_cor_scaffold6959_1587
tgaaataggtcaataaaatacgcctgtctgtctgaattaagtagatttttgtgtactggtaaTGGTTTATTAGTAGCACCAGCATCATTATTATGATGATTATAATTATTATTATGTAACTATTATTACTATAATTTATTGTTATTATTGttattattattattattattattattattaGTAGTAGTAATAGTAGTAGTAATAATAATAATAATAACAACAATAATAATAATGACAATAATAATAATAACGATAAAGGCAACAATAATGATGATGgtagtagtaatagtagtagtaataataataataataacaacaataataataatg
>Prochilodus_lineatus_cor_scaffold6960_1589
attaaggagctcctactttagacattacagtcctaggaactgaaacatgatcacgtcattcactgtactgccactaaaacgcgttcatgtagaagatatacagtaatgtttaggcccagagtaggaGACAGAGTGGAAGGGTAAGAGAGGtctctctctctctctctctctctctctctctctctctctcNNNNNNNNNNNNNNNNNNNNNNNNNNNNNNNNNNNNNNNNNNNNNNNNNNNNNNNNNNNNNNNNTATAGCCGTATAACGGCGCTGATGTGGnnnnnnnnnnnnnnnnnnnnnnnnnnnnnnnnnnnnnnnnnnnnnnnnnnnnnnnnnnn
>Prochilodus_lineatus_cor_scaffold6965_1593
aaggagataaagccgtttccctcctcagctgaatcacctgtcagagatgatcacaataccctgaagagcacactgtgcactGAAACTGTCATCACACAATTGCTCAACCTACTACAGCTGCACCAACACACCCACACACACACACACATTtctctctctctctctctctctctctctctctctctctcNNNNNNNNNNNNNNNNNNNNNNNNNNNNNNNNNNNNNNNNNNNNNNNNNNNNNNNNNNNNNNNNNNNNGCTGTATGTTCACCCCCCCCCATCTCTCTTCTTTATAAAAAnnnnnnnnnnnnnnnnnnnnnnnnnnnnnnnnnnnnnnnnn
>Prochilodus_lineatus_cor_scaffold6965_1594
aatggatggatacatttctttagttatactgaatttgcaggggaattatggaattatgttaagctgtaatttgactggcctgataggtttgcatgaaacaaagCCCAGTCTAAGATGGATTAATCTGGTAATGTGTACATGTAATGTGTTtgtgtgtgtgtgtgtgtgtgtgtgtgtgtgtgtgNNNNNNNNNNNNNNNNNNNNNNNNNNNNNNNNNNNNNNNNNNCATTGGTGCACTATGGATGATTTCTGTTCTTTCnnnnnnnnnnnnnnnnnnnnnnnnnnnnnnnnnnnnnnnnnncattggtgcactatggatgatttctgttctttc
>Prochilodus_lineatus_cor_scaffold6969_1595
nnnnnnnnnnnnnnnnnnnnnnnnnnnnnnnnnnnnnnnnnnnnaatgtaatgggattacgtcacttattacttcctgaaagaaggaatctcatttctttattctttattcgttgcattaTTTAAAACATGCAAAATGCTCTGCCAGTATagacagacagacagacagacagacAGAAAATCACCTAATAAAGTAAATATTGCTGCTATCTCAAAATGAGAAATATTAGATTTAAAACTGTTTTAACTGCCAAGACTGCATTTGTATTGagaaaatcacctaataaagtaaatattgctgctatctcaaaatgagaaatattag
>Prochilodus_lineatus_cor_scaffold6987_1600
tggtgtgtctcggagtgttggagatgtgtggatgaccttcagcagaacgtttctacagagactaatgagggtcactcactgccctccacctcacacacacacccacacacccacacaccctggAGGGGGTCTTCTTTTAGCCTGAGCTCAgtgtgtgtgtgtgtgtgtgtgtgtGGGTGTGTGGTGTCCTAACGAGTGCTGGTGAAGAGAGGAGATACGGAGGACACACTCGCATGACATCACCTGATTTTCCTGCTTTGATGTTACGAGCTGTTTGATGTGGgggtgtgtggtgtcctaacgagtgctggtgaagagaggaga
>Prochilodus_lineatus_cor_scaffold7003_1602
ctctagtgggagtgcatttatcatctactgcagccactAATGTAGAGTAATATGAAGGGGTGTGTGCGCATGTGTATGTGTGTGTGTGTGTCTGTGTGTTTGTCTGTGTGTGTGTGTGCGTGTGTGCTCGTGTGTGTATATGTGTGTGTCtgtgtgtgtgtgtgtgtgtgtgtgTCTCTGTGTGCGTGTCTCTGTGTtctctgtgtgcgtgtctctgtgtgtgcgtgtgtgtgtgtgtatgtatatgtgtgtgtgtgtgtgtatgtatatgnnnnnnnnnnnctctgtgtgtgcgtgtgtgtgtgtatgtatatgtgtgtgtgt
>Prochilodus_lineatus_cor_scaffold7008_1606
tgccccatgtcctgctgtatcgctctttgttgtatggccaagtgactgttctgtttattaaaagcttttgttactttggctcagcagagttttttgcagcTGACACAGTATCAGATGGTCTCAAAAAGATGTTATCTTTTATTAATTGTTacacacacacacacacacacacacacAACCACATGTATATATATATATGATGTAATTTGTATTTACTCATTTTGTATGTCATTTTGAATTTACAGACTTGCTTGGTGCAaaccacatgtatatatatatatgatgtaatttgtatttactcattttgtatgtcattttgaatttac
>Prochilodus_lineatus_cor_scaffold7008_1607
nnnnnnnnnnnnnnnnnnnnnnnnnnnnnnnnnnnnnnnnnnnnnnnnnnnnnnnnnnnnnnnnnnngaactgctaACCTGTAAAACCGCATCAAACATTAGGTTTGTTTGTAAACTCTCTCTAGAGCTTTCAGGGTTTTCTTTTATATAtttgtttgtttgtttgtttgtttgtttgCTTTTATAGTCTTTGAAGCGAAAACTGTTCCGGTAATGCTCAGTcttttatagtctttgaagcgaaaactgttccggtaatgctcagtgctctgatgtaagcagctgttatcatttttattatgtataatagggaatggtgcttttttaa
>Prochilodus_lineatus_cor_scaffold7033_1608
nnnnnnnnnnnnnnnnnnnnnnnnnnnnnnnnnnnnnnnngtgctggtcagtgtaaaggttgtgatcatgccgggcgatgaaacagggcagggggttctgatgtgatcGCTCCGGAGAAATTCTAGTGCTTAACTAAGAAGAGGAGAGAAagagagagagagagagagagagagagagagagagagACAGAAAGTGATTAGGAGGATTAAGGATTTAGAGGTAGATGTCTATAATATCTTATAACTGTCCGTCATACGACTGAATCacagaaagtgattaggaggattaaggatttagaggtagatgtctataatatcttataactgtccgtcata
>Prochilodus_lineatus_cor_scaffold7043_1609
tacttctagtcaagtatatttggaagaaagttatctatttttcactcagtaccaattctgttcaTCTGGGCCAAGAATACTAAATCTCACTTTGTAAACCATTTTACTTTAGACCAATACAATAAAGGTAACTAATAAACTTATATGTATatagatagatagatagatagatagatagatagATAAATATATCTAAACCATTGTCAAAAATCCTGTCTCataaatatatctaaaccattgtcaaaaatcctgtctctagacacaaagtatttcagtccacagataaagccttattttagctacacccttgcatttttgagtagcaagtaaga
>Prochilodus_lineatus_cor_scaffold7062_1610
tttccctttcctttagtgtgttatgaagctttttgtccatgaaacatcatgtaaagacgaaatacatgccagagggaggaaaccacagaaacccctttttttcagctgcctaaaccgccttcagCCCAGTTCTCTGTTCAAAGGTGATGTagagaagagaagagaagagaagagaagagaagagaAGNGCATGAAACATCATGTAAAGACGAAGTACATGCCAGAGGGAGGAAACCACAGAAACACTTagngcatgaaacatcatgtaaagacgaagtacatgccagagggaggaaaccacagaaacactttttttcagctgcctaaaccgcctt
>Prochilodus_lineatus_cor_scaffold7070_1614
gtactaactgcaaaaacagttttcaacattacagcagctagtggtaagtattaaccatgttaccttttttttccaatacaacaacattGGCAAAAGCAGTCCAGATAAATATTACTCGAAGTACTAGTAGCTTCAGTGCTTGAGTCTATAatctatctatctatctatctatctatctatctatctatctANNNNNNNNNNNNNNNNNNNNNNNNNNNNNNNNNNNNNNNNNNNNNNNNNNNNNNNNNNNNNNNNNNNNNNNNNNNNNNNNNNNNNNNNNNNNNNNNTGTCCAATTAAATATGCAACTATTAAATTTCCTCTGTTGAannnnnnnnnnnn
>Prochilodus_lineatus_cor_scaffold7073_1615
tgtggtcccataatttgtcttctatcagaccacatgaaagaaaacatatcatatacacatttaggtgttcatgtcttggcacttttttcagtttgtacctgtagatttCTGTCATGGAACGTCAGCATTCTAATGCAATACGACTGTTGAtctctctctctctctctctctctctctctctctctctcTGTCTGNNNNNNNNNNNNNNNNNNNNNNNNNNNNNNNNNNNNNNNNNNNGTGCACATTGTTATGGGATTTGGAACAtgtctgnnnnnnnnnnnnnnnnnnnnnnnnnnnnnnnnnnnnnnnnnnngtgcacattgttatgggatttggaa
>Prochilodus_lineatus_cor_scaffold7098_1616
gtgtagtagaagttcgagtggtagtaatagtatgcatattcaatagctaagtttggagtcagactgtgagattgtatgaacactcaggcatTTGATCAGTACTTGATTTGGGGCTATAGTCTTAATTAATTCTCACTCTTTCTCACATTCctctctctctctctctctctctctctctctctctctctctCNNNNNNNNNNNNNNNNNNNNNNNNNNNNNNNNNNNNNNNNNNNNNNNNGTTACTCTCCTTTGCTCTCAGGCACTcnnnnnnnnnnnnnnnnnnnnnnnnnnnnnnnnnnnnnnnnnnnnnnnngttactctcctttgctctcaggcact
>Prochilodus_lineatus_cor_scaffold7109_1618
aatcctatgcgtctttgtgttaaggtggcacatctccagctcagtgggaggacatcactggtaccactccactttccttcgtcacagactgtgtctcattCACAACTAACGTCTCAGCCAGGTAATAAATATACCTGTATATGTATACAGtatatatatatatatatatatatatatataGAGAGAGAGAGAGAGAGAGAGAGAGAGAATATATAATCTGTGAAAGCAAGCTCAAACCgagagagagagagagagagagagagagaatatataatctgtgaaagcaagctcaaaccatgttattaccaccaccatgtttcacagatggta
>Prochilodus_lineatus_cor_scaffold7109_1619
acatctccagctcagtgggaggacatcactggtaccactccactttccttcgtcacagactgtgtctcattCACAACTAACGTCTCAGCCAGGTAATAAATATACCTGTATATGTATACAGTATATATATATATATATATATATATATATagagagagagagagagagagagagagagAATATATAATCTGTGAAAGCAAGCTCAAACCaatatataatctgtgaaagcaagctcaaaccatgttattaccaccaccatgtttcacagatggtacaaggttctgatgctgcaatgcagggttctcctttctccagacataacacacct
>Prochilodus_lineatus_cor_scaffold7110_1620
ttgttgcaagtctgtgcaatgaggtccatggacttctggatctgcttgtgtagtgatctctctctaattcctctgctatgcagagtcttcaTAAGTGCCTGAAGCTCCTCCACATCTGCAACCTTCCACCAGCCCATCAGCTTGTCTGCAacacacacacacacacacacacacacacacacacacacacacacAAAGTCTCAGTGAGTAATGTATATACATACTCTTCAGTCAACACTTTTTCTTAAGCAaaagtctcagtgagtaatgtatatacatactcttcagtcaacactttttcttaagcaattcctatttagtcggtcctgaacaataagaaaaag
>Prochilodus_lineatus_cor_scaffold7120_1621
attcttattttgaatagctgaatccatttttggtgaaattcagaatttcacaatgtattgaatacttaaaaaataaaatacggtcatgctgcttatactcatACGCAGTGAACTGAATCATAATGGAATCATCTATCTATCTATCTAATCatctatctatctatctatctatctatctatctatctatctAATAATCAATCTATCTACAGTGGGGAGAACAaataatcaatctatctacagtggggagaacaagtatttgatacactgctgatttnnnnnnnnnnnnnnnnnnnnnnnnnnnnnnnnnnnnnnnnnnnnnnnnnnnnnnnnnnnnnnnnn
>Prochilodus_lineatus_cor_scaffold7125_1622
tacgttggccaaagacagtcttgcacaagcaaggattgctcttgctgaacattttccagggttatcatgtcaggcagCGTGTATTAGCTCATGAGTTGCGTATGTGTATGTATGTGTGTAAATACCCTGTAATGTATTAGGCCTTCTGATggaggaggaggaggaggaggaggaggaGGGGGACCAAATGGCAGCTAAAGTACATTTTCATGTGAGCCCTCAAAgggggaccaaatggcagctaaagtacattttcatgtgagccctcaaaaaaaaaaaaaaaacagtgtacctcaactaatggttttaataaaacgtcctcgctag
>Prochilodus_lineatus_cor_scaffold7125_1623
gggtgcatgtgtgtgaatgtgtaaattgggctggaatgctgtgtcctgccaaacccccagcccagacacccccctggagataagtgagatagaacaggggatgtctcgcacatcactgccccaAGACTGGCACACTCAGCTACCATACTActtctcttctcttctcttctcttctCTTTTCTTCTCTTCTCTTCTCTNNNNNNNNNNNNNNNNNNNNNNNNNNNNNNNNNNNNNNNNNNNNNNNNNNNNNNNNNNNNNNNNNNNNNNNNNNNNNNNNNGATCCTCTCATACTTGCACTTTGATAAACTcttttcttctcttctct
>Prochilodus_lineatus_cor_scaffold7140_1624
tgtcatgatggatggctagccacctccccaaaggctcgagatctcatctctcatcccatctctctctctctctcactctcctagtcttttattctttctcttttctttctcTCGCTCTCACTCTTTTTCTTTAGCTCTATCTTTTAATTGctctctctctctctctctctctctctGTCTTCACTTTCTCTCTATCTTTACTCTCTCAAGCTCTTTTCTTTTTTCATTCTCTGTCTCAAGTTCGAATGTTGTTCTCCCgtcttcactttctctctatctttactctctcaagctcttttcttttttcattctctgtctcaagttcg
>Prochilodus_lineatus_cor_scaffold7140_1625
ggtggcacgctagtctggagcaaaagacagagctaggatgggagctagcaagacacagagagacagaaaaggagagagagagcttgttagcaaacagtgtgaagcactggtgaagttacatggctGAATGAGAGGGACTGCTTTTTCCTTtctctctctctctctctctctctctctctctctctcTNNNNNNNNNNNNNNNNNNNNNNNNNNNNNNNNNNGTCTCTAGAGGGCCATTGGTTCCAGGTGACAGACTTGCTGAGGGTCAGGGTAGACTtnnnnnnnnnnnnnnnnnnnnnnnnnnnnnnnnnngtctctagagggccattggttcca
>Prochilodus_lineatus_cor_scaffold7140_1626
acagtgcatctcccctctaagaaagtgaggaggcctgcacaaagtttggtctctgagaatgttcattgcagcgcaggcgtgggagtttcagccaggcacccAGCTCTGGTTGCTGTGGCTCTGCTGTGGGCCTGCAAGCCCCATGCTCACgcccatgcccatgcccatgcccatACCCATCCCAATGCCCATGCCCTGTGCCAGGGAGCAGTCAAAGTTAAAGTCCATCTCCTCCCCTGacccatcccaatgcccatgccctgtgccagggagcagtcaaagttaaagtccatctcctcccctgagtccattatgtcatggagg
>Prochilodus_lineatus_cor_scaffold7191_1631
nnnnnnnnnnnnnnnnnnnnnnnnnnnnnnnnnnnnnnnnnnnnnnnnnctattccttaatgctcagctgtgcaacctaatgatataactaatgagacagctgaccactatcagctctcactgctaaACACATGCACATACACATACACGcacacacacacacacacacacaCCAAAACAAGCTCCTCATTAACAAGCCAGAGACCTCCCTCccaaaacaagctcctcattaacaagccagagacctccctcaggttcccctctcctatgtgtggtgtttttagaaaccctatagatggttctgattgatgcctatactgga
>Prochilodus_lineatus_cor_scaffold7192_1633
nnnnnnnnnnnnnnnnnnnnnnnngtaatagaggagatttaatgcACAACATTAAATCTCCCCAGGGTTAGTTTAGTTTAGTTTAGTTTAGTCTTGTTTAGTTTAGTCTTGTCTTGTGTAGTTTAGTTTAGTCTTGTTTAGTTTAGTTTAgtcttgtcttgtcttgtcttgtcttgtcttgtcttGTGTAGTTTAGTTTAGTTTAGTCTTGTGTAGTTTAGTTTAGTTTAGTCTTGTTTAGTTTAGTCTTGTATTGTCTGGTCTTGTCTTGTCTTGgtgtagtttagtttagtttagtcttgtgtagtttagtttagtttagtcttgtttagttt
>Prochilodus_lineatus_cor_scaffold7200_1634
ttctgaccgcaggtgggaaaactcatatttaaacataaaaaaaagaagtaaagaaaaataaaccacattggtcacatacaGATGGAACAGCTAGAACAAAGACCTTTATAAATATGTCTGTCTACTGATAGACACAAACAAAATACAGAAaataataataataataataataatTCAAGTTTTCTTTTAANNNNNNNNNNNNNNNTTTCTTTTAAGATGAAACGTTCGTAGAGCCAtcaagttttcttttaannnnnnnnnnnnnnntttcttttaagatgaaacgttcgtagagccaacccatgccagagtaatcttcatata
>Prochilodus_lineatus_cor_scaffold7214_1636
gtagtcccttacagtagctaaatacaaaaaatatgcattagacaataaatatatacaatactaagcacaaaatctctgtttatcctgatatacagttttatataacagtaacataacgttatgaccATATCCATGGTTAGGCTGGGGTAGatatatatatatatatatatatatatACACACTACAGATAAACAGTATGAATGGAAGGTAACTGTAGGTCAGTCTATATGTGCAAGTATGAATAAGCTAAATGTAAAGTGCAGAGTGATGATTGTCCAacacactacagataaacagtatgaatggaaggtaactgtaggtcagtc
>Prochilodus_lineatus_cor_scaffold7233_1639
aactgttgtttagccgtggctaattgttatttgtttatgtatatatatatatatattagttgttgttgttgttgttgttttgttttgttttactgggctttttatgtgaaactgctacaggcTGCTAAATTTCCTTCAGGATCGATAAAGtatctatctatctatctatctatctatctatctatctatctatcTGTCTGTCTGTCTGTCTGTCTGTCTGTCTATTTATCTATCTAACCATATCCATTTGTTATAGTGCTTTAGGGATGAGGCTAACAtgtctgtctgtctgtctgtctgtctgtctatttatctatctaaccatatccatttgttatagtgct
>Prochilodus_lineatus_cor_scaffold7233_1640
atatatatatatattagttgttgttgttgttgttgttttgttttgttttactgggctttttatgtgaaactgctacaggcTGCTAAATTTCCTTCAGGATCGATAAAGTATCTATCTATCTATCTATCTATCTATCTATCTATCTATCTAtctgtctgtctgtctgtctgtctgtctgTCTATTTATCTATCTAACCATATCCATTTGTTATAGTGCTTTAGGGATGAGGCTAACAtctatttatctatctaaccatatccatttgttatagtgctttagggatgaggctaacattgggtaggtgtttgaattgtccgttccatctta
>Prochilodus_lineatus_cor_scaffold7236_1641
nngccaaacgtccttgtgaaacgttctgctgctccttttaaaccaggttctgcaaggaaaaggaaCCCTGCAGATTTCTTTACTAGCTGAGTTTAGGCTTAGCATTATTCAGTTACTCTTTAACGGTTAGCAAATGTTCTCATGAAGACGacaacaacaacaacaacaacaacaacaACGTGTCAGTGAAACTGCACTGTGACATCAAACAacgtgtcagtgaaactgcactgtgacatcaaacagttttgagaaaccacatggaagataaagaaatccaccccctgtgaactttgtgtgtgacggtcacatgacaggcgggtaaac
>Prochilodus_lineatus_cor_scaffold7238_1642
gtacgactgaaactgcttttgtcattttgtttaaaagctagtgatttaataataatcattataataacgatgttacatctttcattgtattactttactgtattactgctttttaaataaCAACAATAATAAGAGGTGTAATGCGACTATttattattattattattattattattaTNNNNNNNNNNNNNNNNNNNNNNNNNNNNNNNNNNNNNNNNNNNNNNNNNNNNNNNNNNNNNNNNNNNNNNNNNNNNNNNNNNNNNNNNNNTGTAGGATACATATTATTCCCTTTTCAGCTCGTTCTAGTTtnnnnnnnnnnnnnnnnnn
>Prochilodus_lineatus_cor_scaffold7280_1647
tggtgtaaatgggtggagccaaactgtagaaacagcaaatgcatgtaaacatgctggtttttgtGACATGCACAGAACAGTGTTTCAAAAAAAAGAGGGTAAGACAGATTAAATTAAGACAGACATTGCACTAATCTTTTAACAAGTTGTatagatagatagatagatagatagatagatagatagatagATNNNNNNNNNNNNNNNNNNNNNNNNNNNNNNNNNNNNNNNNNNNNNNNNNNNNNNATATAATTAGCAAAAAAAACAAACCACCTTCTGGTTTACATTAAACGGAatnnnnnnnnnnnnnnnnnnnnnnnnnnnnnnnnnnnnnnnnnnn
>Prochilodus_lineatus_cor_scaffold7299_1648
nnnnnnnnnnnnnnnnnnnnnnnnnnnnnnnnnnnnnnnnnnnnnnnnnnnnnnnnnnnnnnnnnnnnnnnnnnnnnnnnnnnnnnnnnnnnnnnnnnnnnagacatttaggtgaaaTGGTTTTAAGGTACAGATTGACTCTCCTCTTCAtctctctctctctctctctctcTTTCTCTTTCTCTAAACTTTATTTTTTCCAGGGTGCGTTCATTTCAGGAACATtttctctttctctaaactttattttttccagggtgcgttcatttcaggaacatcannnnnnnnnnnnnnnnnnnnnnnnnnnnnnnnnnnnnnnnnn
>Prochilodus_lineatus_cor_scaffold7368_1659
ctccacattttgtctagtccatgtcTTTAGCACACATCACTGTTTGCACAAAAAATGATATATGAATGATACAAATAGTTTATTATTATTACAGTAATAATAGAAAAATAACCACATGATAAGTTATACATAATAATAATAATAATGTTGttattattattattattattattattattattattattaNNNNNNNNNNNNNNNNNNNNNNNNNNNNNNNNNNNNNNNNNNNNNNNNNATTAAGCTATTATTTAAGCATATTTAGCTCTTGGAGATTAAAAAAAAAAAGGTAAAGTACTCCATGCTGAAACAAAACAAAGTGTnnnnnnnnnnnnnnnn
>Prochilodus_lineatus_cor_scaffold7383_1661
gcacagcggtagtgaacagtacaaccaagatggcgggtctatctctctatctatctatctatctatctatctatctatctatnnnnnnnnnnnnnnnnnnnnnnnnnnnnnnnnnGTGAACAGTACAACCAAGATGGCGGGTCTATCTCTctatctatctatctatctatctatctatCTATCTATNNNNNNNNNNNNNNNNNNNNNNNNNNNNNNNNNNNNNNNNNNNCCAATCTGTCTGTCTGTCTAACTAActatctatctatctatctatctatctatNNNNNNNNNNNNNNNNNNNNNNNNNNNNNNNNNNNNNNNNNNNNNATCTGTCAATCTGTCTGTCTGTCTATCTnnnnnnnnnnnnnnnnnnnnnnnnnnnnnnnnnnnnnnnnnnnnnatctgtcaatctgtctgtctgtctatcta
>Prochilodus_lineatus_cor_scaffold7384_1663
actggctcttaacagcgctgcgaggcctcgccgaagagacgctctcctgatcactgatgtGTCTTATTTGTTATGCTGGAGGGCGAGTGTGGCTGCGTGTGTGTGTGTGTTCATGTTGGCGGAGGTCTCCATTTAGCATGCTTNAGCTGCgtgtgtgtgtgtgtgtgtgtgtgtgtgtgtgtTCATGTTGGCGGAGGTCTCCATTTAGCATGCTTCATTtcatgttggcggaggtctccatttagcatgcttcattacgctcctgacagatttcatatcccgcctcatgcaaagacactcagaggtcacagtggtgccgtttatttgactgt
>Prochilodus_lineatus_cor_scaffold7393_1665
gttgcagagaagccaaacactaaagttttgagaggctgttagagcttctcaggctttcttccccctcaactaacCGAGTGAACCTGATGTTGCTTTTAACTGTTTCTTCTTTGATACTTCTCTTATTTAATTATTTAATAACTTTAAGAAtctctctctctctctctctctctctctctctctctctcTNNNNNNNNNNNNNNNNNNNNNNNNNNNNNNNNNNNNNNNNNNNNNNNNNNNNNNNNNNNNNNNNNNNNNNNNNNNNNNNNNNNNNNNNNNNNNNNNCACTCCGTCCTAGGAACAAAATGTCAtnnnnnnnnnnnnnnnnnnnnnnnnnn
>Prochilodus_lineatus_cor_scaffold7393_1666
tatgatgtgccatctgttctttatagttcagaacccattaatggttctatatatgcccaaaaatagactactggtataacttaaagaagccccatttaagaactttagctaGTGTAGAGTGTAGGCTACCGTTAAAAAAAACATTGTGCTgaaagaaagaaagaaagaaagaaagaaagaaagaaagaaagaaaNNNNNNNNNNNNNNNNNNNNNNNNNNNNNNNAGTAAGTTAATTTCTAGCTAAACTGATAAGACAATAAAAATCCCCGnnnnnnnnnnnnnnnnnnnnnnnnnnnnnnnagtaagttaatttctagctaaactgataagacaataaaaatc
>Prochilodus_lineatus_cor_scaffold7407_1669
catgtaacaggattgttctctctctctgtctcttctgtctctctctgtgtctctctgtctctttctcactctctctctttcttatctctctctcagggtggatcatgttggtgagatcagGATGAAACCAGGACCAAAGAAATGTGAGTTcacacacacacacacacacacacaAACAAACACACTCACTCTCTCTCTCTGTCTCTCTCTCTCTCTCTCTCTCTCTCTCTGTTTCTCTTAATTTCTCTTTTTGTGTTCAGATTCCTGTGAGCTCaacaaacacactcactctctctctctgtctctctctctctctctctctct
>Prochilodus_lineatus_cor_scaffold7407_1670
tctctgtctctttctcactctctctctttcttatctctctctcagggtggatcatgttggtgagatcagGATGAAACCAGGACCAAAGAAATGTGAGTTCACACACACACACACACACACACAAACAAACACACTCACTCTCTCTCTCTGtctctctctctctctctctctctctctcTGTTTCTCTTAATTTCTCTTTTTGTGTTCAGATTCCTGTGAGCTCtgtttctcttaatttctctttttgtgttcagattcctgtgagctcacattcgacccaaacacagtggacagatgtctctctctgtgtgaggagaacaggaaggtg
>Prochilodus_lineatus_cor_scaffold7430_1671
gaactgcgctgctgtcactacttatgtaatggtaatgcatatattacccagcaggcattatgaaatagttggtactaatctggttcagatgggaccagtttaaatgctgttggttTAATTCTTCTGTGCTCGTCACTGGAGGGTCAGATGataataataataataataataataGGTTATATTCTATAGCACCTTTTACATTTGCCCCggttatattctatagcaccttttacatttgcccccaccccccaataaataaagaaagaatcaaaatgttctggaaaaaagattgactggctttaaagatggaaagagaggaagaag
>Prochilodus_lineatus_cor_scaffold7440_1673
tcaagactggggtcttgaggatggctcaggctacactctttattgattcatgtatccacacacgcctgtgaccaaagtatatttgaacacacacacaaacacatCATGAGTGTGTACGTGTGAATTTCTTTATGTGTATGTGTATGTGTAtgtgtgtgtgtgtgtgtgtgtgtgtgTNNNNNNNNNNNNNNNNNNNNNNNNNNNNNNNNNNNNNNNNNNNNNNNNNACTAGATTTATACCAAAACCTGGTTAAATCCTCACGCTtnnnnnnnnnnnnnnnnnnnnnnnnnnnnnnnnnnnnnnnnnnnnnnnnnactagatttata
>Prochilodus_lineatus_cor_scaffold7440_1674
aacattttcctgaacacctgtcaagactggggtcttgaggatggctcaggctacactctttattgattcatgtatccacacacgcctgtgaccaaagtatatttgaacacacacacaaacacatCATGAGTGTGTACGTGTGAATTTCTTtatgtgtatgtgtatgtgtatgtgTGTGTGTGTGTGTGTGTGTGTGTNNNNNNNNNNNNNNNNNNNNNNNNNNNNNNNNNNNNNNNNNNNNNNNNNACTAGATTTATACCAAAACCTGGTTAAATCCTCACGCTtgtgtgtgtgtgtgtgtgtgtgtnnnnnnnnnnnnnnnnn
>Prochilodus_lineatus_cor_scaffold7446_1675
tgtgctgtggtcctgcagggagtgtctcatgtggtaggtttaatgacagactttaatatagaaccagagccttacagcagatgtcctgCACATGTCTGCAATAAGCAGATGTAGTAATTACAAATCAAAGTGAATCTAACATGTTTTAATgagagagagagagagagagagagagagagagagagagagaGNNNNNNNNNNNNNNNNNNNNNNNNNNNNNNGGAGAGTGAAGAAGTGAGAATGCTTgnnnnnnnnnnnnnnnnnnnnnnnnnnnnnnggagagtgaagaagtgagaatgctttcacagactaatgtcaacagtgacaccaaatggatgaa
>Prochilodus_lineatus_cor_scaffold7446_1676
agaggaacgcgcggggctcctccctctccgcgcgagccccatgaggtcatcgggaagagcgcgatgggagcagccgaatccaaacattgaGCCTGAGGCTGGACTAACTTACTGTACATGTAGTATTCAAAGCTGCGCTGGAACAAGCTTatagaatagaatagaatagaatagaatagaatagaatagaAGAAGGCCTGAAGGGAACCTCCACCAATATTTCagaaggcctgaagggaacctccaccaatatttcaaaagttccacagaattgaatggtggagaagtaaaggttcagtcattcagagtggtttgattgggtgttgatgctagggaggac
>Prochilodus_lineatus_cor_scaffold7480_1678
tgatgaaagtattggtaacactttctatgaatcaggtatccataatgcattataagtgcattcataaacatctataaaacattcataatgctttaaaacatcTGAAATAAGCCTCTAAAAACCTCAACATAAATGTTCATAATCACAGAAatttatttatttatttatttatttatttTATACAGTGGGGTGCAAAAGTTTGGGCAGGCTTGGTAATTTTCCTGATtatacagtggggtgcaaaagtttgggcaggcttggtaattttcctgatttacctttataaagcattgattgtttggannnnnnnnnnnnnnnnnnnnnnnnn
>Prochilodus_lineatus_cor_scaffold7481_1679
cagtatccagtgttcatcttaaaagtgatttccgctgttgtagagtgatactgcagtaaaggtgcagggctgcagattaactcagagataataatatcagaggaaggagaaatagaaaatatattgtttccGTCACCCAGAGGCACACGTacacacacacacacacacacacacacacacacANNNNNNNNNNNNNATACACTCCACAGATACACTAACGTTTAAAAGTTTGGAACCAATGCTTTCAATAATATAAGACTTATGACTTTTTCAGATTTTCAAACCAAannnnnnnnnnnnnatacactccacagatacactaacgtttaaaa
>Prochilodus_lineatus_cor_scaffold7482_1681
gtttatatcttgaaacctgctggacttgatagcagacaaaaaatgtgtaccacaaagaagcagaagaagaagaagaagcagaagaagaagcagaagagaaagaagaagaagaagaagaagaagaaGAAGAAGGAGAAGAAGCAGAAGAGAaagaagaagaagaagaagaagaagGAGAAGGAGAAGAAGAAGAAGAANNNNNNNNNNNNNNNNNNNNNNNNNNNNNNNNNNNNNNNNNNNNNNNNNNNNNNNNNNNNNNNNNNNNNNNNNATCATTCATAGTTCACTGTGTCCTAAACCATATCAACAAGTCTGCACAACCgag
>Prochilodus_lineatus_cor_scaffold7482_1683
agatttgtcttaaatccttcatgcatggtGTACATGGGCGTTTTCATTATGTTTTAATACAGTGGATACAGAGTTTATCAGTCGCATCAAGATAGATAGATAAATAGATAGATAAATAGATAGATAGATAGATAGATAGATCTATCTATTtatctatctatctatctatctatctatctatcTANNNNNNNNNNNNNNNNNNNNNNNNNNNNNNNNNNNNNNNNNNNNNNNNNNNNNNNNNNNNNNNNNNNNNNNNNNNNNNNNNNNNNNNNNNNNNNNNNNNNNNNNNCTCATTTGAACAACCTAAAGATAGACATTGtannnnnnnnnnn
>Prochilodus_lineatus_cor_scaffold7482_1685
aaagctatagaaggaataagagctaaaatgtagcatatttcttgtatgtattttggtagatgtaatcatacatgtatggtactttgtataatatttccttcaattgggcttgaaatggaTTGCTTTAGTAGAGCTGGGATGTAATAGAATatataatataatataatataatataATATGATATAATATAAATGAATAATATATATATAAACAATTAAATTACATATATAAACACAGCCTTTTTTAATAATACTCTTAAATTGTGACAACAGGTTTTTGatatgatataatataaatgaataatatatatataaacaattaaatt
>Prochilodus_lineatus_cor_scaffold7507_1687
gaaactgtcaaattatgaaatcgtcaaaaccttatatttgtattgcttataagaagcattttccattattgctattaagtttgaaaaggaaattcagctacatTTCAAAAACATTTCTGGGCAAGTTTTACAGGTAAAGTTAATTACCTGttaattaattaattaattaattaattaattaaTTTCACTCTGGCATTCCTCCTCAGGCTTAAAAAAATCCAAGGAGAAGCTGTGAGGCAAAGTTGATtttcactctggcattcctcctcaggcttaaaaaaatccaaggagaagctgtgaggcaaagttgatgagggcatattaaaatacgc
>Prochilodus_lineatus_cor_scaffold7507_1688
tcactgttcatgacaatggctatgactttgaatgatgctgagggcacttagcaatggcatagattttaaagcaattgggctattgatcaggaagTCCAGTAGAATTTCAAGCTGCTTTTTATTATAGCATGTATAGGAGATATGAATTGAaaagaaagaaagaaagaaagaaagAAAAAAAGAAAGAAAGAAAGAAAGAAAAAAAAAGAAAGAAAGAAAGAAAGAAGGAAGACTGCATATAATGAGGGCCAACaaaaaaagaaagaaagaaagaaagaaaaaaaaagaaagaaagaaagaaagaaggaagactgcatataatga
>Prochilodus_lineatus_cor_scaffold7517_1691
aaatgaggagccgctggtagaatcagacatgaccattccaccactgttttcttctgaccagcataatgaatatcatcactgGCAAATGCATTCTTCTCACGATAGATAGAGAGATAGAGAGAGAGAGATAGATAGATAGATGGATAGATGgatagatagatagatagatagatagataTCCATCCATCCCGAGGTATATTTAGCAGtccatccatcccgaggtatatttagcagccagtagcaatttcactatacagcacagtaaaacaaaaaaggcttgtagagtatgaacggctcagcaaaaaattttacctattaaaccataaac
>Prochilodus_lineatus_cor_scaffold7520_1693
cttagatgtatggctccccagtgtgttctttccctatgaggatgtacctggtagctgatttaggcaaacctaatgtatgtgctgtctctctgattggttagtagaaTGATAATGGCTTGATTAACAGGCAGTTATCAATGTATTTCAGTTtatctatctatctatctatctatctatctatctatctatcNNNNNNNNNNNNNNNNNNNNNNNNNNNNNNNNNNNNNNNNNNNNNNNNNNNNNNNNNNNNNNNNNNNNNNNNNNNNNNNNNNNNNNNNNNNNNNNNNNTTAGCTGATATGCTGTGGTAAGAGGTTTATCTCCTCnnnnnnnnnnnnnnnn
>Prochilodus_lineatus_cor_scaffold7530_1694
ctgaatttttagcattttagtatttacagattttaagcatttttagtatttaaagtttcatttttataattTGTTTTACTTTTTCAGGTCAATTGATGAATTCAGATATTTACAAAGTTTATATCATGATCTATTTATCTATTATTTACGtattattattattattattattattattatTAAGTTAAATATATATAAAATCATCATTTATGGGGTACATTCTTTTGGGAtaagttaaatatatataaaatcatcatttatggggtacattcttttgggaagtgactttcccgaacactagtgttttaagaaacatttaccatgaagtaa
>Prochilodus_lineatus_cor_scaffold7534_1696
atcagtggagtcagtggtcacaatgtcaatgtctactacacagatatacgttaatatacatcagaatcagaatcaagctttatttgtcaagtacgttcacaaatacaaggaccttgtctttTGTTACATTAGCTCACAGTGCAGAGAGTAacacacacacacacacacacacAAACCTTTCATACCTGTAAACACGTGTGGAGTTGTATATTGTCGCTaaacctttcatacctgtaaacacgtgtggagttgtatattgtcgctgtacaatgaaaaacatgtatctccatttttgtagatttttagttttgtgcatcatttg
>Prochilodus_lineatus_cor_scaffold7534_1697
ggtgttgtgtgaaactgtgaagataaataacgtgtgggtagtttgactccagtggtcttttctgcagacctgatgatgcactgcagtctgtgggtatcatgtttggtggctgagctgccccACACTGTGATGGACAAGGTGAAGTATATAtgtgtgtgtgtgtgtgtgtgtgtgtgTATGTGTGAGATTTATATATGAGTAATGTAATACCTATGTTAGATTACTTGTTAGTAAATTTGGGCAGCTTATGCTGGGATTCCTCATCCACAGTAGCACTCCtatgtgtgagatttatatatgagtaatgtaatacctatgttagatta
>Prochilodus_lineatus_cor_scaffold7534_1698
ctcagcgcctgcagcagtgattctggctatagtaataaactgtgctggacagaaggaaagatcgggaactctgaagaaaagtaacaagtttagtttgtaaactataGAGGAGGAAAGCACCTCAAATACAATACACTATAAATCTGGATAgatggatggatggatggatggatggatgGAGAGACAGACAGACAGACAGATACAAACAGGGTAGATAGCATTCTCCCACAGGAAGGAGGGTCATGTATAgagagacagacagacagacagatacaaacagggtagatagcattctcccacaggaaggagggtcatgtataactagctg
>Prochilodus_lineatus_cor_scaffold7553_1702
taaagccggtcgacactgggtcttgactttgcactcctagagctgccctttgaccttaagtttgaccttcgaTACCATGTGTCTGTAAAAGCCTGCATGGATTTGCATTCTTGTATGTGTGATATGTATTTACACGTATGTATTTAAAACtgtgtgtgtgtgtgtgtgtgtgtgtgtgCCATCTGGAGCAGGGCTTGTTGTGCCGCCTTTTCTCTGTGTGGTCACCTTTccatctggagcagggcttgttgtgccgccttttctctgtgtggtcaccttttcaacgtccatcaggatttccctcttaatcccattggatcatcccatc
>Prochilodus_lineatus_cor_scaffold7561_1703
tcactggaggtctgtaatggtggatgttgggtcagtcaggtacatttataagacccgtccttgctcacgtcacatgtgcggtcgagtgtgaaacttgaAACATTAGCATGTCCCAGGATGTCAAACCTACACACCAAAGCTGTAGGTGTGtctctctctctctctctctctctctctcTNNNNNNNNNNNNNNNNNNNNNNNNNNNNNNNNNNNNNNNNNNNNNNNNNNNNNNNNNNNNNNNNNNNNNNNNNNNNNNNNNNNNNNNNNNNNNNNNNNNNNNNNNNNNNNNNNNNNNNNNCCCGGTCAGTGCCAGCCTGTTTTTAGtnn
>Prochilodus_lineatus_cor_scaffold7562_1704
ctattgagttctgattggttagcattgctgcccctgagtatcaaaagtattatctgattagctggtttgctacctttcattgaggcgtccatgttttTCAGTGTAACAGGATCCAAACTTCCTACTTTCTATGAGACACATCAAAGGAAGcacacacacacacacacacacacacacacaCTGTTAGCATTATGCTAATTTGCATCCTATTAGCTTCTGTCACATGTTTCCTACATGAGCCTCGTAGCTCctgttagcattatgctaatttgcatcctattagcttctgtcacatgtttcctacatgagcctcgtagctccagtgctaaa
>Prochilodus_lineatus_cor_scaffold7576_1707
taatttgtcaatcaattaatccgttcatcaatccataattcaatccatccatccaatcaatccattcatccattcctcaattcaatcatttaatcaatccatccaatcaatctatccatcaatcCACAAATTCATCAGTCCATCCAATCGatccatccatccatccatccatccCTCAATTCAATCGTGTAATCATACTATCCAATCAATCCAACAATCCATGAATTCATCAGTCCATCGACAAACGAGCCAGGCCATCCAACGAACCGACATAAACGAAAAAGctcaattcaatcgtgtaatcatactatccaatcaatccaa
>Prochilodus_lineatus_cor_scaffold7577_1708
ggctcctgtgctcctctacctacaactcccnnnnnnnnnnnnnnnnnnnnnnnnnnnnnnnnnnnnnnnnnnnnnnnnnnnnnnnnnnnnnncctaaatgtgtttgaactAGCACTATGAAGAAATGGAGGGAACAGATAATTAAAGCTTacacacacacacacacacacacacacacacacacacacacNNNNNNNNNNNNNNNNNNNNNNNNNNNNNNNNNNNNNNNNNNNNNNNNNNNNNNNNNNNNNNNNNNNNNNNNNNNNNNNNNNNNNAAACGAACAAAACATTAGGTCGCTTAGTCCATCGCCAAAACTGACTnnnnnnnnnnnnnnnnnnn
>Prochilodus_lineatus_cor_scaffold7580_1709
ttcaaaatttcaaaaagcttcggacatctggttcggacattaccatcaatgtagtgatagaaaccaaactgcattactttgtttacatctggcagaagttcttcttaagtttCTGCCTTTGTTATTGGAGCAGTTTAAACACTAAAAGTAtctctctctctctctctctctctctctctctctctctctcNNNNNNNNNNNNNNNNNNNNNNNNNNNNNNNNNNNNNNNNNNNNNNNNNNNNNNNNNNNNNNNNNNNNNNNNNNNNNNNNNNNNNNNNNNNNNNGGTCAAAGATGATGACTTTATTTAGCAAnnnnnnnnnnnnnnnnnnnnnnnnnnnn
>Prochilodus_lineatus_cor_scaffold7580_1710
acagtaaactatttttgtgtttgggtgtacccagtcattattcttttaaaggaagcatgtggcttttggttgagacggtaattgttactGCTAAGGGCATGAATACAATCCAGTGGCTCTTATCTGTAATATTTGACTGAGATAAGGCTTacacacacacacacacacacacacacGCACACACACACACACACAGACACTGCGCTACTGAAAGgcacacacacacacacacagacactgcgctactgaaagaacatgctgcaggctactgcacactggatgccacctgagacagtgatgctgttattaatctcatacagacatng
>Prochilodus_lineatus_cor_scaffold7580_1711
agcagtttactgccattcctcaaaagcttctcattatgactgcacaagggaaagcatgcctgccagggacatttgactgataaaatcagGCTCTAGTAAGCCCCAGACAAACACAGGGGAACCATGTCTTCCAGGAGACTGTAACCATGGtctatctatctatctatctatctatctatctatctatctaTNNNNNNNNNNNNNNNNNNNNNNNNNNNNNNNNNNNNNNNNNNNNNNNNNNNNNNNNNNNNNNNTTTGCAGTAGAATGGGTCATTCTGAGAACTCTTGAGAtnnnnnnnnnnnnnnnnnnnnnnnnnnnnnnnnnnnnnnnnnnnnnnnn
>Prochilodus_lineatus_cor_scaffold7580_1712
tatagttatcatagtactgaagggaaatcctttcatccagcagaatgacagcagatctgtcttacacatagctcttagcctggtgattagtctgctttcacacactagagagtgacagtgagctaaGAGTGACAATGAGCTACACTGCAAaaataaataaataaataaataaatAATAAATACACGCTGAAAAAAAATCCTAACATGTGAAATTCTTTTAAATCTTTTCAATGTACCTAGTGATCTTACTGGCAGTAATTGTGCTCTGCCAATGGAATAaataaatacacgctgaaaaaaaatcctaacatgtgaaattctttt
>Prochilodus_lineatus_cor_scaffold7601_1713
gcgaacgagaaaggagagaaagagaggatctgcgagcgagacaaaatgggagtgagaaagtctgtgaaaatcatcaaagctaaagaaattcgagcccgaatgtcaatgtgtaattataaAAGTAGGCCAGAGAATCCAATCTGTAATAACctctctctctctctctctctctctctctctCCACCCTCTCTCGCCTGCCTGTGTGTGCGCATCTGTGTGGAGGAGAACAGCGGTTGTCGAAACCCGTGAGCTGAATTTGTAAAccaccctctctcgcctgcctgtgtgtgcgcatctgtgtggaggagaacagcggttgtcgaaacccgt
>Prochilodus_lineatus_cor_scaffold7636_1716
actgttgtgtcgctccaggcatgtaagacaattcattgattccccctctttgtggttcgtgtaggtctcccagatccttcaaataattggtgcatgccgtcttctagtcactgctgtcctcagcataattGGTATGGCACACAGTACGTCgatagatagatagatagatagatagatagatagatagataGATNNNNNNNNNNNNNNNNNNNNNNNNNNNNNNNNNNNNNNNNNNNNNNNNNNNNNNNNNNNNNNNNNNNNNNNNNGGCGATAAGACCATCAGCTTCTAgatnnnnnnnnnnnnnnnnnnnnnnnnnnnnnnnnnnnnnnnnnnnnnnnn
>Prochilodus_lineatus_cor_scaffold7659_1719
atgaaaagctgctgataatgtagatgtgacgtcataatccctgtttaacgccttaaaggaacaaaagtgttttatttactgtatggagaaccattagaaccatataaatcagaagatcatctgATTCCACCAAAGAGCTATGTCTGCTGCctgtctgtctgtctgtctgtctgtctgtctgtctgtctgtCTNNNNNNNNNNNNNNNNNNNNNNNNNNNNNNNNNNNCCTGTCTGCCGACACTTGCCGTTTTCGTTGATGTCGTCGATTACTGctnnnnnnnnnnnnnnnnnnnnnnnnnnnnnnnnnnncctgtctgccgacacttgccgttttcgttg
>Prochilodus_lineatus_cor_scaffold7659_1720
tactctcctcccgcaatcccaaccatccacatcccgatccatgcagcggcaacctgacctgttcccacctgcagaGCACACACGACACAAATCATTACACATACAACAATACAACAAATACAACAAACAACTAACCAGACAAAATACAATaaacaaacaaacaaacaaacaaacACATTTCCACAGTCACATGATTTGGacatttccacagtcacatgatttggtacataacagatttaataaatacatttaaaataagttaaaaataaagtaagtttaagaaagtaagtttaaaataagtaaaaacaaaaaatatataaaata
>Prochilodus_lineatus_cor_scaffold7662_1721
agtattcaggccccatctcatacaacaccttcttaaaagagtggaactcacagtctggggcatagacgttctcctggtataCCTGTAGGTTAACGGGAAAAGAAGTATTAATACACAAAATAAGAAAAGGCTTAAGCTTAAAAACATTAAaacaacaacaacaacaacaacaacaacaacaacaacaacGCTAATTTACGTCAGTCTAAAATAAGCACCAATGCCTAAAAATGACATgctaatttacgtcagtctaaaataagcaccaatgcctaaaaatgacatgcatgttgttaggctgaactctgaggcggttagcttattgttaagtgccgtttt
>Prochilodus_lineatus_cor_scaffold7670_1722
gcccaaaactgcttgtaaagacgtctggttccattgacttccatttaaattaaatacgattttggcctctcccgtaaagttgcctttctggagaaagtgtttttcttTGGACAGCGGTGATATACCAAATAAACAGCAATTATGCATCAAtctctctctctctctctctctctctctctctctctctcTTTGTCTGNNNNNNNNNAAACACATTTCTATTTTCCAGTTAATGTAATGTGATGGTTATGAGGAAGAACAGAtttgtctgnnnnnnnnnaaacacatttctattttccagttaatgtaatgtgatggttatgaggaagaacagagtgtat
>Prochilodus_lineatus_cor_scaffold7676_1723
acctacacctagtcctaaacctaacccttaccttaacatattgtaatgaagtgtgaccacaactgatgcatgatactaaaacaattctgagtcatgccaaaaaatcctaactgtaataaaaTGGTCTGTCCTTGTCTCTGTTTCTCTGTTtctctctctctctctctctctcTNNNNNNNNNNNNNNNNNNNNNNNNNNNNNNNNNNNNNNNNNNNNNNNNNNNNNNNNNNNNNNNNNNNNNNNNNNNNNNNNNNNNNNNNNNNNNNNNNNNNNNNNNNNNCTCTCTCGCTCTCTGACGCTTTCTGACGCTCACTCTTTTTG
>Prochilodus_lineatus_cor_scaffold7676_1724
ggaattgagatgggtgttgtcctttgaaaggaggattataaatatttcagctccccggaaacttgaaggaagcacttGAGCGGTTGACAAAGTTCCTTAGAGTTCTCTGAAACAAAGAGGAGTTGGAAAGTAAACAGGCAACTGTGTAAAagagagagagagagagagagagagCAAGAGAGACCAATTGAGCTAACAAGCTTGTTGATTATTTCACTCTTTTTCGGCAGACAGcaagagagaccaattgagctaacaagcttgttgattatttcactctttttcggcagacagttgttgttttgtcaacaaccacgataagct
>Prochilodus_lineatus_cor_scaffold7676_1725
accaaccaagcagcaatcactctctcgcttgcactcagctgtgtctataaggaagaaatacataaacaaatacatgagcacacacagtttttatgtggtagtgtagCCATGGTCTTCTTTTGGAGATCTTTCAGTTTCATAAAATTCTATgagagagagagagagagagagagagagagagagagagagaGGNNNNNNNNNNNNNNNNNNNNNNNNNNNCGCCATTATGGCTTGGAGCGCTGGGCTTTGCTAAATCTGCCACTGTAggnnnnnnnnnnnnnnnnnnnnnnnnnnncgccattatggcttggagcgctgggctttgctaaatctgccactg
>Prochilodus_lineatus_cor_scaffold7676_1728
catgctgaacgcatttgagggaagagccagccgtgtgccagagaggtcgcggttaagatgggaggggcCCATAGCGTACCACGACATCTTTTCTTATATTGTTTCTCTCTCTCTCTTTCTTTCTCTTTCTCTCTCTCTCTCTCTCTCTCActctctctctctctctctctctctctCCCTCTATTCTCCTTCTCTTACTCTCTTTTTCTTTCTTTCTCTGTTCAccctctattctccttctcttactctctttttctttctttctctgttcattttgctcaatttctctttctatattgctcgctctttttttactttcctctttc
>Prochilodus_lineatus_cor_scaffold7680_1729
ataaatgtagtatgtgctcattcaatatgtcccatatacagtagactctatagtcactgtctcactgtctagtagaaatgtatgttcttctttttctcTGTTTTATTCTGGTTGTTGTGAAAATGTAAATTAGACATGGAAACTGTCCATtctctctctctctctctctctcTTTCATTTTCTCTTCCCCATAAGGCAGCTGTTAGCAGTAGGGGCCTGGTGTCCAGCTAGGATAATAtttcattttctcttccccataaggcagctgttagcagtaggggcctggtgtccagctaggataatattttcactggctggacag
>Prochilodus_lineatus_cor_scaffold7687_1731
gtccatgtctctgagaattctttggggacatcaggttgagagtccatttccacagcccacagttctgcacagctagaggggcctaatcagctctggccaaagacaggctGGCTGCATAGATCACTGATTCAAACAAGTTTCCTTACAGGGgagagagagagagagagagagaGNNNNNNNNNNNNNNNNNNNNNNNNNNNNNNNNNNNNNNNNNNNNNNNNNNNNNNNNNNNNNNNNNGGCAATAACACAGAGATTGCAGAGgnnnnnnnnnnnnnnnnnnnnnnnnnnnnnnnnnnnnnnnnnnnnnnnnnnnnnnnnnnn
>Prochilodus_lineatus_cor_scaffold7702_1737
nnnnnnnnnnnnnnnnnnnnnnnnnnnnnnnnnnnctgtgtgtgtgtgagtgtgtgtgtgtgtgtgtgtgtgaaggtcctGATTCCATCTCTCCTCGCTAATGACTTTAACCTCCCTCCAGTCAGCGTGTCACAAGTGAATTAACACCCCctcgctctcgctctcgctctcgctctcgctCTCCTGTGTTACTGTTGTCTCATCTGTCACGTCACATGATCCTCCATCAATCAGctcctgtgttactgttgtctcatctgtcacgtcacatgatcctccatcaatcagggctcgtctcatctcggtgtggaatcgctggctcatgcgagc
>Prochilodus_lineatus_cor_scaffold7706_1738
attaaacaatgagaataatgctctctttacaataagcatgcagttatttagtgttctgtaagtactgaagatatccccaatgtcctcagaacattatattgtcacataatttaatcatgataagtgaAACATCACACTATCACCTGTCCCtagatagatagatagatagatagatagatagaAATATTCTAGAAGATCTGGCAACATCCATAATaatattctagaagatctggcaacatccataatatactgatatactaaaaacaataatacaggtcatgaaagtatcatcacgaaccttatcacactagcgataaatacagactgcctac
>Prochilodus_lineatus_cor_scaffold7731_1739
ggccttgtataagggcagctcggctgtcgctcacctcctgccAATGGAAATATGTGGAACCACCCCCCAAATAAATAAATAAATCAATAAAAAAAGCACACATCATAAGCTCTATATTTAGACCAAAATGCATAAATAAAAACAGACAACagagagagagagagagagagagagagagACCCCAAATCCAACCTGACCAAaccccaaatccaacctgaccaaaaaaatgcagcgagtgatatcttactgctaaattcagattaaatcagcagaacaagtactaaagtgtgtgtgtgtgtgtgnnnnnnnnnnnnnnnnnnnnnnnnnn
>Prochilodus_lineatus_cor_scaffold7734_1741
gaaactgaataaaagccaaaagacgtcaacatgttccgctccggttcccatctacatccagaaactagatagaggcaacagcgtcaataaaaacacagtagtttggtatcgcagtttccggccGAATAACATCCGGGGCATCCCTTGATTtggatggatggatggatggatggatggatggatggatggaTGGNNNNNNNNNNNNNNNNNNNNNNNNNNNNNNNNNNNNNTTTGATTTGATTGATTGATTCATTCATTATTGCAGGGTTTTATGTCCCAACtggnnnnnnnnnnnnnnnnnnnnnnnnnnnnnnnnnnnnntttgatttgattgattgat
>Prochilodus_lineatus_cor_scaffold7791_1751
gcacttctaaataaaatcagagaccagtctttcatttaccatttgtgcagctccagttttggaatctattgacattacactgacttgaactttacactAAATTACCTGTGCTTTAAGTGACCATATACATTCATAATAATAATAATAATAagaagaagaagaagaagaagaagaATGTTCATTTCAAGTAAATAATTCAATTTTACATTTTGTCACTAGCAAGACTAGCAatgttcatttcaagtaaataattcaattttacattttgtcactagcaagactagcataattcagtacttaaataccaaacacagctttaaacag
>Prochilodus_lineatus_cor_scaffold7819_1753
cttgggatgcaacgtttaataaaggaattctgcctagctcttagtaaattgtaaggtaaggtatgggaaagtgtatgtatgtatgtatgtatgcatgtacattcttatttcgttattttacataaGGATGGATAATTTAGTGGGTGTGTGtttatttatttatttatttatttaTTTTAGCGGGAATGTTGCTCGGAATTCCCTCCGGGATCAATAAAGTAttttagcgggaatgttgctcggaattccctccgggatcaataaagtatctatctacctatctatctatctatccattgtaggggaaaatgtgtatgttttgtg
>Prochilodus_lineatus_cor_scaffold7829_1754
taaagtacacattcacaggctcagacactaagctctgttttcattcagcctgctatggcctgctcatccctcgaccagtcgatacacggacagggtCAGACACTTCGACTCCCTTGCTATCTTTTTACAAAGGGAAGATGATGATGCTGAtgctgctgctgctgctgctgctgctgcTTGTGAGCGATTTATACACACAAAGCAGCATTCTGTAGCTACCCTGttgtgagcgatttatacacacaaagcagcattctgtagctaccctgacagacatcaggcaaaagatgcagcaaaagtcaagagacaagccttaaataacagcaa
>Prochilodus_lineatus_cor_scaffold7873_1765
nnnnnnnnnnnnnnnnnnnnnnnnnnnnnnnnnnnnnnnnnnnnnnnnnnnnnnnnnnnnnnnnnnnnnnnnnnnnnnnntaCAGGAGAGGCCAAAAACCTAATTTAATTTTTTTTGTCATATGCACAGAGTAACAAGCAACCTAAAAGTcacacacacacacacacacacaGAACCCACACTTTACAGACGATCCCgaacccacactttacagacgatcccttaccttnnnnnnnnnnnnnnnnnnnnnnnnnnnnnnnnnnnnnnnnnnnnnnnnnnnnnnnnnnnnnnnnnnnnnnnnnnnnnnnnnnnnnnnnnnnnn
>Prochilodus_lineatus_cor_scaffold7881_1769
agaagagaagagaagagannnnnnnnnnnnnnnnnnnnnnnnnnnnnnnnnnnnnnnnnnnnnnnnnnnnnnnnnnnnnnnnnnnnnnnnnngtagagaatggggaagagagggaggagaaACAAATGAATGGGGAAAAGAGGATAAAGAgaatgaatgaatgaatgaatgaatGAGAAGAAAAGAAGAGAAGCAAAGAGAAGGGAGTAAGGGAgagaagaaaagaagagaagcaaagagaagggagtaagggagagttggagggaaggaggtggaaagagnnnnnnnnnnnnnnnnnnnnnnnnnnnnnnnnnnnnnnnnnnn
>Prochilodus_lineatus_cor_scaffold7881_1770
aagagagagagatagatagagacaagaaaagtgataaagaccgaggaagggaggaaggagagaaaaaagaagtggaagacagttggaaaaaacagttatagagaaagacaggtgtaGAGAAAGAAACTGACAGAGGGAAGAAATAAGAAGgaagagaagagaagagaagagaagagaagagaagagaagaGANNNNNNNNNNNNNNNNNNNNNNNNNNNNNNNNNNNNNNNNNNNNNNNNNNNNNNNNNNNNNNNNNNNNNNNNNNGTAGAGAATGGGGAAGAGAGGGAGGAGAAACAAATGAATGGGGAAAAGAGGATAAAGAGAATGgannnnnnnnn
>Prochilodus_lineatus_cor_scaffold7900_1771
gaccattacaagacaataaacaataaatacagggaaggggaaacagtgcagtcggtccctaaGTAGTGGGAGCAGTAAGGTGCAGTTGTGCATATTTGGTATAATGTAAACATTAGATACTGTAAACACTGTACTTTAAATTTAGCAGCAgtgtgtgtgtgtgtgtgtgtgtgtgtgtTCAGTCACTGATGTGTTTGTGTCTTCAGACAAGAtcagtcactgatgtgtttgtgtcttcagacaagactctgattgttcagtagtctaatagcttttggaaagtagctattgcacagactggatgtgagggcccagatgcttcgggaca
>Prochilodus_lineatus_cor_scaffold7901_1772
aggatgagacccaataagacccaaaaacatgcacacacaaacacccagcgcgagtcagacagtgtgcttatttacttataagaaacgaccaaaccagAACGCGACTTCAATATGAGGGTTAAATATGAGGCTTACTCAGCCTAGTTAGTCctcgctcgctcgctcgctcgctcgctcgTGGCCTATGCATATACCATACGCCCCTTCCTCTCTCCAGCGTGGCCTGTCAACCATATATTTGTGtggcctatgcatataccatacgccccttcctctctccagcgtggcctgtcaaccatatatttgtggttcttttcttttttataac
>Prochilodus_lineatus_cor_scaffold7901_1773
ctctacctctcacgataataaggctgattgagtacacctgattatcgcccttataaggactgccccactgttcagatggagcggagttttgattctgttcaggtcatgccaagcttGGTAGTAAACCTTGCACCTGCACTTAGTTTTGTGgaaaagaaaagaaaagaaaagaaaagaaaaGANNNNNNNNAAGAAGAGAAGAAAGAAAGAAAGAAAGAAAAGACTACTAGTTTGCTCACCCATCTTTGGTTCTCTCATgannnnnnnnaagaagagaagaaagaaagaaagaaagaaaagactactagtttgctcacccatctttggttc
>Prochilodus_lineatus_cor_scaffold7960_1776
tttaggacaaagctttctaaaataacgtctgaggcatcaggcagtgcatttatgaccactttatggaataagtttctgtgaaggggctttTAGAGGCATTAAACTCTTTGGGCACCTGGGTCCCATCATATCCCCACTGTGAACAATTCTgaaagaaagaaagaaagaaagaaagaaagaaagaaagaaaGAANNNNNNNNNNNNNNNNNNNNNNNNNNNNNNNNNNNNNNNNNNNNNNNNNNNNNNNNNNNNNNNNNTAAAGAAAGTAAGAAACAAAAAAAAACAAAGAGAGAAAGGAACAAAGAAACAAgaannnnnnnnnnnnnnnnnnnnnnnnnn
>Prochilodus_lineatus_cor_scaffold7960_1777
nnnnnnnnnnnnnnnnnnnnnnnnnnnnnnnnnnnnnnnnnnnnnnnnnnnnnnnnnnnnnnntaaagaaagtaagaaacaaaaaaaaacaaagaGAGAAAGGAACAAAGAAACAAAGAAAAAAACAAAGAAAGAAAGAAAGAAAAAAACaaagaaagaaagaaagaaagaaagaaagaaagaaagAAANNNNNNNNNNNNNNNNNNNNNNNNNAAAAAGAAAGAAAGAAAGAAAGATAAAAACAGCAAATGTAAATGTAAACTCAGATTATTTTGTACTATATGTATATATATATATATATATTATACTATTAGATGGCTACATTCCCAGGTGaa
>Prochilodus_lineatus_cor_scaffold7972_1778
tatttattattggctttttttttcttcttctttacgctccatctttctttcatggtacccttcgatcagCTCTGTGAAATCGGTCAGTGTTTGATTCTCTTCGGGCCTGCAGGAATGAAGCTCTGGTGATTTCATCCTGAAGGAAGATGCgagagagagagagagagagagagagagagaCTTGAAGCTGTATCCCCGGGCGTCTGCGGTGAACTGTTATAAGCTTGGTcttgaagctgtatccccgggcgtctgcggtgaactgttataagcttggtgtgacacgtgtgcatcaggggatacattccgttgtgttctggaaccagacgc
>Prochilodus_lineatus_cor_scaffold8002_1785
tgcacagatcgggctgaaggcatacgtcccacacacgtacagatgagtggcgtttgcacgcagcaaaatcttgatgtaattgaaacagtcggtctggtgGGGTGACAAGAAGAGGATGAGAGAGCGCGAGAGAAAGAGAGAGAGAGAGAAagagagagagagagagagagagagNNNNNNNNNNNNNNNNNNNNNNNNNNNNNNNNNNNNNNNNNNNNNNNNNNNNNNNGTTTACTGTTGCCAGTCCAGTTGCnnnnnnnnnnnnnnnnnnnnnnnnnnnnnnnnnnnnnnnnnnnnnnnnnnnnnnngtttactgttgccagt
>Prochilodus_lineatus_cor_scaffold8004_1786
taattcggctttgctcaacgatgtagggttttaatccattcatgtctactgcttggaAGCCACTATGCACATTTAAGGGAATATTTCTAAAGGTTCTTTCCTAAAGTATATCTTTTTTTTTACATTTGTTCTGTAAACTTATTTCTTATTttattattattattattattattaTTTGGGGAGTACTCCTTGCAGGTCAGAACCATTtttggggagtactccttgcaggtcagaaccattttgagcactaggatggatggccgcatgctgacccttttgaaatggctacactgtctgaaacactgaaactcacttaatatacaa
>Prochilodus_lineatus_cor_scaffold8012_1788
gtttgttttagaaattatgtttagtcatgtaataatgtctagtcatttttggacatgtatgtttgaaccatacttcctctttctcaaataccaatggaaaagttgcaaaaaaaaAAAAACAGGCCTAAGACAAGACGAGGGAGAGAGAGAcacacacacacacacacacacacacaGACACAGACAGAGAGAGACAGAGAGAGAGAGAGAAGTATGCGGTTTACCCTGAGTCCATTCTTGAACGTgacacagacagagagagacagagagagagagagaagtatgcggtttaccctgagtccattcttgaacgtatcgtaccaggt
>Prochilodus_lineatus_cor_scaffold8012_1789
tgattatggcacagtcacctttctacttctctgtgtcgaggacatacaatagagcccctgttttgattgaatgcagagaatttctcatggctgagagaaaagTCTGGGACTCTGTCATAACACCAAGCCGAGCAAGTCTCTCTCGCTCTTtctctctctctctctctctctctctctctctcNNNNNNNNNNNNNNNNNNNNNNNNNNNNNNNNNNNNNNNNNNNNNNNNNNNNNNNNNNNNNNNNNNNNNNNNNNNNNNNNNNNCTCTCTCTTTCTCTTTCTTTCTTTCTTTCTTTCTCTTTCTTTCTTTCTTTCTCTCATGCTCGCTnnn
>Prochilodus_lineatus_cor_scaffold8015_1793
agcctctaaagtcatactttcagcactcttggaaggctacactggggagccctcactggagacctatggataaaacaaagttGAAGGCTACCTCTGAGAAAGGACCTCCACTTAGTCTGCATTTCTCAAGCCTCCACATGCTGTATGAACgagagagagagagagagagagagaGGTCTACCATCAAAGAGGAATTTAAACCAATAACTTGGCTATCATGTGCGATATATGCggtctaccatcaaagaggaatttaaaccaataacttggctatcatgtgcgatatatgctttctttgattgggacatgccactgttgttctct
>Prochilodus_lineatus_cor_scaffold8027_1794
acattccatttacctaaggaacatattgaagaaccatttttgtacagacacttagaaCGTCATTTCTGGCTAAAAACCATCTGGTTCTGTATACATGTAAATACATAAGGCAAGAATTGGAAAAGGCATTTGATAGAAAAGGAGAGATACagagagagagagagagagagagagATGTGAGGGGTGAGCATACTGATGAGTTatgtgaggggtgagcatactgatgagtttgtttggaccccagctgtgtgtttgctggtgactcctgaaatccattagaaatcagctgggggggtcagagctgtgcttcagtctgaatagatg
>Prochilodus_lineatus_cor_scaffold8036_1796
agagtggtgaaaactaccccgcacgtcaccacagctgctctcccacccatacgggacatgtacaacaagagctgatgtctgaggaaacagctaaggcacacaccacagactgttactcatctaaccCGATCAGCTCAGTTACAGCATTGTgatagatagatagatagatagatagatagatagatagataGNCTACAGCATCGTGACAGGCTAAGCTCTACTAGCTCATGGGACTGTATGCACATgnctacagcatcgtgacaggctaagctctactagctcatgggactgtatgcacattgcacctgagttcgtacctctaaacttctgactgtgtaaa
>Prochilodus_lineatus_cor_scaffold8036_1801
tagagatggatagatagatagatagatagatagatagatagatagatnnnnnnnnnnnnnnnnnnnnnnnnnnnnnnnnnnnnnnnnnnnnnnnnnnnnnnnnnnnnnnnnnnnnnnnnnnngATAGATAGGTATAGAGATGGATGGATGgatagatagatagatagatagatagatagataNNNNNNNNNNNNNNNNNNNNNNNNNNNNNNNNNNNNNNNNNNNNNNAGAGATGGATGGATGGATGGATGGATGGATAGATGGATGGACGGAAAGATGGATGGACGGACAGACAGATAGGGTACTGATnnnnnnnnnnnnnnnnnnnnnnn
>Prochilodus_lineatus_cor_scaffold8037_1802
acaccacgtcaccatcgccaaacattgctaattaattgtgcacagataatgacatgactaacatgcaaaaccttatgattttgtatattattggaagcagtatgataactatTTTGCATTCTAGCTGAACAAGGTGTATTACAGCATGTGgttgttgttgttgttgttgttgttgttgttAACTGAAGATGGTTAATTCTGTAATACATCAGTGTATCCCCCTGTAAACACAGAGATGCAACACGGGTCTTGACAGTGGTTAACATaactgaagatggttaattctgtaatacatcagtgtatccccctgtaaacacagagatgcaacac
>Prochilodus_lineatus_cor_scaffold8039_1803
cactttccaaagtccagcttctaactgaaagattacattactgaatcaaagacacttACAAATGTTGGGACAAAGGGTTTATCCAGCATGATCAGCTTCATCATTATCAAGAAAAAACATTTCTCTTCATGTTTACATAGATATATATATacacacacacacacacacacacATATATATAGATGCTCTTGCATCTATGTTGTTTATGGatatatatagatgctcttgcatctatgttgtttatggtttcatcatttatgatttcgtcttcttttgatgtttatgtgtttctgatgtaaatggagaatttgatatgtgacaa
>Prochilodus_lineatus_cor_scaffold8048_1807
gcagtcagctcgcattgattataactggttttacagactgcactggctcctcatcgcttcctaataaaacacattcatttgactaaaagagcaacattcagcaagaatgcacatttatgaagTCATACGGGTAAACAGAGCAGGTTATATgagagagagagagagagagagagagagagagagaAATAGAAAGAGAAAGAGAGAAAAAAACAGTGAGAGAGAGAGAGACTGGGAAAGAGAGAGGGAGAAAGATTTGTTTAGCAAATGAGCCATATGCAAaatagaaagagaaagagagaaaaaaacagtgagagagagagagactgggaaagag
>Prochilodus_lineatus_cor_scaffold8057_1808
tgccctgcccccctctcctcctgacggttgcggggcacatcagcggcccgggacgttagtgcgtgtgacagcagcaggccctccacacacgcCGATATGGGACATGAGAGGGAGGGGGGCAGTGCAGGACCTCCAGGCTCAGCAGACCGGacacacacacacacacacacacacacacacacacacacacNNNNNNNNNNNNNNNNNNNNNNNNNNNNNCACCTCAAGGCAGAGCAAATCGGACAGAAACACnnnnnnnnnnnnnnnnnnnnnnnnnnnnncacctcaaggcagagcaaatcggacagaaacacacacacgcattctcctacccccccct
>Prochilodus_lineatus_cor_scaffold8058_1811
tacagcatttctgtgttaaagtgttaatgtaatgtgtagtaacagtgttattaaggttcaattaaattaaacttaattgtcattataccaatacagggttgtacagtataacgaaacacattcaGGCTCCTTCTCGAGTGCATAATAAGAatatatatatatatatatatatAGTGTCGTGCAAAGACAAATAGACAAAAACAATGCGTGCAAACAGTACAGTagtgtcgtgcaaagacaaatagacaaaaacaatgcgtgcaaacagtacagtacttgtacaggacatatgcaagagttagaacagtattagttaagtatg
>Prochilodus_lineatus_cor_scaffold8058_1812
gtctttttcattttctctcttctatttctctgtctgtttctcttacactctttttttctctctactccctctctctactgTCTGTCTCAATCTCTCTGACTTCCTGTACTTCTTTCTTTGTTTATGTCTCTTTTGCTCACTATTTCTGTCtctttctttctttctttctttctttcttTCCGTCTTTCTTTTTCTCCCTCTCCCTTGCTCTGTCTCTTTTTCTCTCCAGCCAGTGGAtccgtctttctttttctccctctcccttgctctgtctctttttctctccagccagtggaaaccatccagtctagttcttggcctcgttcct
>Prochilodus_lineatus_cor_scaffold8071_1813
gttttatagacacttctaattttttttttaacaagtaaggtcttcagtccaccctgtaaagccttaaccaatggaagaccttgctgaccttaagttaaataataaGCATGGTGATTATATCAAATAAAACAGAACTAAAAAAATCGAGACttgttgttgttgttgttgttgttgttgttgttgttgTCTTTGCTGTGTTAATTTTTATATTTACTCAAAGAAGAAGAGACTAATTATTAGTCCTTGTCCTAAAGCCAAAAGtctttgctgtgttaatttttatatttactcaaagaagaagagactaattattagtccttgtcctaaagccaaaag
>Prochilodus_lineatus_cor_scaffold8080_1816
nnnnnnnnnnnnnnnnnnnnnnnnnnnnnncctgtgaagatgagctgtggcagattaaaggtctcctgcccagactggacgctgccctcgcatgactcacatactggaagCATGTGGTTTACATGGACCATTCTACTGAAGTAGCTCAACatctatctatctatctatctatctatctatctatctatctATNNNNNNNNNNNNNNNNNNNNNNNNNNNNNNNATTATTTACACTAAATCCCTAACTCCTACATGTATACTAAACCCCTACATTTACACTAAACCTCTAACCatnnnnnnnnnnnnnnnnnnnnnnnnnnnnnnnattatttacactaaa
>Prochilodus_lineatus_cor_scaffold8154_1826
agaaggtttaacaggaaggggatctcttttctttttagactctgcgtctttctgatgcgcagtccgacccacgttctctatatttatttaaaaaaaaatttaagcacttcttTCTTTTCATTTCTGTTTCCTTTTCTCATTTTTTTTTAGtttctttctttctttctttctttctttctttctttctttctttcNNNNNNNNNNNNNNNNNNNNNNNNNNNNNNNNNNNNNNNNNNNNNNNNNNNNNNNNNNNNNNNNNNNNNNNNNNNNNNNNNNNNNNNNNNNNNNNNNNNNNNNNNNNNNNNNNGGCTATACCATACCGTCCACCCCTCTACnnnnnnnnn
>Prochilodus_lineatus_cor_scaffold8164_1827
ggaacgactttgagtgggaacgtggagagaaagaaagctgatgttaggttatataagttatccataaagactcatgtgtatctgcatgtgcagaagatacgttagaaGATAAGCTCCCCAGATAAAGTCCCCTCTGCGACGTTCCGGGTTtttatttatttatttatttatttaAGTGGAAATGGGTTCCTTGGTTCTTTTGATGTGACAGTAAATGTGATCCACCATGTCTACGCCGAGCTGCTGGAACAAGCAGGTTTTGTCTTTagtggaaatgggttccttggttcttttgatgtgacagtaaatgtgatccaccatgtc
>Prochilodus_lineatus_cor_scaffold8173_1830
ttgacagtttgggcctctgtaatgcaatggacatcagatgttccatgtgtgtcttggtgaagcatctgaggctgaggctgaggctgaggctagggcgagAACCACATACGACATTCCATACGATGCTAATGAGTGCGCATCCAGTGGAGAtacactacactacactacactacactacactacacTGCACTTTTGACATACTATTGTGTGTTCAAGGAATGCTTGTGTGTTtgcacttttgacatactattgtgtgttcaaggaatgcttgtgtgttagtttagagtttgtttgtgaggactctcgtagtgaagggcagagggagaagtcccctg
>Prochilodus_lineatus_cor_scaffold8173_1831
ttgtttaccgtcagatagattatactgcacaatgtacacatgcatagctacacacacagctaatcacaatgcaactgacaaaagattgacagtttgggCCTCTGTAATGCAATGGACATCAGATGTTCCATGTGTGTCTTGGTGAAGCATctgaggctgaggctgaggctgaggCTAGGGCGAGAACCACATACGACATTCCATACGATGCTAATGActagggcgagaaccacatacgacattccatacgatgctaatgagtgcgcatccagtggagatacactacactacactacactacactacactacactgcacttttga
>Prochilodus_lineatus_cor_scaffold8175_1832
aacttattctaagtgtcttaaaataccagactgcatggttagatacttgacacatgcatttctaataatagctagtactttctgtattttataattaacaatcatGGGTGCTTGAGAAGACCTGTTAAAAGTAGTAATAATAACAACAACataataataataataataataataataataataAATAATAGTAATAAACTTTTTCAAGTTTAAATTGTGATCCAGTTTGATTTAGGGTTACCTCAAGAACCTTTCCAAGCCTaataatagtaataaactttttcaagtttaaattgtgatccagtttgatttagggttacctcaagaaccttt
>Prochilodus_lineatus_cor_scaffold8175_1833
ataataataataataataaataatagtaataaactttttcaagtttaaattgtgatccagtttgatttAGGGTTACCTCAAGAACCTTTCCAAGCCTGAGGTCAGGTACTCTGTAGTTGCGTAATTATGGGATAGATGGATAGGTAGATGgaaagaaagaaagaaagaaagaaagaaaCTTTATTGATACCAGAGGGAAATTCGAGActttattgataccagagggaaattcgagactggatcagaacctcagggtttggtcaggaagtgatgagcggaggggtcattggatacaagannnnnnnnnnnnnnnnnnnnnnnnnnnnnn
>Prochilodus_lineatus_cor_scaffold8176_1834
gggaggccagcgaaccacagtgagagccattatccacatatggcaaaaacatggaacagtggtgaaccttcccaggagtggctggccgaccaaaattaccccaagagcgcAGCAACGACTCATCCTAAGGTCACAAAAGACCCCACAACAatagatagatagatagatagatagatagatagatagatagANNNNNNNNNNNNNNNNNNNNNNNNNNNNNNNNNNNNNNNNNNNNNNNNNNNNNNNNNNNNNNNNNNNNNNNNNNNNNNNNNNNNNNNNNNNAAGTTATTATTTAGCAGCTAGTAGCAGTTTCACAAAAACAGCACAGannnnnnnnnnn
>Prochilodus_lineatus_cor_scaffold8180_1835
ccacatgagacttcagtagttctgtagtttaggtcagcatggtgttcaccaaacctcctacacaagtagacaccaaaactacaattaagaacactaaaaataagcataaaagccccCCTTTATTTCGATGAATGGATGGTTGGATGGATGgatagatagatagatagatagatagataNNNNNNNNNNNNNNNNNNNNNNNNNNNNNNNNNNNNNNNNNNNNNNNNNNNNNNNNNNNNNNNNNNNNNNNNNNNNNNNNNNNNNNNNNNNNNNNNNNNNNNNNNNNGCAATCTTTAATGTCCCATTAAGTGTCCCTTTAATAAAnnnnn
>Prochilodus_lineatus_cor_scaffold8186_1836
aagttcattttaagtgccctgtttaatatttcttgggactaaactggccacttaaaagtactgaaagtactgtactgaagtttactgagagtCAAACATGTGCCAGGAATAACAAACATAAATACAAAACAAGGTTTAGCAATACCTCGCtgtgtgtgtgtgtgtgtgtgtgAGAGAGAGAAGAATGGATGAATGAGGTGTGATTAGATAGTTCTGGTCATGTGCCTGTGagagagagaagaatggatgaatgaggtgtgattagatagttctggtcatgtgcctgtgacgttatcgggtagtgaactctgggaaatcgagt
>Prochilodus_lineatus_cor_scaffold8190_1839
acacacacagtactgtcatctacctgttatacacacacaaaacaccacacacatactacatttacacattcgatagcactatatgtttaCACATTCTGTCACACATGCCTAAATAACACACACAATCAAATACAACACACTCCTATGTAGcacacacacacacacacacacacacacacacacacaCNNNNNNNNNNNNNNNNNNNNNNNNNNNNNNNNNNNNNNNNNNNNNNNNNNNNNAGTAAGTGTGATTTTACATTATATAACATTGGAATACATGGAAATAAAACTTTTTGATTGCTCAGAAGAATGCTTGGTTcnnnnnnnnnnnnnnnn
>Prochilodus_lineatus_cor_scaffold8190_1840
ttgcactttcataaaagaagtctaacaaatcattttaaagtaaattaaatcaggcttaaaaaaatctgtggaaaataaaatttaactgaaataaaatgcttcttggtacttgcagtggtttGCTTGATGCTTAAAGCTTGGTTTTTAATAtctctctctctctctctctctctctctctctctctctcNNNNNNNNNNNNNNNNNNNNNNNNNNNNNNNNNNNNNNNNNNNNNNNNNNNNNNNNNNNNNNNCGCAGCCATGCACCTCTTTGGTCTGAACTGnnnnnnnnnnnnnnnnnnnnnnnnnnnnnnnnnnnnnnnnnnnnnnnnnnnnnnnnn
>Prochilodus_lineatus_cor_scaffold8190_1842
ttgtgaagtcatcagaatagctttcagtcggagtaatttccttcaattcaatcacccgatcccgacatgtgggaaattagcagaggggctgcagcgtgtgcccatgtccgttttttaagttaacctTTGGAAAATGAAAATTGATTGAACgtgtgtgtgtgtgtgtgtgtgtgtgtgtGCACGCACACATGTAGGCAGTGTACACTCTGTAATAACTGCTGCAGACAGCAGAGTGGTTCACTTCATTACCCgcacgcacacatgtaggcagtgtacactctgtaataactgctgcagacagcagagtggttcacttcattaccctgtc
>Prochilodus_lineatus_cor_scaffold8190_1843
cctctagaacgtgaggaaaaagggctgaatcagaattgattttacctcatgcacttgattagctaaattagcttcacacataGCTTGTACATTAGCATAGCTGACCGGCAGATCACGTGTAGATACACTAGTTTGCTGAACAACAGATATacacacacacacacacacacacAGAAGGGGATCAGGTGGCTAATGTAACagaaggggatcaggtggctaatgtaactaactgcattgcaattagcagaataagcttaacttttacacatcttatacatactatttttttacaacttctaagaatattgtataaggataatat
>Prochilodus_lineatus_cor_scaffold8190_1845
tgcccctttaattaaacactgaacacacacacattttttattaacaacaatgctttttttctctcccttactctctctctatTGTCTTTCTGTTTTTATTTTTCCTGTCATTCTCTTTTTTCAATCTATCCATATCTCTTTTCTTCTCTTtttctttctttctttctttctttctttctttctttctttcNNNNNNNNNNNNNNNNNNNNNNNNNNNNNNNNNNNNNNNNNNNNTTTTCCATCAGAGTCCCTCACAGAGTGTTCACACAATTGCCATnnnnnnnnnnnnnnnnnnnnnnnnnnnnnnnnnnnnnnnnnnnnttttccatcagagtccctc
>Prochilodus_lineatus_cor_scaffold8218_1850
aaatgaagtgtcagagcaacttttctcttgtttgtattactattgttgacataaccagcccaaagtgcccaggtaatcctactggactggcacactagatTGTGTTTTGGCCATGTTATAGTGCTTGGCCATTTTTGTCCCCCGCCCCCAacacacacacacacacacacacTAGCAGCCTTACAAGAGCAGTTGTCCTATTGATTCATATTAAGCTGTTGAAAACATTAATCAGTTTGTGCTGTGGTACGGtagcagccttacaagagcagttgtcctattgattcatattaagctgttgaaaacattaatcagtttgtgc
>Prochilodus_lineatus_cor_scaffold8229_1856
tttgcataccgggaaaaatataacaaaatgtaagatgcgtcataacttttgaccaagtcacatttttatggagtgtttttttTTTTTGCAAACATGTTACTAGCGAAATAGCATTATTGACAATTAATTATTATTATTATTATTTTATTGttattattattattattattattattattaATTATAATTTTTATAAGTCACTTAGATTAATAAAACATGCCATTTGACCAGGattataatttttataagtcacttagattaataaaacatgccatttgaccaggagtgccacttttgcgtgcaactgttccaccaacgttttgaaaccac
>Prochilodus_lineatus_cor_scaffold8252_1857
actttgcttgccttggctcaagccttctcatccctgtgcgtatttaaatggagctctgcatgcatcgtaactcctgaatcaggataaaaaacatacagcattaaCCAGGTTTTGCTTACGTAGCTGTTTTGCAGCCCCTAGAAGCACAGCtttatttatttatttatttatttaCTGTATGTGCCGGGCCTTACCTACTACCATTGTGCCCTATCACCTGCTGTTTCAATATTCCATTCAAACCTTGGTAGCATCctgtatgtgccgggccttacctactaccattgtgccctatcacctgctgtttcaatattccattcaaac
>Prochilodus_lineatus_cor_scaffold8257_1859
gcctgcattttctgcttgctgaagtgtgatcatacatccatatagacactcatacataatacttcattgtcctgttttcctagattagggaggccttatagggatgcCTTGGTGTTCATGTTAATGGCAAAATGTGTGTGTGTGTGTGGGgtgtgtgtgtgtgtgtgtgtgtgtgtgtgtGCGTGTGTGTGCGTGCTTGCGTGGACATATTCTGACCTGTGGTGgcgtgtgtgtgcgtgcttgcgtggacatattctgacctgtggtgaactggcccttcatcttctggaagacagggtcctgagcagtggcctgggctcggcgggccag
>Prochilodus_lineatus_cor_scaffold8257_1860
tgtattgataagtgcttattacagaggtgtgatatcagacattacagcatcaattctccaagatctattaacttctttaggatccgaacttcatttaccaagtTTCTTTGAAGAAAAGTATGCAGGGATATAGTCAATGTATACATGTGTacacacacacacacacacacacacacacacacacacANNNNNNNNNNNNNNNNNNNNNNNNNNNNNNNNNNNNNNNNNAAAGGAAAACACATGCCTCCTTTACTannnnnnnnnnnnnnnnnnnnnnnnnnnnnnnnnnnnnnnnnaaaggaaaacacatgcctcctttactaaaatgacaggtgg
>Prochilodus_lineatus_cor_scaffold8257_1861
acttaaaggaggctaataaactgcagtgttataggtttgtttttagagtctacagttattagcaaaagttggcacccctgaTCAAATGACAGTTGGTTGATTTTCCAAATAAAAAGAGGTATATATTTTAATATATTATTATAGTACATTagagagagagagagagagagagagagagagagagACTTAATCCAATTAATCCATTGTAATAAACAGTTTATCATTAGCTTGCTAGTCAATCacttaatccaattaatccattgtaataaacagtttatcattagcttgctagtcaatcactgttaatatccaattacactaccctctctaaatc
>Prochilodus_lineatus_cor_scaffold8257_1862
atgtcaaaccatgaacatgcggctccactgcggatcgttcaaagtggcctccatcatgaacagttcaacagtctgggatggatggcGGGTCAGGAACTTAATGAGAGGCTCTCGGAAGGGACTGCCAGCCTGATGTGTGTGTTTAAAATCcacacacacacacacacacacacacacacacacacacacaCNNNNNNNNNNNNNNNNNNNNNNNNNTTTTAACGAACATAGTGTGATGTGTGGcnnnnnnnnnnnnnnnnnnnnnnnnnttttaacgaacatagtgtgatgtgtggaacactttatgtttaaagttatagatcgaactgatcaatcaaca
>Prochilodus_lineatus_cor_scaffold8257_1863
ctgcatcaccagtcgcacaatctgcaggtacttatatccctatcattctcatgcgacaccATTTGCAGGAGCCTGAAGTTACAAACAAGGTGATTTTTTTTTTGTTCAATGAGCTTACTTAACTGAGTATTAGGAAATATATACATTTAAaataataataataataataataataataataatAAAAATACCCCACAGTCCTATAAATAAAAACTCAAaaaaataccccacagtcctataaataaaaactcaaaggaattttcaaggtccaattgctatttgattccactaatttgattgttaaaaaccaagcccagcccctctcaaagttct
>Prochilodus_lineatus_cor_scaffold8257_1864
tcaaacgtacaagctgcagcatcagggcaaaaaatttagaccttttttggtacctttttaaagacttcacaccaatacagaaagaactgttcaattaacacaaaaccatcatttttaaaaaAGCCAAAAGGAACATTTGGGTATAGTGACtgtatgtatgtatgtatgtatgtaCAGCCAAACTGCCTGATTTTGGAAGATTTTTATTAGCCTTCTTTGACATGAAGTTCATTTTTTGCAGGGAACCAATAAACAAACcagccaaactgcctgattttggaagatttttattagccttctttgacatgaagttcattttttgca
>Prochilodus_lineatus_cor_scaffold8258_1865
gtttttatacagttaaataaatataaatagaatagaaatgaatggggtacacaaaggtgtactcagcttatacttatgctcttatactatgatcacacaacatcacaggatgtaagagAGCTGAAGCTGTACAATGATGTGCACTTTCTAattattattattattattattattATCTGCCGATTTATTCCTATAAAATCTCTCTCTCTTTTGGCTACTGAGGGTGatctgccgatttattcctataaaatctctctctcttttggctactgagggtgtatgcacttcactggcagtgaaggacttccactcaagtgtgtacat
>Prochilodus_lineatus_cor_scaffold8260_1867
tttagtcaaatgaagatcaagacaatcaggccacagagaaacttctttccacttgccatcacactcgtgaacagctgaaggattacaaTGCACGTTACAATCCATATTCAGGAGACTTTTCTAATGTAAGGTTTACAGGTATGTAAGGTAgtgtgtgtgtgtgtgtgtgtgtgtGNNNNNNNNNNNNNNNNNNNNNNNNNNNNNNNNNNNNNNNNNNNNNNNNNNNNNNNNNNNNNNNNNNNNNNNNNNAACAGGTTGTACAGGTTGCTTAATTTCTCAgnnnnnnnnnnnnnnnnnnnnnnnnnnnnnnnnnnnnnnnnnnnn
>Prochilodus_lineatus_cor_scaffold8284_1871
aaagaaagagagaaagagagaaagagaaaagtgtagggaggtaaagacagagagaaagagagagactgaagggatatggtagaataagGGCCCTTTCAATTAGCAACAGAATGAGAGAAAGATAAAAGCAAAAGAGAGAGATAAAGAGCAagagagagagagagagagagagagagagagTGTGATAGCAAACGGATTCCTCAATACTGTAAAGAGACAACGCGATGGCTAGtgtgatagcaaacggattcctcaatactgtaaagagacaacgcgatggctagaattgtacgacattggttggaagagaatgaccaagacctccaagtc
>Prochilodus_lineatus_cor_scaffold8295_1875
ctactctcatgtttggacaacggtaacacagatgcacacacaagacatacacatgtgcacacatgtaagatggaataatgagagctctcttttttgcctctgttgagcaccagtggaatTTCCCATGTGATTAGTGGTGTTTCTGAGTGGtctctctctctctctctctctctctctctctctctctcTNNNNNNNNNNNNNNNNNNNNNNNNNNNNNNNNGTGCTAAGACAATCAAGAACAGTGCTTCTATAAATCTGGAGCTGACAGCAGAGtnnnnnnnnnnnnnnnnnnnnnnnnnnnnnnnngtgctaagacaatcaagaacagtgcttctat
>Prochilodus_lineatus_cor_scaffold8295_1877
agagagagggacacagagtcctcctcaattgttgtgcgtatctctgaagaggagcggcagaagtatgaggagGAGATCCGTAAGCTTTACCGCCAGCTGGATGACAAGGTTAACTCTCTCTCTTTCTCTCTCTCTCTCTCTCTCTCTCATacacacacacacacacacacacacacAGTGAGTGTGTACTCACTATTCTCATTTATTTCATCAGCTTTGTGTTTCTCTGCagtgagtgtgtactcactattctcatttatttcatcagctttgtgtttctctgcttgatttgacttattaagctgctgtcctgttatgcgtgcgtg
>Prochilodus_lineatus_cor_scaffold8295_1878
ctgctccgtttcgccaagctttcagagaacctgaaggaacatataccgtgtagaaacttatatacagacatatacagtctaaggcacaaatacagatgatacagaaatgtgtaGGCAGAAAACAGTACTGCCACCTAGCAGTAATGAGATtatctatctatctatctatctatctatctatctatctatcTNNNNNNNNNNNNNNNNNNNNNNNNNNNNNNNNNNNNNNNNNNNNNNNNNNNNNNNNCACTCGATCTGCCTGTCTATCCATCtnnnnnnnnnnnnnnnnnnnnnnnnnnnnnnnnnnnnnnnnnnnnnnnnnnnnnnnncactcgatctg
>Prochilodus_lineatus_cor_scaffold8300_1879
tggttcaaatatggatcacagtaggtggggggatagctttgattgaagcaacagtagggaTCCAAGCATACAACAGTGACACAAATCAAATATTTAGCTTAATGTTGATAGTGAAGTCTGATGACTTAATTACCTTATTGAAAAGGGATAtgtgtgtgtgtgtgtgtgtgtgtgtgtgtgtgtgtgtgtgTNNNNNNNNNNNNNNNNNNNNNNNNNNNNNNNNNNNNNNNNNNNNNNNNNNNNNNNNNNAGAAAAAGAGAAAGAGAAAAGTAGGATGCACAtnnnnnnnnnnnnnnnnnnnnnnnnnnnnnnnnnnnnnnnnnnnnnnnnnnnnnnnnnn
>Prochilodus_lineatus_cor_scaffold8300_1880
ccataaaatgacatttcattattttaactaacactgtagtcatgaccactagatccgagtctgtgtctataccaaggaGTGTCCAAGACCAAGAACAGATCATGAGAAATAAATCTAAATGTAATTTGTTTGTAATTTTACATACTTTGTataataataataataataataataataataATTGTATAATAATAAAACATGTCTGCATGAGTTTCCTTCAGGTGGTCTGGAGATTACattgtataataataaaacatgtctgcatgagtttccttcaggtggtctggagattacattgagactaggtgtgtgtgtgtgtgtgtctaagtg
>Prochilodus_lineatus_cor_scaffold8310_1888
attgaatgaaccactaggaatgacccaaaatgacatggaaagatgttcagttccattgacttacattaaaagtaaagtacgttttttcttctcctgtaaagACAGCATCTGGAACACAAGGTTTTGTTCTTACATGCTTTAAATTATATTacacacacacacacacacacacacacacacacacacacANNNNNNNNNNNNNNNNNNNNNNNNNNNNNNNNNNNNNNNNCACTTTGTAGATCCAGTATTAGATATCAGTATTGATGAGTATCAGGGGTCGCTTCCTGCAGAAACTGCTGGATGGAATACTGGAGAGannnnnnnnnnnnnnnnnnnnn
>Prochilodus_lineatus_cor_scaffold8321_1889
gtcctgtgttgtgcagccttctgccaatggtgctggcactaaaagaatatctcatggagggaatcactgctcaagcctacccaccaagtttcattcctgttagtcatTTAAATCTGGGTGCAGTGGTTTTTATATGTATACATGTGTATAtgtgtgtgtgtgtgtgtgtgtgtgtgCGTGCGTGCGTGCGTGTGTGTGTGTGCGCGCGCTTGTGTATATATGTATATATAGTATCCAGGATATAGACCCTTTTCCTGGCACCcgtgcgtgcgtgcgtgtgtgtgtgtgcgcgcgcttgtgtatatatgtatatatagtatccagga
>Prochilodus_lineatus_cor_scaffold8328_1890
ggaggattaaacaactttacttacagaggaggttgatataacaagacatatctctgtctctctctctctctctccctctcTCCCTCTCTCCCTATCCATACCTCCATATATATACATATACGTATATATATTCCCAATATATGGTGGGTGatatatatatatatatatatatatatatANNNNNNNNNNNNNNNNNNNNNNNNNNNNNNNNNNNNNNNNNNNNNNNNNNNNNNNNNNNNNNNNNTACATGAAGAGTATATGTGGTATATCAGGATATGTATTTGTTTGGAACTTTTAGTTGTAAGCCTGannnnnnnnnnnnnnnnnn
>Prochilodus_lineatus_cor_scaffold8333_1895
tctggctgtctggctgtctgtctgtctgtctgtctgagtgtctgtctggctatctgtctgagtatgtatctatctatctatctatctgagcgtctgtctgtctgtctgaAAGGCTGTCTGTCTGTCTGGCTATCTAAGTATCTGTCTGAGtatctatctatctatctatctatcATCTATCTATCTATCTATCTANNNNNNNNNNNNNNNNNNNNNNNNNNNNNNNNNNNNNNNNNNNNNNNNNNNNNNNNNNNNNNNNNNNNNNNNNNNNNNNNNNNNNNNNNNNATTCCTGCTAAATGGGTTTGGCatctatctatctatct
>Prochilodus_lineatus_cor_scaffold8340_1896
gactttttagcaccacccataactcaaaaggatccttgatgccttgattttttgttgttgttgttattgttgtctgatgattgtgcatttaactgaactaacaattgtaAGCGTCTTTGAGTTCTTGAAAAGCGCTATATAAGAATAACAtattattattattattattattatAAACCATAATGTTACCAGAAGCATACTTTCCATGGGAACTCAGGACACTGTTGTTCTaaaccataatgttaccagaagcatactttccatgggaactcaggacactgttgttctgaaagcatatggaaaacaagcacgtccatgcatgtg
>Prochilodus_lineatus_cor_scaffold8396_1904
nnnnnnnnnnnnngtctctcaatttctctctctctctcttggcctgtctctcaatctctctctTTCGGTTTCTCTCACTCTCAACACTTCTTTTAAATATGTTTCATTCTTTCTTCTATCTCCCATTCTCTTCCATTCTCATGTTCCCCAtctctctctctctctctctctctcTNNNNNNNNNNNNNNNNNNNNNNNNNNNNNNNNNNNNNNNNNNNNNNNNNNNNNNNNNNNNNNNNNNNNNNNNNNNNNNNNNNNNNNNNNNNCCCTTCTTTTCTCTTTTACATTTCTCTTCCCtnnnnnnnnnnnnnnnnnnnnnnnnnn
>Prochilodus_lineatus_cor_scaffold8406_1908
ttttgccttttatatatctctctctctctaaccttttctctctcgtttgtacaTGTATCATTTGATTTGTCAGTGCAGATATACATATATACCAACTACTACAATAACAACAACAACAACAAAACAATAATAATAATAATAATACTAGTCataataataataataataataataATTATTATTATCTTCCTCTCTGATTACTGATGGCTTattattattatcttcctctctgattactgatggctttacttcactgtcataaacagctgttaccaaatcaatgccaaattaattctcatattggtaaaaatgttatcatacaga
>Prochilodus_lineatus_cor_scaffold8431_1912
ccccactgtgggatcaacaagggatttaaatctaaaatctaatctactgcttgaatcattggcacgtcagacacgcccacctgtcgcttGATTCCTTCTGGGTGCAGCTATTAATGCAGCTAGTTTTTTGATAAGTGTAAAAACAACATTttattattattattattattattattaTACAATATTATTATAAGATATACATATACCCTCTGGGGCCCtacaatattattataagatatacatataccctctggggccccccactggcctgaggcccgaagcagttgtcagccttgcctggcagtaacaggcacctctggttatgnn
>Prochilodus_lineatus_cor_scaffold8444_1915
gggatcttattgtgtggagtttacatgttctcgccgtgtctgcttgggtttcctctgggtgcttttgttttttttCCACTGTCCATAAACATCCATTCAGCTGAACTGGAGATGCTAAGTTGCCCCTAGGTGTGAGTGAATGTGTGTGAAtgtctgtctgtctgtctgtctgtctgtcCTGTGACGGATTGCCAGCCTGTCCAGGGTGTTTACTGCTTTCCACTCATctgtgacggattgccagcctgtccagggtgtttactgctttccactcattaaacataggcatcggttccagcacctactgcgatcctgaaggctaaagtgg
>Prochilodus_lineatus_cor_scaffold8484_1926
tagttccaccttaaacggtgcagcagctgcgttctacagcctacagtcgccctgaccgtcactactgcaccgtttaaggtggaacgggaaaatTCGATATAGAAGCCAACTTGAGCCTCGTCCGTCCGTCCATCCATCCATCCACCCATGcatccatccatccatccatccatccatcCCTTCCTCATCTCACACATGACACGCCGTTTTCAAGCATCAGAAAGCAAACGACACccttcctcatctcacacatgacacgccgttttcaagcatcagaaagcaaacgacaccctcgacatccatatgccgcacacatgcacacacatga
>Prochilodus_lineatus_cor_scaffold8490_1927
accgccaatttgaaaaatctatgaagttcatgtgtaatgaaaggacagtaaagcagctctggtctggtctcatattgagaaggaactggtaataagagcgtagtgatgtattatatagctggtaactAACTCTCTGTGTGTACCCTGTTCattattattattattattattattattattattattATNNNNNNNNNNNNNNNNNNNNNNNNNNNNNNNNNNNNNNNTTGATCTGATGTTGGTATCTAACAGTAACTCTGTACTGTAGCTGTTGTGAAGAACCTTCTatnnnnnnnnnnnnnnnnnnnnnnnnnnnnnnnnnnnnnnnttgatctg
>Prochilodus_lineatus_cor_scaffold8490_1928
nnnnnnnnnnnnnnnnnnnnnnnnnnttgatctgatgttggtatctaacagtaactctgtactgtagctgttgtgaagaaccttctatctggggTTCTGTGATCGTGGTTCTTGTGTTCTACACACTCGCCGGTTAACTCATTGATTAATtgaatgaatgaatgaatgaatgaaCAGTGTGAGTGGTAGAGGAGAGCTGAAGATCGcagtgtgagtggtagaggagagctgaagatcggaagctgagctgttggcagctgtagtgttgtcctccagtaaactgacctgcagagcatgtattaatgtgtgagagagaagatcaag
>Prochilodus_lineatus_cor_scaffold8518_1931
tttggcttgagatagctgaagtctttgttgacgtagaccacacgagttctgtgaataactgtgtgtgtgtgcagtgggagcaggggagccatgatgaacacCGGCTGCTGTTTGTTTATAGAAGGGAGATTCCAGGAATGTGGACAGACTcacacacacacacacacacacaCCCTAGCACACACACATACACACCCATCATACCCCCGCCACACTCACAATCATCCAGGCATCCCTATCTTGGCTTAATAGCAGCAccctagcacacacacatacacacccatcatacccccgccacactcacaatcatccaggcatccct
>Prochilodus_lineatus_cor_scaffold8531_1932
aaataaatgtcagtggcagttttcatgttggacaggccctaatatgcaatttacaggttgtcttacttgtgatgtaacaggtataggtggggatctcagcCTAAAGTTTGTGCTTGGCTCAGGTTGTTAGCCAGCCTGAAAAGCCATTTTtgtgtgtgtgtgtgtgtgtgtgtgAGAGAGAGAGAGATATTTGTTGACAGAGTTAAGTGCAGACGCTAGGGGTCTGTGAAGCAGAATGATCTTagagagagagagatatttgttgacagagttaagtgcagacgctaggggtctgtgaagcagaatgatcttgcgctgttacgc
>Prochilodus_lineatus_cor_scaffold8531_1934
accgagggaaaaaatatttcatgcttacttgagtagaaatgataatcagagtaaagatttttctcttgtactgtcgaagcatctgcacaaacacacacttctacatacacacatggcatgtccCCCTGAGCAGTCATTCAGAAAAGTCATtctctctctctctctctctctctctctctctctctcNNNNNNNNNNNNNNNNNNNNNNNNNNNNNNNNNNNNNNNNNNNNNNNNNNNNNNNNNNNNNNNNNNNNNNNNNNNNNNNNNNNNNNNTATCTGTCACTCTCTTCTTTCATTCTCCTCTCTGTCCnnnnnnnnnnnnnnnnnnnnnnnnnn
>Prochilodus_lineatus_cor_scaffold8531_1935
ccccctctcattttcatttttcttattactttctctcgctcctcattttcccttttctctatcagaaatgacctagggctgcttgtacaacactctgtcctgtcagatagccgcacacactCTGCTATCAGCGGTCTAAGAGGTCACCTCtgtgtgtgtgtgtgtgtgtgtgtgtgtgtgtgtgtgtgtgNNNNNNNNNNNNNNNNNNNNNNNNNNNNNNNNNNNNNNNNNNNNNNNNNNNNCATAATCATTTATGAACTAGTAGTGTTTGCGTTGTGTTCnnnnnnnnnnnnnnnnnnnnnnnnnnnnnnnnnnnnnnnnnnnnnnnnnnnncataatc
>Prochilodus_lineatus_cor_scaffold8531_1936
aaattctctaagaacattgggttttcttggatcatgtatagagagctggtttAGAATACTGAGGATGCAGACAGGCAGGCTTACTGCAGCACTCTGTCTCGCAACCACAGTTAGCATTGTACTTTGTGCTAAAGTGCACACTGTGTGTGGgtgtgtgtgtgtgtgtgtgtgtgtgtgtATGTGTCTGTCTGTGTCTGTGTCTGTGAatgtgtctgtctgtgtctgtgtctgtgagagagagagagagagagagagagagagagagaatggaaaggaaacagaaagctgtactgcagtcacaatgcagagatttcactcacatcaggga
>Prochilodus_lineatus_cor_scaffold8531_1938
cagcctcaaactctaagctttttagttgcgagcatgtgttcctttttcaccttcttaaagctttcactttattcttcagagaaaaagaaagtttaacctaaatgtccttttagaaaaaCTGATGTAACGTTTTGAGGCAGTCATATGTGCgtttgtttgtttgtttgtttgtttgtttgtttgtttGTNNNNNNNNNNNNNNNNNNNNNNNNNNNNNNNNNNNNNNNGATGTGCTGGCTGCTCCCTTCTTGTGGTTTGTCTATATGGATGCTCGCACgtnnnnnnnnnnnnnnnnnnnnnnnnnnnnnnnnnnnnnnngatgtgctggctgctccc
>Prochilodus_lineatus_cor_scaffold8536_1939
gaactggttgatgaatgaggctaaaagaacattttctactttagacttttagtcagcagcagaagaaacaaagaggaaataaaacttgttaggagccatGGCATTTCAATGTGAGGAAAGAAATTTTATGATGGTAGCAAAAAGCATCTGtctctctctctctctctctctctctctcACTCTATCTTGCTACTATTAGTTTTTCTCTTTTTTTAACAATATGCAGCTTTCCACATAAATGAGGCAATGTGTGCATactctatcttgctactattagtttttctctttttttaacaatatgcagctttccacataaatgaggcaatgt
>Prochilodus_lineatus_cor_scaffold8536_1940
cgacttccctgcttgaaatgcttgaatatttctaaggtagataatgttctctaaaatcattctcaggtctcagaaacgtccatacataacatacatGTGTGAGAATGTTATTGCATCCGAGAGAAAAAAAATCAGCAGCAAAAAGCATTActctctctctctctctctctctTTCTCTCTCTCTCTCTCTCTCGCTCTCTCTCTCTCTATATATATATATTTTTTGTTTCTTTTCCTCCTTGAACTGAttctctctctctctctctctcgctctctctctctctatatatatatattttttgtttcttttcctccttgaact
>Prochilodus_lineatus_cor_scaffold8540_1941
ctctttaaacctcccctaacacgatcaggcgcacacttttccacgtttgcctagatttcccgttcaaatgttgcttcctcacgtgatacagacggacctcagttcttaaaggGTGTCTCCATGCTCTTGGGTAACTTTGCTTGCTTACATtgtgtgtgtgtgtgtgtgtgtgtgtgtgtgtgtgtgCGTGCGTGCGTGCGTGCGCGCGCGCGCGCGTACACTCACCATCAAAACAATAGTTGCACCCAGAAcgtgcgtgcgtgcgtgcgcgcgcgcgcgcgtacactcaccatcaaaacaatagttgcacccagaaggaagtgtgggattgcagtg
>Prochilodus_lineatus_cor_scaffold8540_1942
tgccagacgtctctgcatggagttttagaggtccctaatggcgtcctttgataacccatcccactcacaatcccttcacccagttcctgcagattttgtggtagggatgtagttttgatagcgtaccCAATAGCATCCCACACATTTTCAatggggatggggatggggatggggTCTTACGATGGTACTGACCACTCTTCACACATTGATATGTTGGTCATCTTCACCAAGACAAAAGCAGGACACATTtcttacgatggtactgaccactcttcacacattgatatgttggtcatcttcaccaagacaaaagcaggacacatt
>Prochilodus_lineatus_cor_scaffold8546_1947
ccaaattaattatttacatttttatcatcttacagaatcaatatttaataaaaccacataaacactatacagagagagagagtgagagagagagcgagggagagagggagagagagaGGGGGAGAGATAAAGAAAAGAGTATTGTAGAATagagagagagagagagagagagagagagagagagACAGAGAGAGCAAGGGGGAGAGACAGACAGAGAGGGAGAGAGGGAGAGacagagagagcaagggggagagacagacagagagggagagagggagagggagagggaggaggtgagaaacagagaaagaaggagagagaaacagaaagagag
>Prochilodus_lineatus_cor_scaffold8546_1948
nnnnnnccacccatcaaatctctctgggtgatcaggatacggctgatttcccacacgctccaccttcctgttcccgtcagacagagagagttttgtgtgtgctgtgtttggatccagagtgACCTCACAGAAATCTGCACACAAGGAGAAagagagagagagagagagagagagagagagagTGATTATTATTATTATAATTATTATTATTGTTGTTGTTGTTATTGTTGTTGTGGTTGAAAATACAGTGTGGTTCTGCTCCTGGTGTGAAATATTCTGAtgattattattattataattattattattgttgttgttgttattgttgttgt
>Prochilodus_lineatus_cor_scaffold8583_1952
ggtttcatttctaaattacacatatacgtatgtccaaaacaacacaaggccacagaaaataaccccttctttcccgattacccaccgttacactgagtataataatgtgttttcggttgtgtgtatatGCATGTGGTGATTAGAGCTTTCgtgtgtgtgtgtgtgtgtgtgtgtgtgtgtgtgtgtgtgtgtNNNNNNNNNNNNNNNNNNNNNNNNNNNNNNNNNNNTCTCTAGTGCTTGAGTAGCTGCTTGTGACCCTAGTTCAGGGCGACTATGGTAGTTGnnnnnnnnnnnnnnnnnnnnnnnnnnnnnnnnnnntctctagtgcttgagtagctgctt
>Prochilodus_lineatus_cor_scaffold8602_1953
ctctgtatactactgaagaataagaactgtaaactacagacactactgtaagtaactctcatctaataaaacattcagatcagagctttacacttaccataaacaaACAACAAACACGGGGTTTCATTACCTGTGAATGAGAGATGTAGCataataataataataataataataataataACAACACTCAAGGAATGATCAGCTGTGacaacactcaaggaatgatcagctgtgttattgtgatgagactaaacatggtgtttagtcatgtttttgtggtgttctgtgataatagtataaattctctgtttacaggcttaaaaaatgcag
>Prochilodus_lineatus_cor_scaffold8619_1954
nnnnnnnnnnnnnnnnnnnnnnnnnnnnnnnnnnnnnnnntaactagcactaaccagacattgaataggatgaactccatgctggtgtcagcTGACTTGTTCAGCTGGGTGTATCTAGATATATATCTAAAGTATATGTTACTAATGTTGtagatagatagatagatagatagatagatagatagaTANNNNNNNNNNNNNNNNNNNNNNNNNNNNNNNNNNNNNNNNNNNNNNNNNNNNNNNNNNNNNNNNNNNNNNNNNNNNNNNNNNNNNNNNNNNNNNNNNNNNNNNNNNNNNNNNNNNNNNNNCACAACAGTAAGTTAGGAACCAGCAGCt
>Prochilodus_lineatus_cor_scaffold8624_1957
gttttatatttgtttcgatttgcattgtggatgcagcgacaaacacagacagacagtggtttttggaagtattcctgagtctATGGAATGATTTCCAAGACTTGCCAAGATTTCTGCAGATTTTCTGAACTTTTAAATTATATCATGTACgtatgtatgtatgtatgtatgtatgtatCAGCCTTTTTGGGGTCATGTATTCAGGGGTGATTTAATGCATGAcagcctttttggggtcatgtattcaggggtgatttaatgcatgagcttacctgggttgaacactgatagagggattttttttattgattagtgataggcttttgct
>Prochilodus_lineatus_cor_scaffold8637_1961
ctttctaaccattctatacactgtgcatggaagcaaaacatatatgcatcctctttctgtcaggatcagcgtggctttgggttatttgtaacaatatagttaacaatggatatgggcatttcCGGACATGTAGCTGTTTTGTTTTGTTTAgtgtgtgtgtgtgtgtgtgtgtgtgtgtgtgtgtgtgtgtgtgtgtgtGCGTGCGTATGTGTGCGTGTGTGTGTGTGTGTAGTACTCACCACACCTTTGTGACATTTCgcgtgcgtatgtgtgcgtgtgtgtgtgtgtgtagtactcaccacacctttgtgacatttcatttgtgcatttttacattttctcccatgt
>Prochilodus_lineatus_cor_scaffold8669_1966
actcagatttagatctgcccaagcactttacagncaaatgaacctactgggtttactcagatttagatctgcccaagcactttacagtgacttgacttttgacaatgccctcgctcccctgaggacTGTACTTATGTGCGCTGGTTAGGAgtgtgtgtgtgtgtgtgtgtgtgtgtGCTTAAACACATTGCCATGTGTTTTCCGAAGCAGACATGAGCGGTTAATATGgcttaaacacattgccatgtgttttccgaagcagacatgagcggttaatatgtttagaagacaagatcaagtctaatctaaatgctgattattcattt
>Prochilodus_lineatus_cor_scaffold8672_1967
ggatatgagtgaataagtgagctattcagtatgtgaataagtaaataagtgagtatgagaattagtgagtggatgagtataaatgtctgaataagtgaatgagcatgagtaaatacaTCATTGGGTAAGTATGTGAATGTGTGAGTGAGAgagtgagtgagtgagtgagtgagtATGTGAGTGAGAGAGTGAGTGAGTATGTGAGTGAATGAGAGAGTGAGTATGTAAGTGAATAAGTAAGCAAGTGAGATTTCGGAGGAGTAAatgtgagtgagagagtgagtgagtatgtgagtgaatgagagagtgagtatgtaagtgaat
>Prochilodus_lineatus_cor_scaffold8672_1969
gtgagtgagagagtgagtgagtatgtgagtgaatgagagagtgagtatgtaagtgaataagtaaGCAAGTGAGATTTCGGAGGAGTAAGTGAGTATATGAATGAATGAGTGAGTGAGTGAGTGAGTGAGTGAGTAATGAATGAGGGCATGtgaatgaatgaatgaatgaatgaaTGAGTAAAAGTGTGAATAAATGAGTGAGTGAGTGGGCATGtgagtaaaagtgtgaataaatgagtgagtgagtgggcatgtgactgactaaataaatgagaaattaagtgaatgaataaattaatgaatgaatgagtgtacgaatgaacg
>Prochilodus_lineatus_cor_scaffold8713_1973
ctcagatttcaaggctgtacagaatgtaaaagacacaatgttccattaacaggcacaaatgaatttatatttgatgtattgacatggctgggtgCCACTTTCATGTGGTTCCAGACTAGATACACAATAGATACGGACAAATGTACTGGAacacacacacacacacacacacacacacacacTACATTTGCAGAAGCTTTTATGACATCCAtacatttgcagaagcttttatgacatccatttctatagtcataggccttgaggagttggtcttcctttgtaactataacagcttccactattctggtagagctttctacaagattgtgaag
>Prochilodus_lineatus_cor_scaffold8714_1981
gtgtatctgtgtaaatgagtgtgtgtgtgtgtgtgtgtgTGTGCGCGCATGTAAATTGTGTGTGTGTATGCATGCATGTGAGTGTGACTGTGTGTGTGCGCATGTAAATGAGTGTGTATGTGTGTATGTAGGTCAATGAGTGTGTGTGCAtgtgtgtgtgtgtgtgtgtgtgtgtgtgtgTATATGCATGTAAATTAGTGTATGTGTGTGTGCACATGTAAATGTGTGTGTGTGCATATTGCTGTAAATGAGTGtatatgcatgtaaattagtgtatgtgtgtgtgcacatgtaaatgtgtgtgtgtgcatattgctgtaaatgagtgtg
>Prochilodus_lineatus_cor_scaffold8714_1984
tattagtgtgtatgtgtatatctgtgcatatgcatgtaaatggttgtgtgtctgcgcacgcatgtaaatgagtgtgTGTGTATGTATATGTGCGCAAGCACATGAGAGTGTATGTGTTTGTGTATATGCATGTAAATTAGTGTGTGTGTTtagaatagaatagaatagaatagaatagaaTAGAGAATAGAAAGAGTATTGCTGTAAATGAGTGTTGGTGTGTtagagaatagaaagagtattgctgtaaatgagtgttggtgtgtgttgtattgatgtgaaagagtgtgcatgtgtgtgtgtatgcatgtaagtgtgtgtgtgtgtgtg
>Prochilodus_lineatus_cor_scaffold8720_1986
gactaaaattaaatagtaatatcaacaactgaagattttacctggcttttgtagattattgatcctaattatggatctgttgaGTCACTTGATGCATTTCAGGACACTTAAAATTTTATTTCATTTTTGTTTTTGGGCTACTTTTGTATTttattattattattattattattattattattattaTTTATAAATGTGTGTGATTTTGACGCACAGTGTAtttataaatgtgtgtgattttgacgcacagtgtactttacaacagagattataatgtttagaaatgtacaagtacaatttaaacaacaacataaaataacatttgcaaatttaact
>Prochilodus_lineatus_cor_scaffold8720_1987
attgacagaagtttagcttgtatcagagtagaacttatgccatgtttgttctctggggtctaacaaaacgtttttttccatttaatactgtgaattcatacacaaggagacaaatgattgacgtgtgCAGCTGATATTCTGTTGCTGTGCtatttatttatttatttatttatttatttattTAATGTGTGTTTTTAATTCTGACTTAGAAGTAAGTTGTGGATGACCCCCATTTACAATGTAGCtaatgtgtgtttttaattctgacttagaagtaagttgtggatgacccccatttacaatgtagctacaacaagtcagaatcaagacaa
>Prochilodus_lineatus_cor_scaffold8734_1990
tttatnnnnnnnnnnnnnnnnnnnnnnnnnnnnnnnnnnnnnnnnnnnnnnnnnnnnnnnnnnnnnnnnnnnnnnnnagaatgatatacatcaggaAACCCATTCATTAGAGCCTGAACATTCATTTATTCATCTTTATGATAGATCTAAagatagatagatagatagatagatagatagatACTTTATTGATCCCAGAGGGAAATTCAactttattgatcccagagggaaattcaaggcatccagtagcagatatacaaactatacagaagtaacaacaaaagctgtttgtcctgcttgtcctgctgggtcgtggggggttctggagccta
>Prochilodus_lineatus_cor_scaffold8748_1991
gggctgtgtgcctgagcccgagcggcggatcgatgctgtggcgctgcattgagcggcagtcgcagcgcagcgcagcgggcgtgtggaagaatgcgaaaGGGGTGGAGTTGAGCTCTTTTACTTTCCCAGTGGTCCAGTGGGGGTAGAGTCagagagagagagagagagagagagagagTGAGAGAGACTTTCGCATTCCTCTCTAACATCAGGCGTGCGGCAGCAGCTGCACTGTCACTCAGCGGTGCTTTAGTtgagagagactttcgcattcctctctaacatcaggcgtgcggcagcagctgcactgtcactcagcggtgcttta
>Prochilodus_lineatus_cor_scaffold8749_1992
atataaaagggtggtctctgagttttgcacagtgcagtaaatgcgatagcagggtcaaAATCATTTTCAGATTGTCCTTCGGCAGTCTCCATGACACGTGTACATCATCCTGTTATAGGCATACTATGAAATACACATCCTCACACACATacacacacacacacacacacacacacCCTAATTATGCAACCACGCAGGATAATTCcctaattatgcaaccacgcaggataattccctgagccgcaacgtcaaagaggtaatcatgtcaatgcaagcagaagcagcatgagattaaagcaactcaaacaaggttagagggatgaaaa
>Prochilodus_lineatus_cor_scaffold8756_1994
cagctgacaggaccagttacaccttctcaaaaggaagtgtgtgaatgccccccactggaaacacCCACTGAACCTACATTAAAATCTTTGGTAGTTTTGTTATTACAAACTATTATTGTTAGTATTATTATTATCATTATTATTATAAACtattattattattattattattatAGTAAATAATAGTTCCTTTCCTCAATTCAGAATTAGCAGCAAGGGCAAGAagtaaataatagttcctttcctcaattcagaattagcagcaagggcaagaattttgaacatgcgtaaccgtctgttcactgggtggccatatgctcattg
>Prochilodus_lineatus_cor_scaffold8759_1995
aataaatacaaaccgtgaatgaatgagtgaagagtctaagtaactattgcaagagaagttaattcacaaacaaacaaacctgtgcatgagaaattatttTCAAGCCACGACTAAGGTCTGTCTGCACTATTATAACTGTTTGTTTCTTTAaaacaaacaaacaaacaaacaaacaaacaaacANNNNNNNNNNNNNNNNNNNNNNNNNNNNNNNNNNNNNNNNNNNNNAAACAGTCTAAAAAGATCTATAGAATAAATCTGTTTGCACTGAGTAATTAGCTTTGGTCATACATTCTACAAACAAATAAATAATTTGGGGCACTGAAGAAAGA
>Prochilodus_lineatus_cor_scaffold8779_1997
taatctttcctgagttcaaaatgtaaacatcaaatttcatcttaagttttttaatctcatctgttccagtaagcttcctctgaaacatagaattaaatatgttGGCTGATGTGTGACCAAAATCATAATTTCAAAGAAGTAATTGTAAAAgtgtgtgtgtgtgtgtgtgtgtgtgtgtgtgtgtgtgtgtNNNNNNNNNNNNNNNNNNNNNNNNNNNNNNNNTGAAGTTTTGATGGTTAAATGGTTCGGTTnnnnnnnnnnnnnnnnnnnnnnnnnnnnnnnntgaagttttgatggttaaatggttcggttagttagcctagcgtagtgtagcattgcc
>Prochilodus_lineatus_cor_scaffold8788_2002
acagtcagattttcccattggaatactaggttttggaggagggatggattttgattcagataaagcctaccggtgagtggtccctgctcttaacgctacagcTGCTCAGTGGTGGTTCTCAAATAGTATGAACTGCTGCTGATTTTTTTTtgtgtgtgtgtgtgtgtgtgtgTTGTTTACAGGGATGTAGCGCACTTGAGCACTTGTGATGACGGTTGCTTGGCTTTAGCAGATCTttgtttacagggatgtagcgcacttgagcacttgtgatgacggttgcttggctttagcagatctgctgggctggaaggtaacggaa
>Prochilodus_lineatus_cor_scaffold8793_2003
aaagtaattgacctggttgctttcaaatttcaagttcttacttttaagtaaaatagcagaacagaacaattatacacccattagaaacatttacaaatccCTGAGTGCTGCAAGGAATGTCATATATATACATCTAAATGAATGTTAGATtagatagatagatagatagatagatagatagatagatagaTNNATTTAATTTTAATTTAGTAATTAAGGAACTATAAATGTAATTTTAATTTTAAAGTAAAGCTAAAGGTTGAAATATATTTTATAGTTTTAATGTCAATATAGCAATCATTTTCTGCCCCATTTGTTTTtnnatttaattttaatttag
>Prochilodus_lineatus_cor_scaffold8833_2010
tgtgtgtgcgtgtgtgtgtgtgtgtgtgtgtgtgtgtgnnnnnnnnnnnnnnnnnnnnnnnnnnnnnnnnnnnnnnnnnnnnnnnnnnnnagcgttgttgggtcctttcatccttgtagtcaccaGCCTGTAAGTCAGGTGAGGAACATGgtgtgtgtgtgtgtgtgtgtgtgtgtgtgtgtgtgtgtgtGNNNNNNNNNNNNNNNNNNNNNNNNNNNNNNNNNNNNNNNNNNNNNNNNNNNNNNNNNNNNNNNNNNNNNNNNNNNNNNNNNNNNNNNNNNNNNNCAAGAGAGGGAGGAGGTGAAGTGTGAGAGAAAGAGAGACAGAGAGGGGGAACgnn
>Prochilodus_lineatus_cor_scaffold8860_2013
gtgcgcacatgtggcagcatgcgtatatctagctgctaagacctgatgctctgaccttttgacgtgaatataagcagaaaaataatgagcagataCTAAAGACAAGTCAACTCGCCACACACACACTGCACACACGCCAGTTCATGTACTcacacacacacacacacacacacacacaTATATATTTATATATGTACATGCATTGTTCATTTTATCAGACACACCGACACCTACCATGTCTGCACTGCTAtatatatttatatatgtacatgcattgttcattttatcagacacaccgacacctaccatgtctgcactgctatgaaat
>Prochilodus_lineatus_cor_scaffold8867_2016
nttgttctcctgcataatatttatgctttatgcttttatcactgtccatggtaatgatactctcaaggcagtatactcagtatagtcactacactttcattgcatacctattagactttcatcCCACTCACAGTGGTGCTTATCATCATCattattattattattattattattAGAGTACTTCTTTTTCTTCTTCTCTTTATTTATGTACATTTTCTATTATTGTATTATTATTCTTTACTGTACTTGGGCTGCTGTGAATATGTGACTTTCCCTCTGGGGTagagtacttctttttcttcttctctttatttatgtacattt
>Prochilodus_lineatus_cor_scaffold8882_2019
gtgacaatgtatggcaagagaaatagcgaaagtaattcaattcatgtgatgcagatttgaaagaaactggtagcactttataataaCAGACCATAATAGACAGGGACTTAATCACTACCTAATAGATTACTAATGACTGTAAATAAATAAaaataaataaataaataaataaataaatAAAACACTCATGTATCAGAATCTTTTATCCCTCGTTTTTGTCTTATTGGACaaaacactcatgtatcagaatcttttatccctcgtttttgtcttattggaccagatcatcatggttttgcactaacttccaagttaagagtatttttcc
>Prochilodus_lineatus_cor_scaffold8884_2020
cattactatttgtatgccatcatcatagtgttagttttgctgttttatttgatttatttaaacagtttctgacctcatttgttaaCAAACAGTGGTACTCACAATCAGGCTGATTTGTATTTGTAATACACACACACACACATACATACTtatatatatatatatatatataCNNNNNNNNNNNNNNNNNNNNNNNNNNNNNNNNNNNNNNNNNNNNNNNNNNNNNNNNNNNNNNNNNNNNNNNNNNNNNNNNNAAACCCACGCATTGTTGAGGATCTGTGGCTGTGTcnnnnnnnnnnnnnnnnnnnnnnnnnnnnnnnnn
>Prochilodus_lineatus_cor_scaffold8889_2022
tagctactgtgaaacagcgttaacctcagtaaggttactggttttaatcatcggaataacagctacacagggtttaaaaacGAGCCTTGTCTGTCAACTTCAACATGCTGATGTAGTCTACCATCCCAGTGACACTTGGTTCTTACAAAAacacacacacacacacacacacGCACACACATGTACACACACACAGAAGTGGGAGTTGTCTGGTTTTGTCTTCAGCCgcacacacatgtacacacacacagaagtgggagttgtctggttttgtcttcagcctccagtccagtctcagcgagtaccaggtaaagcttctaca
>Prochilodus_lineatus_cor_scaffold8889_2023
tttgtttgtgggatgtttttgattggtgtattggaattgtgatgtattttgcactagtGGCTTTAGGTTTACTCAAACACCGACATAAATGCTATTTGTTCATAAGTGAGAGCTGAATATTGGATAAGCTTTATAATAAACTAAGTTTTCatagatagatagatagatagatagatagatagATANNNNNNNNNNNNNNNNNNNNNNNNNNNNNNNNNNNNNNNNNNNNNNNNNNNNNNNNNNTAGGTAAGAGTGTTCTGTATTCACACATGTACTTCCATACCCAGGTGCAAATTatannnnnnnnnnnnnnnnnnnnnnnnnnnnnnnnn
>Prochilodus_lineatus_cor_scaffold8897_2025
tgaaattttaattccattaaaggtaaaattgtgtggccaggtgcatctggttgagtggttggtgTAGCTCAGCGGGTAACACCACTACCCAGAGTGCCNNNNNNNNNNNNNNNNNNNNNNNNNNNNNNNNNNNNNNNNCTCTCTCTCTCCctctctctctctctctctctctctctCATATCTCTACCCCAGTCCACCCAAAGCTGGATTATAGTTGcatatctctaccccagtccacccaaagctggattatagttgtaccccccacccccccacctcatctgccctcggtccagtactgaagattccagctgtcctcctcaaga
>Prochilodus_lineatus_cor_scaffold8928_2028
tgtctatgattgtcttttctacagttatatttgtgtttcttgtatatatttcttgcctccttgcgaggtgaatttgtattttgtatttgtttacTGTGCTGTATTGTGTAACTGCTCTTGATTGCTAAATTTTCTTTAGGATCAATAAAGtatctatctatctatctatctatctatcTANNNNNNNNNNNNNNNNNNNNNNNNNNNNNNNNNNNNNNNNNNNNNNNNNNNNNNNNNNNNNNNNNNNNNNNNNNNNNNNNNNNNNNNNNNNNNNNNNNNNNNNNNNNTTCAGTTCACATCAAAGGGGTTCCTGTGTTTtannnnnnnn
>Prochilodus_lineatus_cor_scaffold8949_2029
agtaaaatgtctttggcagattaagctgggcagtgcttgtgggagatcctctgggtaaatcaaccaatcacaacctaacacagacaaacaaggtataacgtagcactgTTACAGCAAGACGGCTACAGACAGATAGATAGATAGATAGATggatggatggatggatggatggatggatggatGTACCGATAGATAGATAGATAGATAGACTGATAGATAGATACAGTGAGGAAAATAAGTATTTGAACACCCTGCGACTTTgtaccgatagatagatagatagatagactgatagatagatacagtgaggaaaataagtatttgaacaccct
>Prochilodus_lineatus_cor_scaffold8957_2030
taagagggataaacgctgttgcctgctgatggatatttcattaaataaccatttttgtgaaaatgtgaagtaaagcagaacagtacatccaagccaaatgtgtaagctttttatttaagagTGTACAATGAGCAGTTTTCCTGTGTAAGActctctctctctctctctctctctGGGTAATCAGATTAACCATTAACCATATAAGCATTAAAGCCTACTGTCTGTAAAGATAAAAGTTGCAGTTGATTTGACAGTGgggtaatcagattaaccattaaccatataagcattaaagcctactgtctgtaaagataaaagttgcag
>Prochilodus_lineatus_cor_scaffold8971_2031
atgtttattattcactggaccttgaatcaaaaatcattttggaggagagagtgatttattaataagagtgaaaaatctgaatgcttattttagtttagcagggcttaggacaagaaggagaAAATGCATTACTATCCTAAACATGAACATaatcaatcaatcaatcaatcaatcaatcAATATTTATTTATTTGTATAGCACTTTTACAACTAACTTGTCTAAAAGCAGCTTTACAGAAAAGCAGTTATGTAAAGGAAAAGAAAAACACAGAGGTAGCGaatatttatttatttgtatagcacttttacaactaacttgtctaaaagc
>Prochilodus_lineatus_cor_scaffold8986_2032
tttaaaagccagaggtggcgcttctgtagaacgaccaacactataagaaccaggaccattttgatgaaaaacacttaaacagattatacaaagtcggggagcggtttttacatGACCCTGCTGCATAAACTGAGAGTGAGTGCGAGAGAAagagagagagagagagagagagagAAAGGAAGAGAGGGACAGGGAGGTTAAAGAaaaggaagagagggacagggaggttaaagagatattcccccggtgctattgatccaaagtgctcaggtgctctgcaggaattgacatgactcaagcatttcgttaaactcaataatcatc
>Prochilodus_lineatus_cor_scaffold8986_2034
atcaaacaactggcaggcaaaagggggacgattagcctcgacttgcattgttaatttggtgacagtgagcaattttgcatgcctcctttaattcccgtgtaaatacagcagtgagtggtgaaaGCGGAAAGTTTTCTAGCTCTAAATGCActctctctctctctctctctctctctctctctctctctctCNNNNNNNNNNNNNNNNNNNNNNNNNNNNNNNNNNNNNNNNNNNNNNNNNNTGATCAGCTTTCCTGACGTAGCTGCAGGGTCTAGAAAAcnnnnnnnnnnnnnnnnnnnnnnnnnnnnnnnnnnnnnnnnnnnnnnnnnntgatcagctt
>Prochilodus_lineatus_cor_scaffold8986_2035
cagtgaatttatgatgaaacatttcaattctgatgggagtgctgtcttgcagctggcaatgccactgtccataggGCACTATGGGGTTACTGAATGGTTTGACTCTCTCTCTCTCTCTCTCTCTCTCTTTATCTATGTATCAATCAAGAAagatagatagatagatagatagatagatagatagatagatAGNGTATCAATCAagatagatagatagatagatagatagatagatagatagatNNNNNNNNNNNNNNNNNNNNNNNNCTGGCATCAACTTCACAATTTATATTTTTagngtatcaatcaagatagatagatagatagatagatagatagatagatagatnnnnnnnnnnnnnnnnnnnnnnnnctggcatcaacttcacaatttatatttttagatacctactttaattaagcatacacgttt
>Prochilodus_lineatus_cor_scaffold8986_2036
tggcaatgccactgtccatagggcactatggggttactgaatggtttgactctctctctctctctctctctctctGCACTATGGGGTTACTGAATGGTTTGACTCTCTCTCTCTCTCTCTCTCTCTCTTTATCTATGTATCAATCAAGAAagatagatagatagatagatagatagatagatagatagatAGNGTATCAATCAagatagatagatagatagatagatagatagatagatagatNNNNNNNNNNNNNNNNNNNNNNNNCTGGCATCAACTTCACAATTTATATTTTTnnnnnnnnnnnnnnnnnnnnnnnnctggcatcaacttcacaatttatatttttagatacctactttaattaagcatacacgtttaggctcaagtttctgtcattataaaaacatacattaaataagatgtgagtaaa
>Prochilodus_lineatus_cor_scaffold8987_2037
acgtgtctagcactgaaaagtgagggtttcagttttgagtgaggccggagtagaaaagaggtgctcgtattgaatctgtcaagctcaatgcatcctgccacaatatgtgtCAACTGTGCATTTGTAGCCTAACGACAAAATGTTGCGAATtctctctctctctctctctctctctctctctctctctcNNNNNNNNNNNNNNNNNNNNNNNNNNNNNNNNNNNNNNNNNNNNNNNNNNNNGAGCATTGTCATGTGTTCTTTTCAGAAnnnnnnnnnnnnnnnnnnnnnnnnnnnnnnnnnnnnnnnnnnnnnnnnnnnngagcattgtcatgtgttct
>Prochilodus_lineatus_cor_scaffold8995_2040
nnnnnnnnnnnnnnnnnnnnnnnnnnnnnnnnnnnnnnnnnnnnnnnnnnnnnnnnnnnnnnnnnnnnnnnnnnnnnnnnnnnnnnnnnncgataacaccattagttTGTTAGTTGAATGTCTGCAAGATGAACTTCATCTGATCAACACgtgtgtgtgtgtgtgtgtgtgtgtgtgtgtgtgtgtATATATATATATAATGAGTGTAATGAGATGATGGGTGTAGAGGCTCAAGAGatatatatatataatgagtgtaatgagatgatgggtgtagaggctcaagagtatttctttcgattgatagtctgaagctgtactcctgccagcacacaa
>Prochilodus_lineatus_cor_scaffold9027_2042
atggtgtactgtatcccatcatgcaccatggcctcaccagctctcagcctgcttccgccagaggaaatggatgtggaagataaaagttattaggaacagtaaatgatgaacaatttggactggagAGTTGGACTGATATGGCCGGTATTAagatagatagatagatagatagatagatagatagatagatANNNNNNNNNNNNNNNNNNNNNNNNNNNNNNNNNNNNNNNNNNNNNNNNNNNNNNNNNNNNNNNNNTTTATTGAGCGTATGACTCTGCTTTGTGTannnnnnnnnnnnnnnnnnnnnnnnnnnnnnnnnnnnnnnnnnnnnnnnnnnnnn
>Prochilodus_lineatus_cor_scaffold9036_2044
atcactattttgtaaaaagaatcaaatacgaactaataaactgtcatgtgagaaacatgtcatccaggatgttcagtataggtgactttggacaaatttgtCACCATAGGCTCTTATGGGTTGAGTAAACAATGACAAAGAGAAAGAGAGgtgtgtgtgtgtgtgtgtgtgtgtgtgtgtgtgtgtNNNNNNNNNNNNNNNNNNNNNNNNNNNNNNNNNNNNNNNNNNNNNNNNNNNNNNNNNNNNNNNNNNNNNNNNNNNNNNNNNNNNNNNNNNNNNATATTTTTGTTTTGTTTTTTAACCTATGGTGTATGCGTTTATTTTCATTTTTnnnnn
>Prochilodus_lineatus_cor_scaffold9036_2045
aaggtaggtttatagagagtgctgattttaatcaaagtaaactctccaggaagatataaaaggacaaaacatgagggcgagcaactccaggctgtctgtgcaggagcatttgagaGTTAAGGCACTGTCACACAAGCTGCTGTTCACCATcacacacacacacacacacacacacacacacacacacacaNNNNNNNNNNNNNNNNNNNNNNNNNNNNNNNNNNNNNNNNNNNCTTCCCTCAACTTTTCCAACTCTGCTGTnnnnnnnnnnnnnnnnnnnnnnnnnnnnnnnnnnnnnnnnnnncttccctcaacttttccaactctgctgtcctgtcca
>Prochilodus_lineatus_cor_scaffold9038_2047
cattaaatattgaggtagtgatgggctggaaggtgtgtgtaaatgttaaataatggaagctggatgcgtctgggtcagagctggtgaggccagattcctccctgtctctgatgcattattaaatGAGGATGCACTTCTCTAGCTCTGGCGgagagagagagagagagagagaGGGAGAGAGAGAAAGAAAGAGAGTGGGGGTAAGAGGTAAGCAATATTGGGGGAAgggagagagagaaagaaagagagtgggggtaagaggtaagcaatattgggggaagggggcaacacccctaaattctactgtgggtaaagcagtcac
>Prochilodus_lineatus_cor_scaffold9048_2050
agagacggagagagaaagaaagagagagagagagagaaagagaggctgacagagaaagagagagagaaagagagagagagagagggagacagagagagaaagaaagaaggagaGGGAGAAAGGAAGAGGGTAACAGAGAAAGAGAGAGAAagagagagagagagagagagagagagagagagagGGAGAGTAGAGTGATTATTGTAGGAGTAACAGTTTAGCTCATAAGAACCTGTAAACCTGACTATAATGAAGCCTCACCAGGTTGAGggagagtagagtgattattgtaggagtaacagtttagctcataagaacctgtaaacctgactat
>Prochilodus_lineatus_cor_scaffold9055_2053
tcacaaaatatatctggctcacatctggcacagatacagcagagttgcctatttttgtggtaatatttttgtgcttgtggggcccacattttcctcctgactataGTGACGTGAAATAGTTATTGGATTTACATTTATTTATAATGTGATtatatatatatatatatatatatataCACATATATACACTAAAAAAGTACAACTGTTTGAAATGTGTACATATACTTGACAATTAATGTAATGCATCAGCATAGTTCCTGCCAGTcacatatatacactaaaaaagtacaactgtttgaaatgtgtacatatacttgacaattaat
>Prochilodus_lineatus_cor_scaffold9058_2055
acgagcttcacgcctcagtccgatggcgtgacaacaggtacccttgcagcagtggcccagaaattcaccaatcaacacctgctgtcccatgggcttccatacctaacagaaactGGCATATAGTCCAACGTCAAGGACATAATGCCATAAtctctctctctctctctctctcGTTCTCTCTCTATCTCGCTCTCTCTCTCTTTCTCTCTCTATTACCCTCTCTTGCTCTCATGCTTgttctctctctatctcgctctctctctctttctctctctattaccctctcttgctctcatgcttgctctcatttttagccctccgc
>Prochilodus_lineatus_cor_scaffold9058_2056
gcctcatgtctggaatgactcagagaccagtggctgcataagcaagagcttgattaaatttcattagcggaaaacaagattctctctctctctttctctctttctttatctctCTCACTCACTCGCTCTTACTTTTTCATTCTCTTTCTTtctctctctctctctctctctctctctctctctcTNNNNNNNNNNNNNNNNNNNNNNNNNNNNNNNNNNNNNNNNNNNNNNNNNNNNNNNNNNNNNNNNNNNNNNNNNNNNNNNNNNNNNNNNNAGAGGGTGTAAAAAAGGACAAAAACAGTTATTAATGGCAAAGCAATTTCTAAAGCACtnn
>Prochilodus_lineatus_cor_scaffold9058_2057
tctcagttttacactcatgcacccacacaatcttaatctcattcacccacacaccctctgtaaacaaacgtacaaaacaaataaacggccctccattTCTGCAACACATCATAAGCACAGATCTTTTTAATAAAATGACTACCTAGTGAAtgttgttgttgttgttgttgttgttgttgtTGCAATTAATAGTTTGTTTTTCATTTTTGTCACATGTGtgcaattaatagtttgtttttcatttttgtcacatgtgaccaccttacaatactactatggctattaaagttgtaccaaccttttcagtttttcaatttgttgccgtaatag
>Prochilodus_lineatus_cor_scaffold9058_2058
tgcagtaaaggtgtagcactgcaacaccaggaacgaaacccagtgtctgatgatttctgtggtatccatatatttatggacctgtctgtactTCCAAAGTTTCCAAATACAATCCCTGATAACTAGAAACTGAAGAATTTATAAATAAAGagatagatagatagatagatagatagatAGGTAGGTAGGTACTTTATTGATCCTGAAGGAAATTTAGCAGCaggtaggtaggtactttattgatcctgaaggaaatttagcagccagtagcggttccacaaaaagaacagcacagatacaaaaataaaataaaacagtgttgtgcagt
>Prochilodus_lineatus_cor_scaffold9060_2059
aaaatgaaggtaaaataattcaggttgtggaaattcagggaaacatccagggtactcgggaagagcaaacaagcgcatatgtaatcggatttgcacctGGCCATTAACAAAACACCTGTAAGGTCATCGGGAGGGGCGTGTTTCATCACGgtgtgtgtgtgtgtgtgtgtgtgtgtgtgtgtATACACTGTGTGTACAATTATTAGGCAAATCTTatacactgtgtgtacaattattaggcaaatcttatttttgagaattattttcattaatcnnnnnnnnnnnnnnnnnnnnnnnnnnnnnnnnnnnnnnnnnnnnnnnnnnnnnnnngg
>Prochilodus_lineatus_cor_scaffold9069_2060
gacaaaaaagtagggggaaaatttcccacttttctttttcagcaaaggagcacccagagcctgagaaaccagatggctttgttttttttctctgatgagccagtcctGCTAGCAAGGTCACATCATTTTCAAAACACTGTGGACAAAGTTtgtgtgtgtgtgtgtgtgtgtgtgtgtgGGGGGGGGGGATGTAGGGGGGGGTAGCTTGATGTTTACACGCCACAggggggggggatgtaggggggggtagcttgatgtttacacgccacacaacccatttttgtgtactcataacactgctttaggaaaaaaccaacaggcagaatgc
>Prochilodus_lineatus_cor_scaffold9072_2061
aaataaaacaaaaaaatgtcaaaggggtttgtttatacaagagatttaatacaagctagcaacaatacgagacaacgcaagaggggaataactacaccagagtctgggacaggcacaggtcggaaACCAGAGGAGGCTAGACAGACAGAAagagagagagagagagagagagagagACAGAGAGAGAGAGACAGAGAGAAGGCGATGGTTGGTCACCTTAAATCATCCAGCAGGTAAATGTGCTTACTGCAGCACCATacagagagagagagacagagagaaggcgatggttggtcaccttaaatcatccagcaggtaaatgtgct
>Prochilodus_lineatus_cor_scaffold9078_2062
nnnnnnnnnnnnnnnnnnnnnnnnnnnnnnnnnnnnnnnnnnnnnnnnnnnnnnnnnnnnnnnnnnnnnnnnnnnnttagtattggattagtattgaaagtggtgtctaaatggtttatttTGGCAATAATTTTAGGGAACATGGATGTTataataataataataataataataCTTTATTCTTGTATAGCGTTTTTGACAAACCCAAAGTCACTTACAATTGTTAGTCCAGATAAGCAATGCACAGGTGTCATACAACAActttattcttgtatagcgtttttgacaaacccaaagtcacttacaattgttagtccagataag
>Prochilodus_lineatus_cor_scaffold9098_2063
attattgatgagttgggtagaggtgggataacaaagtgttcagacaaacagatggactacagccagctgagctacaaagtgttcctgtatggtacatgacatCCGTGAAATGGTCAATGACTGTAGATACAAGGCACCTAATATCTAATAgtgtgtgtgtgtgtgtgtgtgtgtgtgtgtgtgtgtgtgtGNNNNNNNNNNNNNNNNNNNNNNNNNNNNNNNNNNNNNNNNTAACAAGTATTATGAAATCAGAAGAAGCCGgnnnnnnnnnnnnnnnnnnnnnnnnnnnnnnnnnnnnnnnntaacaagtattatgaaatcagaagaagccgacagcctg
>Prochilodus_lineatus_cor_scaffold9111_2065
tgtgtttacagcgcctgctcaaacaaacacaccacatacatggagcttcacccagagctttctccatgaatgaacattctgatgagtagaaattgagcgcaaaaatattaTAAATAGCAGAGCATGAGCAAGCAAAGAGGTAAAGGAAGCgagagagagagagagagagagagagagagagagaGGATGAGGACTGAGAAGAGGAAATAAACAGGGGGAGTGggatgaggactgagaagaggaaataaacagggggagtgctctggccccctgaggaggagtagcattttagtaattaatattttaatattatctatctatctatctatctatc
>Prochilodus_lineatus_cor_scaffold9111_2066
catgagcaagcaaagaggtaaaggaagcgagagagagagagagagagagagagagagagagaggatgaggactgagAAGAGGAAATAAACAGGGGGAGTGCTCTGGCCCCCTGAGGAGGAGTAGCATTTTAGTAATTAATATTTTAATATtatctatctatctatctatctatctatctatcTNNNNNNNNNNNNNNNNNNNNNNNNNNNNNNNNNNNNNNNNNNNNNNNNNNNNNCTATGCACCTGTGTGTATCAGTAGTAGTATTTTTTACTTATTTGGAAACAATCATAGGGTAATTGCAGGCtnnnnnnnnnnnnnnnnnnnnnnnnn
>Prochilodus_lineatus_cor_scaffold9111_2067
agagccttttataaagtttggaatcaatgttttcaataatgcatatgcagtagaaccaataactgcaggtaaaagattctaatattttatatGTGTGTGCCAACTTTAAAGCAGAAAGCTAGGAGGCTGTAAAACCAGAGCAAGGAAATGagagaagagaagagaagagaagagaagagaagagaagagaAGANNNNNNNNNNNNNNNNNNNNNNNNNNNNNNNNNNNNNNNNNNNNNNNNNNNNNNNNNNNNNNNNNNNNNNNNNNNNNNNNNNATTCTGAAAATTCATAACTCTGACTGAGGAAGCTACAGAGAACCACAAagannnnnnnnnnnnnn
>Prochilodus_lineatus_cor_scaffold9119_2070
taagatggagcagctacacatatgctaccattctgcataaatacagctcatcagtggagcgcacagcatgaagtgaaattccccctgaaaaaaaacgtGCCAAACTCATGCACATTACTTCATTCCTTTGTATGCCTGCGTGTGTGTGTTtgtgtgtgtgtgtgtgtgtgtgCATGCCCTAATACTCTCTACCAAGCAATGTGCAAACAGCAATTTAcatgccctaatactctctaccaagcaatgtgcaaacagcaatttaaaattttacagtatttgcccaacatagctgaaggtgtttggtgtggccgatttccactgc
>Prochilodus_lineatus_cor_scaffold9119_2071
agagaataagagtaggagagggacaggacagcaaaagagagaaagacatgaggaaagataaaacaaagcaagaatgatagacatatggaGAGAAAAGAGAAAGCAATAAGCGAGAGTAAAAGGATAGAGAGAGAGTAGGAAAGAAAGGATagagagagagagagagagagagagagagGGAGAGAGAGGNNNNNNNNNNNNNNNNNNNNNNNNNNNNNNNNNNNNNNNNNNNNNNNNNNNNNNNNNNNNNNNNNNNNNNNNATTATGAGAAAGACAGACGAGCCGTggagagagaggnnnnnnnnnnnnnnnnnnnnnnnnnnnnnnn
>Prochilodus_lineatus_cor_scaffold9119_2072
ggagggcggcggtgggaaacacgtgagggggttaaaagtaacagagggtttattgTTTATGACTCTTCTGGGATGGGAGGAGGGAGACACTAGCCTGGCACAGAGTGCAGGGCTCAGGCCAATCCGGGCCGCTCTCCAGCCTCTACCCTGcacacacacacacacacacacacacacacacacacaNNGAAAACACAATGCTGGACACACAAACnngaaaacacaatgctggacacacaaacagacacacacacgcacacagaaaacataaagctgaacacacacacatatatgcacatacacacagcctactggaaagtacagtcccactatgta
>Prochilodus_lineatus_cor_scaffold9119_2073
acacacacacacacacacanngaaaacacaatgctggacacacaaacagacacacacacgcacacagaaaacataaagctgaacacacacacatatATGCACATACACACAGCCTACTGGAAAGTACAGTCCCACTATGTAAACACCACAacacacacacacacacacacacAGGCACACACACTCATATACTATTAGAACTAAAAAAGGTACAGTCTTCTCCATTTACCCCAAATATGGTTGAaggcacacacactcatatactattagaactaaaaaaggtacagtcttctccatttaccccaaatatggttgatcagtc
>Prochilodus_lineatus_cor_scaffold9126_2074
tgtttgtcggaacattcctgcgtctggtcgcttcatggaacgtctgagtacactgccgcacggatgtgtgtgtgtttgtgtgtgcgcTGTCAGTAGGTGACTAATGGCAGCCGAGGGTCTCAGCGGACCCCTGCGCTCTGCTGGAGTGTGacacacacacacacacacacacacacAGAGTGCGAATATTAATGTGAGAGTGATTGGCAAGTGGTGAGagagtgcgaatattaatgtgagagtgattggcaagtggtgaggttgccgagcgattagccacagtggatgtctgcatgtcaggctgtgtgtgtgtgagtgctggggtc
>Prochilodus_lineatus_cor_scaffold9133_2076
aaccaatcacctcccttcatttttacttctctttttctccccctcttctatctctctctctctcctctgcactcgccgcatctcaccggctcagcaggcgaCCCTCAAGCCTAATTTGTTCTGTGAGTAGTAATTGCATCCTAGCCATGCcacacacacacacacacacacacacacacacaCTCTTACTGGAAACACAACAGAAAGCTCTTGctcttactggaaacacaacagaaagctcttggggaggaaccagcatcatnnnnnnnnnnnnnnnnnnnnnnnnnnnnnnnnnnnnnnnnnnnnnnnnnnnnnnnnnnnnnnnnnnnnnn
>Prochilodus_lineatus_cor_scaffold9155_2079
agagagagagagtgagagagagagagagagagagagagagagagaagaactcagcgctgctctgtccagttgtataattaaactctgatggtggacactcggtcagcgcctttataatttagcatgTGTGAAACCTGCTTCTACATGTTCctctctctctctctctctctctctctctctctctctctctctNNNNNNNNNNNNNNNNNNNNNNNNNNNNNNNNNNNNNNNNNNNNNNNNNNNNNNCTCTTAGTGTCTGTCTGTCTGTATCTCCCACTCGCTnnnnnnnnnnnnnnnnnnnnnnnnnnnnnnnnnnnnnnnnnnnnnnnnnnnnnnctctta
>Prochilodus_lineatus_cor_scaffold9155_2081
tctctcactctctgtctgtctttctacttttctctttatgtctctaatgctcatctgtctgtctgtctctctatctccttgtctctgtgtctgcttccctctttctgtctctaacatttcgGGATCTGTCTGTCTGGGTTTCTGTCACTCtctgtctgtctgtctgtctgtctgtctgtctgCTCTCACTCTCTGAACCACACTGGCTCTAAActctcactctctgaaccacactggctctaaatatgtctgtttaactttctgtgtttgtctgtctcactttctctccaactctctgtctgtctgccctactctctctttctatctttgtc
>Prochilodus_lineatus_cor_scaffold9177_2083
cacacacatgcacacgtacacacactttcacgcatgcgctctcacgcacactcatttgatcagcttaagtgcataaaagcgccgggtctgtgctctGAATTCCAGCAGAGATCCTGACAGCTCGGCCTTCACACTCTCAATGGAGCTCATtgtgtgtgtgtgtgtgtgtgtgCTCACTCATGCTTTCATTCACACACTTACACACCCTGAATGTGCTGATTGTGCAGTCTCTctcactcatgctttcattcacacacttacacaccctgaatgtgctgattgtgcagtctctatgggaaccccctcttcaggacaaaatgac
>Prochilodus_lineatus_cor_scaffold9177_2085
ataaaaggatataaagtaagagagagagagagagcgagagggagagagagagatgaagagagagaggagtaagaaaaaaaagaagagaaagaaaagaTGAAGTTGGAGTAAGAGGAAAAATGAATGACAGGGAAAGAAAGAAAGAAAGACagaaagaaagaaagaaagaaagaaAGANNNNNNNNNNNNNNNNNNNNNNNNNNNNNNNNNNNNNNNNNNNNNNNNNNNACAAAGAGAAAGAAGAGAGGGCAAAagannnnnnnnnnnnnnnnnnnnnnnnnnnnnnnnnnnnnnnnnnnnnnnnnnnacaaagagaaagaagag
>Prochilodus_lineatus_cor_scaffold9189_2086
tcccacactacaggtggagtttgaatgcattaatcccaaaaaacagaagaagaaaaagaactacaagaactctggcatcatcattctgaagtcatgcaaggtaaagaaacacaagtgACATTCAATGCACTACTCCGCTCCCCCCCACTCcacacacacacacacacacacacacacacaCCAATGAGTCAGCTTCGTTATAATTAACCAGTAAAAAAAGAGGACAATACAAAGAGCTTTTGACATTATATATGCACATTAAAGCGTTTTCCATACAccaatgagtcagcttcgttataattaaccagtaaaaaaagaggacaatacaaa
>Prochilodus_lineatus_cor_scaffold9192_2087
agaaattACATAAAGCTCAGAATATGGACCAATCTCAGAATATACACCAATTTCAAAATATATATTAATCTCAGTATACATGCCAATCTCAGAAATGACATCAATCTCAGAATATAGGTCAGTCTTAAAATATATATCAATATCAAAAATtactatactatactatactatactaTGACTATACGCCAATCTTAGAATATATGCCAATCTCAGAATATACGTCAATCTCAAAACATACGCCtgactatacgccaatcttagaatatatgccaatctcagaatatacgtcaatctcaaaacatacgccaatctcagaatagacgcc
>Prochilodus_lineatus_cor_scaffold9222_2094
tcctgcagcagacattgcacaaaaatgaccgggctataaataagctcaccagacaaataattagtcaccttgtatgtttaaggcagttaaaacttcaggtccagcagatgaggttggttgggatgATTGGGCTATGTACCTGTGAGGAGGtgtttgtttgtttgtttgtttgtttgtttgtttgttTGGGGTTGTTTATTTATTTATTTATTTGATCTGTTAACCTTGTTTATAACCCAGTCATTCTTGTGCAATGtggggttgtttatttatttatttatttgatctgttaaccttgtttataacccagtcattcttgtgcaatgtctgctgcag
>Prochilodus_lineatus_cor_scaffold9237_2099
agatgtgaaatgaacctttaaaacagcaggctcctggtccacacctctgtctgccacgcaggggggagatactaaactgcagtgctattcgatgactaacaatgttcaacactcttTCCACAGTGTTGCAAAAACATTCTGAAAGTTAAAacacacacacacacacacacacATACACACACACACACACACCACATATAGGAAAAAAGCCTAGCAAACATCAAAAGCGAAGCAACAAACTGAAAAatacacacacacacacacaccacatataggaaaaaagcctagcaaacatcaaaagcgaagcaacaaactgaaaata
>Prochilodus_lineatus_cor_scaffold9240_2102
ttacaattaaacgctggaaaggacagtcattatgtaaacgtgtggaaactgaagcatttacaatggtttactgccagcaTGGTGCTCAGACGTGTAATAACTGTTATGTTTCTTGTTTTTGTAGGTTATTTTTTTACATGATTAACACCCcacacacacacacacacacacaCTGCAGAGGGGAAAAAAAAAACCTAAAAGGTCTCCATATACACTAACATCTGTGGctgcagaggggaaaaaaaaaacctaaaaggtctccatatacactaacatctgtggtgaaagaatttcaatgtttattgatgcacacaaagctagc
>Prochilodus_lineatus_cor_scaffold9242_2103
caaaacatgggttagccggctagccgcttagcatctacattactatttcttactcttcgtattcttttacaacaaaaacaaataagtcagtttaaatctttgtatgagtgtaAATACCAGCCTTTTAAACATGGGGTGGACTGTATGTTTtgtgtgtgtgtgtgtgtgtgtgtgtgtgtgtgtgTNNNNNNNNNNNACTACTCCATCATCAGCTGATCCCCTAATATCCTCTCAGTGGCtnnnnnnnnnnnactactccatcatcagctgatcccctaatatcctctcagtggcacagcagggccaaaagaactgaaaacctcccatccagtca
>Prochilodus_lineatus_cor_scaffold9242_2104
taataatccaggagagtcaggagtgaagctgctctccggtctactggaggatccacactataaactggagaaactagagtgagttactgaattagagtctctatttaaGATCGGAATGACACCAAGAGAACTTTTCTACATACAGAGTGTgagagagagagagagagagagagagagagagagaAAGGATCTAGATACTGTATTTGGAGTAGATACTGTATTTACTACATTCAGTGTTTTTCAGGGGGaaggatctagatactgtatttggagtagatactgtatttactacattcagtgtttttcagggggtgtttaaattgtacatgctagt
>Prochilodus_lineatus_cor_scaffold9254_2108
ggaaccaagactcaaaagcagaacccatcctcctcagatcaacaccagataacaagacaagcaaaggaaaggagcattcagtgtttgtaaggtagaggaataaaTGTCTGATTTATGTTTACGGTTTACAAGTATGTAAGATATTCTGTAtgtgtgtgtgtgtgtgtgtgtgtgtgtgtgtgtgtgtgNNNNNNNNNNNNNNNNNNNNNNNNNNNNNNNNNNNNNNNNNNNNNNTGTCATTCTCTGTCCACTGTGAGCTAnnnnnnnnnnnnnnnnnnnnnnnnnnnnnnnnnnnnnnnnnnnnnntgtcattctctgtccactgtgagctaatgtac
>Prochilodus_lineatus_cor_scaffold9280_2111
atgtgctgtcaattctgcccatgccatcctggtccaacagatactaccctagcacaatgttggcgaaacacaccagcgacataaagcatgtgggaggccaaaacagATTGTGGAGAAGGAGAACTGATGGATTGTCTGACATACACAAAGtagatagatagatagatagatagatagaCAGACAGACAGACAGACAGACAGATAGATAGATAGATAGGTGGGTTGGTAGGTGGcagacagacagacagacagacagatagatagatagataggtgggttggtaggtgggtgggtgggttggtggatgggtgggtggatggatggatgg
>Prochilodus_lineatus_cor_scaffold9280_2112
atcctggtccaacagatactaccctagcacaatgttggcgaaacacaccagcgacataaagcatgtgggaggccaaaacagATTGTGGAGAAGGAGAACTGATGGATTGTCTGACATACACAAAGTAGATAGATAGATAGATAGATAGATagacagacagacagacagacagacAGATAGATAGATAGATAGGTGGGTTGGTAGGTGGagatagatagatagataggtgggttggtaggtgggtgggtgggttggtggatgggtgggtggatggatggatggatggatggatggatggatnnnnnnnnnnnnnnnnnnnnnnct
>Prochilodus_lineatus_cor_scaffold9280_2113
tgtggagaaggagaactgatggattgtctgacatacacaaagtagatagatagatagatagatagatagacagacagacagacagacagacagatagataGATAGATAGGTGGGTTGGTAGGTGGGTGGGTGGGTTGGTGGATGGGTGGGtggatggatggatggatggatggatggatggaTNNNNNNNNNNNNNNNNNNNNNNCTCTTCCCTCTTCTGGCCCTGCTGGGAGGAGTTGAAGAGCCTGATtnnnnnnnnnnnnnnnnnnnnnnctcttccctcttctggccctgctgggaggagttgaagagcctgatggctctnnnnnnnn
>Prochilodus_lineatus_cor_scaffold9287_2115
ctgatgttgtacatgcaggtttgagtagcagcactcttccctccttcatctgctgatcagataaacccacagaacaggaaatccactctgactcagagggagagaacagcagcCAAGAGCTCACATTCACCAACCTATCAGAGCCTGTATgagagagagagagagagagagagaTTTTGTTTTATTGTACAAACATGTTTCAAGTGGTAAACACTGTTCCTGAGCTCTCTTTCTTCTTTATCTCTCCAGGTGAGGCCttttgttttattgtacaaacatgtttcaagtggtaaacactgttcctgagctctctttcttctttat
>Prochilodus_lineatus_cor_scaffold9289_2117
nnnnnnnnnnnnnnnnnnnnnnnnnnnnnnnnnnnnnnnnnnnnnnnnnnnnnnnnnnnnnnnnnnnnnnnnnnnnnnnnnnnnnnnnnnnnnnnnnnnnnntcaaaccaaacacactgCCAGCTCCTCGGATTCTTTACATAGAAACACagagagagagagagagagagagagagagagagagagagNNNNNNNNNNNNNNNNNNNNAGTGAAAGGAAAAGAAGAAAAAGTGTAGAGAAGAGAAGGGCAGGAAGGnnnnnnnnnnnnnnnnnnnnagtgaaaggaaaagaagaaaaagtgtagagaagagaagggcaggaaggaaaggagagggaaa
>Prochilodus_lineatus_cor_scaffold9334_2120
aatgtataagacatacttctatggaagttaggagggttagctttccacacacagggccggtctaattagcagaatgttcaaaactaaaaaatgcattacttcctaattgctaTATATGCACTGGCAAAATTGGATGATGCAGCTACCTGGtctctctctctctctctctctctctcTTTCTCTCTCTCTCTCAGTGCAGACAGATTCCCTTCATGGACTAAGCCTGCAATAAGCACtttctctctctctctcagtgcagacagattcccttcatggactaagcctgcaataagcactgtaaaaaatccccttgtggctttttactg
>Prochilodus_lineatus_cor_scaffold9359_2128
nnnnnnnnnnnnnnnnnnnnnnnnnnnnnnnnnnnnnnnnnnnnnnnnnnnatgaacaCTTGCCTTCTGTAATGTTGACACAGTATTATAGTAATAAAATGGTAATAAAATGGTAATACATTAAAGAGTATAAATCTATCTATCTATCTGtctatctatctatctatctatctaTCTNNNNNNNNNNNNNNNNNNNNNNNNNNNNNNNNNNNNNNNNNNNNNNNNNNNNNNNNNNNNNNNNNNTTTACTTACAACCTCTCTGTCTTGGTTTATTTCCCTGTCAtctnnnnnnnnnnnnnnnnnnnnnnnnnnnnnnnnnnnnnn
>Prochilodus_lineatus_cor_scaffold9363_2129
aagagacagagggagagggagggagagagggcgagagagagaggtagaggataagagaagaaactgacaaataaagaaagagggcttcAGCACTGTTGCTATTGGAAACCATGACCAGATTAACTACAATACATCAACTTAACTCATCTGacacacacacacacacacacacacacacacGTACATGTACACACACGCACACAATTTAACTCCAGCACACgtacatgtacacacacgcacacaatttaactccagcacactaatacaacatgccagacgtctcggtatggagctgcagaggttcataatggtgtcctgtgataatccatc
>Prochilodus_lineatus_cor_scaffold9383_2132
ttaagagaaaaaaacagatgctatcggatccccttcaggcagatgttcttttttcaaactgttagtttattaacaggctctagtcaacatgccactcatctcttaggttgaaCACTCCTTAATTACACTTTAACACCTGAATCTATACACgtgtgtgtgtgtgtgtgtgtgtGGTTTCTACAAACATAAATAAACAGGAAATACACAATTATTAGCTAAGTTCAATAACAAATATGAGAGATACAGAAATAAAATACTGTCGCTTTAAGGCCggtttctacaaacataaataaacaggaaatacacaattattagctaagtt
>Prochilodus_lineatus_cor_scaffold9432_2139
ttcatggtccattgcctcactgttcacagggcagaccacaaacagtctcctttataatatggtctaaaaatgtttgaatgtatttgctcatttattactggttgttggctgtctgtgGCCGTGCAGAATAACAAAGAGAGTTTCAATTACagagagagagagagagagagagagANNNNNNNNNNNNNNNNNNNNNNNNNNNNNNNNNNNNNNNNNNNNNNNNNNNNNNNNNNNNNNNNNNNNNNNNNNNNNNNNNNNNNNNNNNAACCAGTGGCAAATCCTACAGCACTCCAGCCTCCTAGCCCATAAACAATTCannnnnnn
>Prochilodus_lineatus_cor_scaffold9433_2140
tcccaacacttaacccgagcgctcagagactaaaaccagccagtgtgtatctaaactcgtcaAACTGAGACATGACTCCTCAGCCTAGCATCCAGCATTCGGCATCTGCCACACATGAGCCTTCGCATTAGCTAGGTAGCTAGGCTAACAattcattcattcattcattcattcATTAAAAGATGTGATCACTATGGGGGCCAGTTGTATattaaaagatgtgatcactatgggggccagttgtatggannnnnnnnnnnnnnnnnnnnnnnnnnnnnnnnnnnnnnnnnnnnnnnnnnnnnnnnnnnnnnnnnnnnnnnnnnn
>Prochilodus_lineatus_cor_scaffold9437_2141
gtagtgctaactttgagaaatttagtatattcaagctaaatatacacaaataaactattacaattccatacataataacagaacttgttttatagtgttttctctttataattacCAAGCATATTAATACATCTGAATGACCGTATTCTGattattattattattattattattattCAGTCTAATATTAAGTGTTTTGCTCTATGGTATGCCCCATTCAAGTCACTTTAGTGTATATGTCACCATAGTCTGCGTATGGTATGGCCTATTCcagtctaatattaagtgttttgctctatggtatgccccattcaagtcactttagtg
>Prochilodus_lineatus_cor_scaffold9477_2145
gtagctggcatgtctgcatgtaatagccctcacactgtcagttagcatcatgctagttagctcaaccataaactgatctaggctggGTTTAAGCCAGCATCCATAACACCACACCTGCAGCTCTCAGGCGGTTCATTAGCAGCGCTATCActagcctagcctagcctagcctagcctagcGCAGCTCTACACACGGGTTGTGGAAAATCACTCTAGTGTGTGTAGTGTGGTGTTGTAGTCAGCGGgcagctctacacacgggttgtggaaaatcactctagtgtgtgtagtgtggtgttgtagtcagcgggacagggaaaacacgatacc
>Prochilodus_lineatus_cor_scaffold9478_2146
tctggataagagagtcagctaagtgatgtaaatgtaaatcttctttgcctgacaaatcagtatagtctcctctactaactagaatattatccaacagaacACTAAGCACGGTTGTAAGTCGCTCTGGATAAGAGTGTCTGCTAAATGCCTtaaatgtaaatgtaaatgtaaatgTATGGAGATTATGACTAATATGATTGTCCATTGGGCATTGTtatggagattatgactaatatgattgtccattgggcattgtcaatcattaattattactgtcagttattaattatcacatataattatcacaagtcaaaaataataaaa
>Prochilodus_lineatus_cor_scaffold9509_2150
nnnnnnnnnnnnnnnnnnnnnnnnnnnnnnnnnnnnnnnnnnnnnnnnnnnnnnnnnnnnnnnnnnnnnnnnnnnnnnnnnnnnnnnnnnnnnnnnnnnnnnnntctgaCACCATCTCTAGAACACCATAGTGGAATACCAGTTATGACAttgttgttgttgttgttgttgttgttgTGATATGTGCTACCAGTATTATGACTCTATAATACAGAAGACGCCATGAGACCTTTtgatatgtgctaccagtattatgactctataatacagaagacgccatgagacctttttgtcacaataagactgatctttatgatcttataactg
>Prochilodus_lineatus_cor_scaffold9510_2151
gggagctggcctgggctttgctgggcctgccggaggcgcgctggggagaggagggggcagtcatgaagcgaactcccAGTCCTGCTGCTGACATCAAAATGGAAGCCATGCCTGGACAGCCAGCCCCGAGGCCCAGGCAGACGACATGCGgggagggagggagggagggagggaAGAGGAAAGGGAGGGGAGGAAGAGGAGGAGTGGAGGAGAGGAAGAGTGATGagaggaaagggaggggaggaagaggaggagtggaggagaggaagagtgatgagccaaaaagtgccaaccacaagtgggggggggcatgctctgatgagg
>Prochilodus_lineatus_cor_scaffold9548_2156
nnnnnnnnnnnnnnnnnnnnnnnnnnnnnnnnnnnnnnnnnnnnnnnnncgcgtgtatgtgtgtatgtgtgggtatgcttggatgtgtgggtgtgtgtgtgggtgtgcgtatatatgtatgtgtgtgtGTATGGGTGTGTCTATGGGTGGgtgtgtgtgtgtgtgtgtgtgtgtATGTGTGTGAGTATGAGTATGTCTGTGTGTGTATGTGGGTGGGTATGTGTATGTGCATGTTTGTTCGTGTGTatgtgtgtgagtatgagtatgtctgtgtgtgtatgtgggtgggtatgtgtatgtgcatgtttgttcgtgtgtgtgtat
>Prochilodus_lineatus_cor_scaffold9548_2157
ggtgtgcgtatatatgtatgtgtgtgtgtatgggtgtgtctatgggtgggtgtgtgtgtgtgtgtgtgtgtgtatgtgtgtgagtatgagtatgtctgtgtgtgtatgtgggtgggtatGTGTATGTGCATGTTTGTTCGTGTGTGTGTAtgtgtgtgtgtgtgtgtgtgtgtgtgTNNNNNNNNNNNNNNNNNNNNNNNNNNNNNNNNNNNNNNNNNNNNNNNNNNNNNNNNNNNNNNNNNNNNNNNNNNNNNNNNNNNNNNNNNNNGTATGCTTGGATGTGTGTGTATGTGTGTGGGTATGCAAATGTATGTGTtnnnnnnnnn
>Prochilodus_lineatus_cor_scaffold9550_2159
gtgagttctgtatgctgatggtagtacgaggttacgacacaatcacagatgcaaagtgagcaagggtggagcgaaagggctcggagtgaacaaggtcacatgattaaagaacatgaattctgtgATGACCTTAGAACCAGCTACGCACACgtgtgtgtgtgtgtgtgtgtgtgtgtgtgtgtgtgtgtgtNNNNNNNNNNNNNNNNNNNNNNNNNNNNNNNNNNNNNNNNNNNNNNNNNNNNNNNNNNNNNNNNNNNNNNNNNAAGAGCTATTAGAGACGAGTGAGATTAATAGAGTGAGAGAGACACAAAATAGCAGAGAGGGAGGnnnnnnnnnnnnn
>Prochilodus_lineatus_cor_scaffold9566_2163
aggtgctctgatacagatttttttctccctcttcctctttttccctcttcattctctagtctccaataatgcttaagatgctctTGATGTCACATGAGAAAAGATGGCTTTTTGAAAAATATCTTAATTTACTGCTAGTACCAACAAAGGcacacacacacacacacacacacacacaTACACACACACGAACACACNNNNNNNNNNNNNNNNNNNNNNNNNNNNNNNNNNNNNNNNNNNNNNNNNNNNNNNNNNNNNNNGTGCATATTCCCAATTGCTAGTATCTCCTGTTTGGCTCACACAGtacacacacacgaacacacnnnnn
>Prochilodus_lineatus_cor_scaffold9566_2164
ggctgttttctgtcttttgtatataatgtgatccctgcaaatgtgtttacttcattactggtagttttttttatttttgataccttgttttgcttttagtttgttagtagcttgcttaACATAGATTTCTCAGGGTTGTCCGCAGATGATtgtgtgtgtgtgtgtgtgtgtgtgCGCGTGTGTGTGCGCATGTGTGTGTGTGCATGTTGGCAGAGGTTGTTTGGAGTGGCCTTGGTGGGAACGGAATATTAGGCACACAGAcgcgtgtgtgtgcgcatgtgtgtgtgtgcatgttggcagaggttgtttggagtggccttggtg
>Prochilodus_lineatus_cor_scaffold9566_2165
tttttccttctctctattttccatcttccttttcttctactcttaggaagcaatctcaaacaatatgatttcctttagacagggcactttaaaggaaatggctctcACAGGAGTCACAGCATTGTGAGAGGAGAACCAGCTCTCATTCCCagagagagagagagagagagagAAAGGGAGAAAGAGAGAAGAAGGGAAGAAGGTTGTGCAGGGTCATTTGCACTAGCTGTATTTCACTATGCCAAACGTGCaaagggagaaagagagaagaagggaagaaggttgtgcagggtcatttgcactagctgtatttcactatgcc
>Prochilodus_lineatus_cor_scaffold9566_2167
aaaatgaaaccactgaacaactttcttaacttgcaaaagaggttaatataagaatatattttttctaaactattttaaatttactttatttgtcagtcCATCAAGAATATCAATAAATTGAGAGGGTAACTACAGATTTTACATTTTGCAaaataaataaataaataaataaataaataaataaatACAATTTATTTGCACAACACAATATATATTAGAACTAGTGATATTGCAAAACTATAATATTGTGATACATTAAGAATATATGTGGAAAAATCAATATAAATATTTTTTCATCAGTTACTGTAAGCCTAACTGTTAATCCTGCAGAGTaca
>Prochilodus_lineatus_cor_scaffold9572_2168
tgtatttctgtttcttctggcatacggtggagcagtgaaagttcagtgttctgtgctcagactcncttaCCCACTTACCCACAGGTTTCATACTGTACAACCTATTTTGTTTTTGTATTGTTTTAATGTGCTGTATTGTGAAACTAACTCtccatccatccatccatccatccatccaTCAATACATCAATCCATCCATCCATTCAtcaatacatcaatccatccatccattcatccatccatccatccatcccaccttgcccagtgggtagctgttttgcctcccagcaagtagggtcttggttgatacccagctggggcacccaca
>Prochilodus_lineatus_cor_scaffold9579_2170
gtatctccacatcatataaaggttaaatcagaggccgagggaggtccaccctggaatgaaccatgcccagtctTCTGGCCACCACAGTTACACTATTGGATTATACTATACTTTATACTCTGCCCTATAACTATATTAAAAATACACTCAtatctatctatctatctatctatctatctatctatctatcTANTATCTAATCTATCTATCTATCTATCCAATCACCACTGGCAtantatctaatctatctatctatctatccaatcaccactggcagacagctgcacaatgcaggactatatgcacgcattataatgactgcccgtaaccccatgtcagt
>Prochilodus_lineatus_cor_scaffold9582_2173
nnnnnnnnnnnnnnnnnnnnngttggTGGGTGGGTTGGTAGGTAGATAGATAGATAGATAGATAGATAGATAGATAGATNNNNNNNNNNNNNNNNNNNNNNNNNNNNNNNNNNNNNNNNNNNNNNNGGGTAGATAGATGGATAGATAGATtggatggatggatggatggatggatggaTGCTTTATTGATCCCAGAGGGAAATTCAtgctttattgatcccagagggaaattcaaaaaattgctccctatgcagggtgtgcttatttattcacagctgaagctcaggggtgcccaaacgtttgcctgctgtaaagtgcaggaagaaag
>Prochilodus_lineatus_cor_scaffold9605_2177
acctttgttgcaatcttaactttccaagagtttggatacgtaagtgactggtagttaatcagaattccaatgcttcaagatggtcatggttctataaaagtccactgccTTTACTAAAGAGCCCGTGAAGGACTTCACCGCTAAAAGTAAagatagatagatagatagatagatagatagatagatagatAGNNNNNNNNNNNNNNNNNNNNNNNNNNNNNNNNNNNNNNNNNNNNNNNNNNNNNNNNNNNNNNNNNNNNNNNNNNNNNNNNNNNNNNNNNNNNNNNNNNNNAGTCCTGGACATTTTAGTGGACTTTAGCTGGATGTCCCagnnnnnnnn
>Prochilodus_lineatus_cor_scaffold9611_2178
aggtacagtccaaattaggtttgagtggcagcactcttccttccttcatctcctgatcagataaaccCACAGAACAGGAGATCCACTCTGACTCAGAGGGAGAGAAAAGCATCCAAGAGCTCACACCTACCAACCCTTCAGAGTCTGTATgagagagagagagagagagagaGTCTCCAGGTGTTGTTTGAGTTGGCACAAACTTgtctccaggtgttgtttgagttggcacaaactttataatgtggtctttatgtagctgttacaggccctgaaactcagtgggcagcatttataacacacatattctttagtctgttca
>Prochilodus_lineatus_cor_scaffold9619_2181
tccgcccatcctttgtgtgtgtgtgtgtgtgtgtgtgtgtgatgccatctgacggaagtganccctcagtgtgtgtgtgtgtgtgtgtgtgtgtgatgccatctgacggaagtgacaaacacACTTCAATGTGTGATGTGCCGTGACGGTcacacacacacacacacacacacacacacacacaNNNNNNNNNNNNNNNNNNNNNNNNNNNNNNNNNNNNNNNNNNNNNNNNNNNNNNNNNNNNNNCAACATCAGGCAGCTCTAACATGGTTTCnnnnnnnnnnnnnnnnnnnnnnnnnnnnnnnnnnnnnnnnnnnnnnnnnnnnnnnnnnnn
>Prochilodus_lineatus_cor_scaffold9619_2182
cacacacacannnnnnnnnnnnnnnnnnnnnnnnnnnnnnnnnnnnnnnnnnnnnnnnnnnnnnnnnnnnnncaacATCAGGCAGCTCTAACATGGTTTCTGGGATGTGTCGACCTTCCAAGGGGACGTCCACTGGGGCAGCACACTGTTtgtgtgtgtgtgtgtgtgtgtgCGCGTGTGGTGGCATTCCTCCTGTATACGGGCTGAGAGAATGAGGAGcgcgtgtggtggcattcctcctgtatacgggctgagagaatgaggagcatctcacattcactctataaataacatgagtgagaaatccaacactgtacataca
>Prochilodus_lineatus_cor_scaffold9639_2192
caaatagtattctttaaaacacaaagaagagaaaagatagtgataacagggaaaatggaatacggggctttgtagtgtgtgtgtgtgtgtgtgtgtgtgtgtgtgtgtgtgtgtnnnnnnnnnnnnnnAAATGGAATACGGGGCTTTGTAgtgtgtgtgtgtgtgtgtgtgtgtgtgtGTGTGTGTGTGTNNNNNNNNNNNNNNNNNNNNNNNNNAGGGCTTTGTAgtgtgtgtgtgtgtgtgtgtgtgtgtgtTGCCTGTGTGCGTTTATGGTCATAAGCtgcctgtgtgcgtttatggtcataagcctggcctgatttagcagtgatttgccacagctctttggcagcagtctcagtcgtggtagcatggtggcacccttg
>Prochilodus_lineatus_cor_scaffold9639_2193
cgggcaagactcctaacactacactggcccacctgtaatactattcaccttgtaagtcgctctggatAAGAGCGTCAGCTAAATGCCATACATGTACATGAAATCAGAAAGTTCCCAGTTCTGGCTTGGCCATAAACACAGCATATCTTTacaaacaaacaaacaaacaaacaaATAAATAAGTAACAAGGATCTCCAAAATAGGATAAGGCAataaataagtaacaaggatctccaaaataggataaggcaattgtgttcctaactttgaatgtaggttaatgtaaagcagtttggtacattgatcatgaaacaatatgaagg
>Prochilodus_lineatus_cor_scaffold9644_2196
gtgacaaacagagacaaggaaagagaagagagcaactgagacagcaaaaggtgaagggatggagagaaagggaacaagagaAGTAAGGAACAAACAGATTGGGGAGAATGAGCCAGGCAAAAAAAGACTGAGAGCAAGAGAGAGAGAGAAagagagagagagagagagagagagagNNNNNNNNNNNNNNNNNNNNNNNNNNNNNNNNNNNNNNNNNNNNNNNNNNNNNNNAAGAGAGAGAGGGAGAGAGAAAAAAGAGAGAGAGAAAGAGGGAGAAAGAGAAAAAAAGAGGGAGAGAAAGAGGGAGGTAGAnnnnnnnnnnnnnn
>Prochilodus_lineatus_cor_scaffold9644_2197
nnnnnnnnnnnnnnnnnnnnnnnnnnnnnnnnnnaagagagagagggagagagaaaaaagagagagagaaagagggagaaagagaaaaaAAGAGGGAGAGAAAGAGGGAGGTAGAGAAGAAGAGAGTACGAGAGAGTACGAGAGACAGAAagagagagagagagagagagagagagagagATGGAGACTAGGTGAGAGAGAAAAGGAATACGCTATAGGAGATAAGAGGAAAatggagactaggtgagagagaaaaggaatacgctataggagataagaggaaagaggcaggtggcaggagaaaggaaaaaagaagagaacaaaacagat
>Prochilodus_lineatus_cor_scaffold9661_2202
tgggcacatttcataaacgactgaacaagtcagattttattttctgagcaggcagtgaattggaaagaactgcagcagctcaaccctttggccacagggccagaaggtggatcatgtGAAAGACCAGAAGACCATTGGAGAGCGAGACTCtgtgtgtgtgtgtgtgtgtgtgtgtgAGACACAGAGAGCACAACTGTGTTATCTTTTGTGTGAAAGCACAAGGCCATGCATGTGTAAATGCATGAGACTCGACAagacacagagagcacaactgtgttatcttttgtgtgaaagcacaaggccatgcatgtgtaaatgcatgagac
>Prochilodus_lineatus_cor_scaffold9666_2203
agaaagagttttcctacctaaatgtcacattcagaactagacatggcattagagttgttgacagctgataatatatacaaaatgataatatacatttagatcctacaaaacttctaaacccattaCAGTTAAAGCTCCTGTGAATGAGGAtgtgtgtgtgtgtgtgtgtgtgtgtgtgtgtgtgTNNNNNNNNNNNNNNNNNNNNNNNNNNNNNNNNNNNTGTTAGCCTGAGTCCTACACTCAGCAGCAGTTGTGACAtnnnnnnnnnnnnnnnnnnnnnnnnnnnnnnnnnnntgttagcctgagtcctacactcagcagcagttgtgacaaa
>Prochilodus_lineatus_cor_scaffold9676_2204
agatctaacaaagtctctcttgtgagattcaagatccataaaggaactggcttcaaggttaactgcacacaagcaataagaccaaagtaagcatcacttacatcagcactttagatcgtcTTTTGTACCCACTGTACGGTTTCACTCAGTcacacacacacacacacacacacacacacaNNNNNNNNNNNNNNNNNNNNNNNNNNNNNNNNNNNNNNNNNNNNNNNNNNNNNNNNNNNNNNNNNNNNNNNNNNNNNNNNNNNNNNNNNNNTTTCTTATTACAGCAGGGAGATTGTTTCCCTCTTTGCAAAAnnnnnnnnnnnnnnnnnn
>Prochilodus_lineatus_cor_scaffold9678_2207
nnnnnnnnnnnnnnnnnnnnnnnnnnnnnnnnnnnnnnnnnnnnnnnnnnnnnnnnnnnnnnnnnnnnnnnnnnnnnnnnnnnnggcccaatattttcttattagtgattgCGCAATAGGTGACACGATTGTTATGCAACAGTATATTCCtcttcttcttcttcttcttcttcttcttcttcttcttcttctTNNNNNNNNNNNNNNNNNNNNNNNNNNNNNNNNNNNNCAACCATCTACTGTACTTCTGCTCAACTGAGAGACAtnnnnnnnnnnnnnnnnnnnnnnnnnnnnnnnnnnnncaaccatctactgtacttctgctcaactgagagacactgt
>Prochilodus_lineatus_cor_scaffold9690_2208
attagcttttcaggctattgaatagcaggtttatagcttgaatagcaggtgaatagcttgcatagcaggtttgcaggtttaagcACTGTCAGAGTTGACCTGGCTGTATACATTAGCATAGTTTAGATAAGCTATAAATATATGTAAATAtgtgtgtgtgtgtgtgtgtgtgtgtgtgCGTGTGTGTGTGTGTANNNNNNNNNNNNNNNNNNNNNNNNNNNNNNNNNNNNNNNACTCAAGTTACACATTTTATTATAATAAAAACTGAAAATCTTAATCTGGACTTATTTACTGAGCTTCTTTTATGAGATCAATTCCCCCACcgtgt
>Prochilodus_lineatus_cor_scaffold9692_2209
gcatgggcttgtactgcatcatcacttttcaacagtctgcagagatagagaaatctttattaataaacagttacttcctcctatttatcccatccaaccatccaacaggatagacctttcactagttcACGCAGCCTTTCACTAGTTCACagagagagagagagagagagagagagagNNNNNNNNNNNNNNNNNNNNNNNNNNNNNNNNNNNNNNNNNNNNNNNNNNNNNNNNNGTAAGCATTTACAGTAGTGTTATTCTGCTAGCTGTTACCTGCAGATGTGTCTGnnnnnnnnnnnnnnnnnnnnnnnnnnnnnnnnnnnnnnnn
>Prochilodus_lineatus_cor_scaffold9694_2210
ttacactcatcatcaacagaacagctgcacccagaaggaggtgtgggactgcaGTGCTGTTGGGAAGGAAGATAAAGATTACCAGGACAATCTATCAGGTAAGATGTTAGTTGAATTTGGGTTATTTATTTATGTATTGTACTGTTTTGTattagattagattagattagattagattagattagattagATTNNNNNNNNNNNNNNNNNNNNNNNNNNNNNNNNNNNNNNNNNNNNNNNNNNNNNNNATTATTAGAAAGTAGAAGCTCCCCAGATCTAACGTTattnnnnnnnnnnnnnnnnnnnnnnnnnnnnnnnnnnnnnnnnnnnnnnnnnnnnn
>Prochilodus_lineatus_cor_scaffold9710_2215
aacttcaccatttatatctgtctaaaaactaattttaaacacttaaactaagcttaaatataaccgacaatCAACAGAGATCTTTAGTGCACATTCCTACTGTATGATTACAGCACTGCAGCATATGTTTAAAAACATATACTTAACATCgagagagagagagagagagagagagagagaCAGACAGACAGAGTAACTGTGCGTTATTTTCTATTGATGCTACCTCcagacagacagagtaactgtgcgttattttctattgatgctacctctagactgaacaatcttaaatcagtgtgtaaaagtagtgtgagcatgaaagacgatgga
>Prochilodus_lineatus_cor_scaffold9710_2217
gtttttttttttattcaaacgtcaaaagaggacaaagttattgttttgatgggcagtgtacataaagtcgtgacaggacttacaaatcctcaggaataaacacagatttgagAAATTGGTGACCATTCCTAAAGCACACAGACACACACGcacacacacacacacacacacaCCAAAAGGACAGAACAGGACAGGAGCCGGTCAGTCTGTGTGGCGGATTCAGTTTATTTGTAccaaaaggacagaacaggacaggagccggtcagtctgtgtggcggattcagtttatttgtagtctgaggtctcccatgaccagaagtct
>Prochilodus_lineatus_cor_scaffold9723_2220
ggaattggtagtaagtagttacatttactcaagcacgtatagttcagaaaaaaaaaaaattaaatattatatatatattttttttTCCTGAACGATACGTGCTTGAGTATATATAACTACTTACAATTAATTATAAGTAGTTATATATTCatatatatatatatatatatatAAGTTACTCAGTACTCGTTATTATCGTTATTATGTCCTGATATTTTTCTACTTTTACTCCAGTCATTCAAGCCaagttactcagtactcgttattatcgttattatgtcctgatatttttctacttttactccagtcattcaagcctact
>Prochilodus_lineatus_cor_scaffold9733_2222
tcatcaaaagtcgctgtgtcattacttacccaaatgagatggtgctaattgcaataaattacagctgtgtttgatacattagtgaagctccAGTGAACACAGAGAACCCACACTGATCACTAAAGGGGGGGTAGAGAGAGAGAGAGAGACagagagagagagagagagagagagagGAATGAAAGAGTGTCAGATAAATCTGGGCAGAgaatgaaagagtgtcagataaatctgggcagagaagagaaaaaatgtgagagagagagataaatagatagatagatagatggagagaagagagcaagaaaagaagagaatgaaaaaga
>Prochilodus_lineatus_cor_scaffold9754_2228
tggtataaacacagtgcagtcagtgcaggatggtaatgatagaggaaggtgaacTGCTCAGACCAACTCAGTTACATCTTACTTTCTATCTTTGGTCTAGGATATTGAACTTATTCTAGTAATAATAATAATAAGAAGAAGAAGAAGAAGaataacaataacaataacaataacACTTTATTCTTGCATAACGCTTTTTACAAACCCAAAGTTGactttattcttgcataacgctttttacaaacccaaagttgcttttgggcagtcgtgggctggagcttagggaaccagccttgtgaccggagnnnnnnnnnnnnnnnnnnn
>Prochilodus_lineatus_cor_scaffold9757_2229
tgtactgcagctcacttctcctctgtcactgtaagactaatcgcttaatcgctgtctactgtagccatcaccattcacaaagaagccagaCTTCTTTGTCTGGTGGTCCTTTGTGTTAATGTGTATATGTGTTTGTGTGTGTATATAAACgtgtgtgtgtgtgtgtgtgtgtgtgtgtgtGGCACTTGTTTTTCTACATTTTCAGGGCAGAATATAGTGAGTTTGCAGGAAAAGCAAAGAAAggcacttgtttttctacattttcagggcagaatatagtgagtttgcaggaaaagcaaagaaaaacaactaaaaatacttaaaaaactt
>Prochilodus_lineatus_cor_scaffold9757_2230
tttctgcacctttgttgtgccaaccagctctggcctgtgcaacttggaggtacaggttcgtgagtgtaagacgaaacgaacaggaagacgggatgtgctaggtgagtgccataccaaaacaggaagaCACCACTCTATGTAGTGGCAAACgagagagagagagagagagagagagagagagagagaNNNNNNNNNNNNNNNNNNNNNNGACACGTCACCCAGAGTTACCCGCCAGGTCAGTnnnnnnnnnnnnnnnnnnnnnngacacgtcacccagagttacccgccaggtcagtggccttgagccgaggtctcaacagagtggcagaggcagag
>Prochilodus_lineatus_cor_scaffold9757_2231
gcacaggccctcctgagcagttacaaactgtacatccgctacatgtgatcttaagttgaggaatatgacattagttcttggccagatatggGTCAGTTATACATGCGCTCACGACGGGAATGCTCTCTAGGCAAGAACCTGGCAGTTCCCtgtgtgtgtgtgtgtgtgtgtgtgTATGTGTGTTTAGTTGCCTTGAGCCCTGGTGTTTTCTAAGAtatgtgtgtttagttgccttgagccctggtgttttctaagaggataagaagtggaggaaatgtagacttccttttgtgtttgagtgtctatttgtgtgtttattccctg
>Prochilodus_lineatus_cor_scaffold9757_2232
tctaatgaccataatcctccatgctaattaagcattgtattcaggcataaggagggtcaaaatatcctttctcagctctgagagggcagggaggtagataatattcgtctgctgaaacaaactAAAATACAAACAGAGAAAAAGAGAAGGgaagagaagagaagagaagagaagagaagagaagaGNNNNNNNNNNNNNNNNNNNNNNNNNNNNNNNNNNNNNNNNNNNNNNNNNNNNNNNNTAAGCGTTACACTCTGCTGGTCACCTGTCgnnnnnnnnnnnnnnnnnnnnnnnnnnnnnnnnnnnnnnnnnnnnnnnnnnnnnnnntaagcgt
>Prochilodus_lineatus_cor_scaffold9777_2242
gcaggaagaatcagattgttcaccgatacctacccCAACGCAGAGAACTCAAGCTCATAACCTGCTCCCNNNNNNNNNNNNNNNNNNNNNNNNNNNNNNNNNNNNNNNNNNNNNNNNNNNNNNNNNNNNNNNNNNNNNNNNNNNNNNCGGgagagagagagagagagagagagagagagagagagaGCTGGGGTTGACCATGCTCTGCACCGCTGTGGCGGATCATCAGATCTGCCTGTGGTTTGCTCTTCACTCAGAAgctggggttgaccatgctctgcaccgctgtggcggatcatcagatctgcctgtggtttgctcttcactcagaaccgt
>Prochilodus_lineatus_cor_scaffold9781_2243
gcttcgtcatatttaaaaaacaagggctgcttttagtgtatctttttctattatgatatatattaaattacatagacttgtttttgcaaattTCCAGAATTGTTTAGGTTGGTGAAATGTTGCTATAATTTTAAGAACACTGTTCATCTCagagagagagagagagagagagagagagagagagagGGAAATTAGCATTTTATGAATGTCATTTGGTAGTTACATGTTCTGAGAggaaattagcattttatgaatgtcatttggtagttacatgttctgagattattatcttaccaaaacatctccacttctaagaagtcctatgtgttagattta
>Prochilodus_lineatus_cor_scaffold9789_2247
tccgctccatggttgggatgctgagagatgaaggaccgtcatgtagatcgtagtgtctccgaatccacatagaacataaacACTACCAGCAAGTCTGAAACGTCCTGAGCCGTGGGGTGAACACCTGTAGAGGAATGCTGGGGGATCGGTggaggaggaggaggaggaggaggaTGCTGTGAGGGTGCTCCCGGGGGGGGGGGGGGGTNNNNNNNNNNNNNNNNNNNNNNNNNNNNNNNNNNNNNNNNNNNNNNNNNNNNNNNCCTGGTCAGATCTGATTTCTCTCATTGTCAAAAACAAGGACGCTAAACAtgctgtgagggt
>Prochilodus_lineatus_cor_scaffold9794_2252
gagccaccaaacttcacgtacatgctaagggcaggcccccagacactaatccacagtcataacgactcgcactcgtttcctgaTCCCTCGTTCCCTATTAGCAAGATGCGCAACCATCTTGTGTTTCCTTTAGGAAATGCATTTTTCTAGttattattattattattattattattattaTAAATACTTTCATGTAAATATTTGATTATATCTTTTCATGAAATTCCCATTCCTCTCGCCTtaaatactttcatgtaaatatttgattatatcttttcatgaaattcccattcctctcgcctgctgccagtggccctgccccttctcatg
>Prochilodus_lineatus_cor_scaffold9806_2253
ggcgtatattgtctgtatggtgtgacactgtacttctgacaggttgagaagtcctttactgtctcaggctctgtcagttttgactttacggctgaccgggcgatggaGATATTCAGCGAAATGTCATGGCTGATGCCAGAGCAGTGGGAGgagagagagagagagagagagagagagagagagagagaNNNNNNNNNNNNNNNNNNNNNNNNNCGTCTGCGCTATAAAGCCATAGAGGCTGAGGAATGAAATCCTGnnnnnnnnnnnnnnnnnnnnnnnnncgtctgcgctataaagccatagaggctgaggaatgaaatcctgccagtgcttctcaa
>Prochilodus_lineatus_cor_scaffold9819_2262
tatggaggaggagacaaagagacagcatgggcgagattatagagcagtgatactgatagcggatctaagccagcgcatgcgcaccggcgtgaaggctgctcaccggagacagccaggacactgagtgcCTGGGCTCAGTTACAGCAGACAtgtctgtctgtctgtctgtctgtcTGTGTCTGTGTGTGTGTTCAGTCTAGAGACGTGTTTAGAACATATCTGAGTTTTTCAGAGGACTCAAGTTTATGCCATGACTGGACCATATGACtgtgtctgtgtgtgtgttcagtctagagacgtgtttagaacatatctgagtttttc
>Prochilodus_lineatus_cor_scaffold9851_2267
cacacacacacacacacacacacacacatatatatatgtgtgtgtgtgtgttacgtggaaggttaggccggatgtttgacaggagccttaagttactaccaCCTTAAACACAGAAGGGAACATTTTTTGTCCAAAGAGCTTATATATTTAtgtgtgtgtgtgtgtgtgtgtgtgtgtgtgtgtgTNNNNNNNNNNNNNNNNNNNNNNNNNNNNNNNNNNNNNNNNNNNNNNNNCAATGGAATCTAAAGGAAAGGCTATCAAtnnnnnnnnnnnnnnnnnnnnnnnnnnnnnnnnnnnnnnnnnnnnnnnncaatggaatctaaaggaaaggcta
>Prochilodus_lineatus_cor_scaffold9855_2268
agtagccagaagtctttttcacaaatcacctctaaaaattctagtacagtccaaaataagaaaactttttagcttttttttactttttttaaaaTGTCATCTTTTGTATTCATGTCAGAGTCTCAGTCTCTCTCTCAGTCTCTCTTTCTAtctctctctctctctctctctcTNNNNNNNNNNNNNNNNNNNNNNNNNNNNNNNNNNNNNNNNNNNNNNNNNNNNNNNNNNNNNNNNNNNNNNNNNNNNNNNNNNNNNNNNNNNNNNNNNNNNNNNNNNNNNNNNNNNNNNNNNNNNTAACACACTCCAAAAATAAGCCTCA
>Prochilodus_lineatus_cor_scaffold9855_2269
acaagcttagcatttgttcagtaaatcaaatctattgcatctatctattgtagtattaaggaatgctacagtattatgtaaatattcagtatttaacaatattctatatatatgattttttTCAACTTCTGCATTGAATGTTGATTAGATtagatagatagatagatagatagatagatagatagaTAGNNNNNNNNNNNNNNNNNNNNNNNNNNNNNNNNNNNNNNNNNNNNNNNNNNNNNNNNNNNNNNNNNNNNNNNNNNNNNNNACAACTGTCTACATAGATTATACAGAGATAGTAAGGAGCCAGACTAAACGCAAGTAAAtagnnnnnnn
>Prochilodus_lineatus_cor_scaffold9860_2270
gtgtggggtttaagagctacagacacgcggtctcacagaaaggctgctccatcaccctgactggcgtgtgAAACGGAACCCTGTGGTTTAGAAGCCTGCCGCAGTGAGCTGTGTGTTCTAGACAGCTGGTCTACCCCACACACACACACTcacacacacacacacacacacacaCTCCCACACACACACGGACAGGATTCAAGTAGctcccacacacacacggacaggattcaagtaggtttggaagtgttcggctttcagtccaaatcaccagcccagtcgtctcagacgtccaccttcacgccaggtgagtatacctacatg
>Prochilodus_lineatus_cor_scaffold9861_2271
tcagtcaagctgctcattagccacacccacacagttctcagatgggtctgatcagtggttattaaaccttatgggttggcgaggtaaaaaaccaacataagcaaaagctggcagGTTAGACCACCTGCCTGGTTTATGAACAACATTATTcatccatccatccatccatccatccatcCCTTCATTCCTTTGCTGCTTTGTTCTCTccttcattcctttgctgctttgttctctgtctgtttatgtgtttgtagatgcgtctgtctattccgtccagttagcatcatgacaaggctgggtaatcatgccaggcctgtatgagtggcag
>Prochilodus_lineatus_cor_scaffold9863_2272
tggacaggaggccgctcaatcagattcagtcaatctgatttcatgaccctaactacaaatccattttataagtgataTCCTGATGGGTGATTTTAGGTTTGTCGGTCAACTGTTAATTACCAACTTATGACACTTACTTATAGTTATGGCtacatacatacatacatacatacaCGACTAACTATGAGGTGTATTATNCACTTATAGTTATGGCtacatacatacatacatacatacaTACACGACTAACTATGAGGTGTATTATAGTGATGTTTCAGATTCGTGTCTCGTGTGTTCGAACTATcgactaactatgaggtgtattatncacttatagttatggctacatacatacatacatacatacatacacgactaactatgaggtgtattatagtgatgtttcagattcgt
>Prochilodus_lineatus_cor_scaffold9863_2273
tttataagtgataTCCTGATGGGTGATTTTAGGTTTGTCGGTCAACTGTTAATTACCAACTTATGACACTTACTTATAGTTATGGCTACATACATACATACATACATACACGACTAACTATGAGGTGTATTATNCACTTATAGTTATGGCtacatacatacatacatacatacatacaCGACTAACTATGAGGTGTATTATAGTGATGTTTCAGATTCGTGTCTCGTGTGTTCGAACTATcgactaactatgaggtgtattatagtgatgtttcagattcgtgtctcgtgtgttcgaactatatgtaactttaaccccactgacacat
>Prochilodus_lineatus_cor_scaffold9869_2278
nnnnnnnnnnnnnnnnnnnnnnnnnnnnnnnnnnnnnnnnnnnnnnnnccatccatccatccatccatttattcatcaatccatccatccatttattcatccatccattcATCCATTCATCCATCCATTCATTCATTCATTNCATCCATAattcattcattcattcattcattcATCCATCCATCCATCCATCCATCCATCCATCCCTCCATCCATTCATTCATTCATTCATCTATTTGTTCGTTCATTTGTTCATTCATTCATGAATCCTTCTGTGTCATTTGCTTATCCTTCGatccatccatccatccatccatccatcca
>Prochilodus_lineatus_cor_scaffold9873_2283
gagctcctgccgcgttaaccggacatctctccggccatcccctgctcattccttccttcccactgactcggacgatcgcagtttcctctcttatggtgtcccattcccgactacacagaccaaatATCTGTAGCACTGTTCTCCCCACTGcacacacacacacacacacacaACCTTCTTCACTCCATCCCGAGCCCGGCCGTTCTCCGCACCATATGTTCTTCACCAGAACATGAAACACAAaccttcttcactccatcccgagcccggccgttctccgcaccatatgttcttcaccagaacatgaaacacaactacagct
>Prochilodus_lineatus_cor_scaffold9876_2285
catttttgcatctcagtaaacataatgctctgaacttcatatccatcaagattatttatacgcATACACCTGTGTTTCAGGCTGCTTTCTGACATTCTTGCAAAATGTTAACAAAAAATTTGAGGATTTCACAGGATAGTGCACCATTACtgtgtgtgtgtgtgtgtgtgtgCGCGCGCATGTGGTTGTATTACTGATTTGCATGCCTTTAAGCTCcgcgcgcatgtggttgtattactgatttgcatgcctttaagctctctgcctttagcccggtagtagtctggtgggctttggtaacccacaccggttccctctggcc
>Prochilodus_lineatus_cor_scaffold9879_2286
taaggtgaacatatcatgcnnnnnnnnnnnnnnnnnnnnnnnnnnnnnnnnnnnnnnnnnnnnnnnnnnnnnnnnnnnnnnnnnnnnnnnnnnnnnnnnnnnnnnnnnnnnnnnnnnnnnnnnnnnagtAGTCAGGTAGATGGATGGATGgatagatagatagatagatagatagataGNNNNNNNNNNNNNNNNNNNNNNNNNNNNNNNNNNNNNNNNNNNNNNNNNNNNNNNNNNNNNNNNNNNNNNNNNNNNNNNNNNNNNNNNNCATTGATCCCAGAGGGAAATTgnnnnnnnnnnnnnnnnnnnnnnnnnnnnnnnnnnnnnn
>Prochilodus_lineatus_cor_scaffold9889_2287
atgcgagcagtaaaagcaggggaggcactgtcggcttcccagctgcttaatatgcgtgactgagaacagcgagaggaagagagagagggaGATAGTGAGTGAGGGAGACAGGGAGAAAATGAGAGTGAGATAGAGAGAGAATAGATAGATagagagagagagagagagagagAAAGAGAGAGAGGGAGAGAGAGAGANNNNNNNNNNNNNNNNNNNNNNNNNNNNNNNNNNNNNNNNNNNNNNNNNNNNNNNNNNNNNNNNNNNNNNAGAGAAAGAGAAAGAGAAAAAGAGAGAGATATTCCTCCATGCTGTTTTGGTCTaa
>Prochilodus_lineatus_cor_scaffold9901_2289
agatgcatacgagataaaaggcagcaaaacacagcttcccactgttcagaacaaaactgaactaaatcaggtgtgcagttttttttgttgttgtTTTAACAGCCTCACTAAAAAGCAACATTATTTTAGTCACTAAGAACACAATAACCCtgtgtgtgtgtgtgtgtgtgtgCGCGTGCATGTGTACAGAGATGCGTGTTGAAAGCTGCTGGCACACGGGGCTCTACTGAAACACTGAGAAcgcgtgcatgtgtacagagatgcgtgttgaaagctgctggcacacggggctctactgaaacactgagaacagcagagtgcc
>Prochilodus_lineatus_cor_scaffold9926_2292
ttggtcagccaacatattaaaagacaaatcttagaatgtttctcagttaagtaaagtatAAAGAGAACTGACAAATCACAAATCTTATTTTTAACTTGCTTAAAAGTAGTAGTAGTAGTAGTAGTAATAATAATTATAATAATAATGTTGttattattattattattattattattattattaGTGATTGTGATCTCAGCTTTGATCTgtgattgtgatctcagctttgatctgtgttggactgagtgtcttacctttgcacacaagcatcatttcccaatctgtgaaataacaaatagggatcagtataaatcctgaaagagcagaattatt
>Prochilodus_lineatus_cor_scaffold9930_2293
accttttatcagggatgtcaggtatggagaggcgctggcaatagcagcagtgagaacaaaGAAGAGCACTATGACAGACAACGCTATTAAATCTATCTTTGGACCGGAGGGTTTCTTACTTCCTGAGGAGGAAAAAATAGACGTTACAACagagagagagagagagagagagagagagATCACTGTGGTGCTGGTAATCTCACTGTAAGCCAatcactgtggtgctggtaatctcactgtaagccagaccacagttatctcttttagtggttattaggaagtaatgacttgtgtcctcaggggacctcagaagatacttaaatgtaaa
>Prochilodus_lineatus_cor_scaffold9935_2295
cttctctcttttcctcaatctgtctcgatttctttcactcattctcttgctctctcgttctctcttactgtctttctggctttctgttgctcttacattcttagtgtgtttccttctctctctcaaTCTCTTTTGCTCTATTTCTGCCCTtctctctctctctctctctctctctctctcTNNNNNNNNNNNNNNNNNNNNNNNNNNNNNNNNNNNNNNNNNNNNNNNNNNNNNNNNNNNNNNNACTTTCTCTCCTTATTCTTTCCCTTGCAGACTCTCTCATTtnnnnnnnnnnnnnnnnnnnnnnnnnnnnnnnnnnnnnnnnnnnnn
>Prochilodus_lineatus_cor_scaffold9942_2296
gtcaaccccgatagtgctaatgtagctttctgtataggtgtcatcctgttgacatcaatatgcaatacCAACGTCAAAGTGTGACCAAAATGAAGAATGTGTTTACGTAAACATGATACACTAGTCTTAGATTTACACCAGGACTATTAAacacacacacacacacacacacacacacATATATATATATTTACTTTACCGCAAAACGCAGCatatatatatatttactttaccgcaaaacgcagcagcaaacatgactttccgactccagagtctccaatcagaagcagcttaaacagataatcactaagagaaagcatgattctgt
>Prochilodus_lineatus_cor_scaffold9984_2306
ctgaactgtctggggggacggtagggcnnnnnnnnnnnnnnnnnnnnnnnnnnnnnnnnnnnnnnnnnnnntagggccactgcagagacatatgggtgagtttatattcagactgagaCTCTGCAGGCTCTCTTTGATTAGCTGATATGTgagagagagagagagagagagagagagagagaCAGGGAGCAAGATAAAGAGAGGGAGACACAAAGAGCGAGAGATAcagggagcaagataaagagagggagacacaaagagcgagagatatacagatacatacagagaaaggcagagagagaatcagagagagcgagagacagagagagtca
>Prochilodus_lineatus_cor_scaffold9987_2307
tcagatgcccctggcagattctacccacataccaccaagaagacaaacagcctgactggacactttccccCTAAGCCTACAGCATGTGCAGAACCTGTGATACAAGAGTGGTGATACAACTGAACAAACTATAAATTACAGAATTAATCAattattattattattattattattANNNNNNNNNNNNNNNNNNNNNNNNNNNNNNNNNNNNNNNNNNNNNNNNNNNNNNNNNNNNNNNNNNNNNNNNNNNNNNNNNNNNNNNNGTGATTGGAAAGGGTAGTAGCTCTCTTCTCACCCCCTATCTCannnnnnnnnnnnnnnnnn
>Prochilodus_lineatus_cor_scaffold10007_2308
tgactgcttttgtatttttctaaatatgatttataagataaggatacatgtttcttgtttataagagttttttgcaaaaggaaaaataatgttggtattgttttcctgattaatgcttaacatAAATAGAATTGGGTGCAGCAAAAATGCtgtgtgtgtgtgtgtgtgtgtgtgTTACGTTCCTCACTTATGCAGCATATTGAAAAATGCAACATTTGCAACttacgttcctcacttatgcagcatattgaaaaatgcaacatttgcaactaaccacaaatttgataatgcatcacatgaatctgcagtgctgttagaagatgc
>Prochilodus_lineatus_cor_scaffold10013_2309
tgttaatagacccatccgatggctggtttgtgtttatattttgttaggtttctcccattttcattttgtcatctcaccgtctattttccatttttccctttcacaccttttttctcacttattCTCACAGCCAACACATACACACAGTTGcacacacacacacacacacacacacacacacacacacaAAAATAAACNNNNNNNNNNNNNNNNNNNNNNATAAAATACACCAGTTCCAGGTTGGTGGGGCATAAATAGCAGCCTGAATCGAAATACTAAGCaaaataaacnnnnnnnnnnnnnnnnnnnnnnataaaatacaccagttccaggttggt
>Prochilodus_lineatus_cor_scaffold10041_2315
nnnnnnnnnnnnnnnnnnnnnnnnnnnnnnnnnnnnnnnnnnnnnnnnnnnnnnnnnnncgacttctatgagctgaaagacacgacatttgacaaatgaaaggcttatgaggagactgtatgcagagTATGCTGTCTGAGAGGGCAGTATgagagagagagagagagagagagagagaGTGAAAGGGAGAAGAAAGACAGAGAAGGAAAgtgaaagggagaagaaagacagagaaggaaagatgaaggctaagagaaagttagttaggcaccagagagatactaaagtatggagagacagagtaagagaatgagaaaagaaaggtaga
>Prochilodus_lineatus_cor_scaffold10059_2319
ttttgtctctgtacttcagaaaggctgttcaggtatgccttttggaaCTTCCTATCTGGTATCCCTGAGCATTTGTGGACCAACTGTGGAGACAAGGCCCACAGAGGAGCTACTGGGGGCATAGTTTGTTAGCCCTGGATCAACCATAGGaaccaaccaaccaaccaaccaaccTACCACCAGCACTACAGCACAGTCATCGTACCtaccaccagcactacagcacagtcatcgtaccatctggtacttggatcttcattgcaacctcatccaagtacagacaagtaaggctgatctaatgtatttgagacccgtttgggctgg
>Prochilodus_lineatus_cor_scaffold10090_2323
ctgccgggcagtcacagcggacagccgtcccccccttgggtcagcaggaggctccctgcgtgggctggggccttgccgtcggagggggagggccaggacgGGATCTGGCAGTGTTTGTACGGCCCGGCAGGGGTTGGGTGTGTGTGTGCAtgtgtgtgtgtgtgtgtgtgtgGAGGACTAGCGCAAAGGCAACCCCAGGAGCCAATGGATTGGAGAAGTTTTgaggactagcgcaaaggcaaccccaggagccaatggattggagaagtttttcgtggagcccccgtcctccctctctctcgccccacgctttggcggatgt
>Prochilodus_lineatus_cor_scaffold10133_2328
tacaaaaccatatgggtgcccatgctagtttaattaaatgactcctgtgccatactttactaatttcccctctaatgttttgtattgttttgggtaactccagctgtagtaatggctctagcATGAGCTCCCATAAAGAAGCAGTGTGAGacacacacacacacacacacacacacacacacacacacANNNNNNNNNNNNNNNNNNNNNNNNNNNNNNNNNNNNNNNNNNNNNNNNNNNNNTAGTGCTTGTCTTGTGTCTTGTCTTGTCannnnnnnnnnnnnnnnnnnnnnnnnnnnnnnnnnnnnnnnnnnnnnnnnnnnntagtgcttgtcttg
>Prochilodus_lineatus_cor_scaffold10133_2330
ggtgtttacagaggtgaaattccatatatctgtatacacacacacagcactagtcacagtaatcacatgctagtgaaaatgctagttcattagctgtagggaaaacaggctgctaattTCTCATACATGTGGAAGTTTGTTGGTAAACAAgtgtgtgtgtgtgtgtgtgtgtgtgtgtgtgtgtgtgtgtNNNNNNNNNNNNNNNNNNNNNNNNNNNNNNNNNNNNNNNNNNNNNNNGTTTCTTGAGTGTTTGTTTGCTATGTTGACCAATGCATnnnnnnnnnnnnnnnnnnnnnnnnnnnnnnnnnnnnnnnnnnnnnnngtttcttgagtgtttgtt
>Prochilodus_lineatus_cor_scaffold10135_2331
cagtttctgtgaggcatacagatgaaacaaagagagacttttgtgaagacacgcatggctattttatgctatttaCAGTATTTGAACAGCAAGGAGACGTGTACTGTGATCTACCACACCTTAAAATAAGGTATTACAAATAAAAAAAAAtgtgtgtgtgtgtgtgtgtgtgtgtgtgtgtgtgtgtgtgNNNNNNNNNNNNNNNNNNNNNNNNNNTGTGAACCCAAATTATATACTCATATACTCACATTGTAGGGAACTCTCATTCTTGTGGGGACCAGATGGCGAAGGTTAGTGTTAGGGTAAnnnnnnnnnnnnnnnnnnnnnnnnnntgtgaacc
>Prochilodus_lineatus_cor_scaffold10141_2335
taggggttttaggctttaccattaactggaatccatcacactgtttttgcactataatgcttgaactgtaattttaatggctacagtattaatttgttatggataaagaataccactcttagtTCAAATCAACCCATCAATCAATCATTTaaagaaagaaagaaagaaagaaagaaagaaagaaagaaagAAANNNNNNNNNNNNNNNNNNNNNNNNNNNNNNNNNNNNNNNNNNNCAATGTACCTGGAATATCGTCAAGTTTTTCCAGGGCaaannnnnnnnnnnnnnnnnnnnnnnnnnnnnnnnnnnnnnnnnnncaatgtacctggaatatcgtca
>Prochilodus_lineatus_cor_scaffold10147_2337
aagaaacaacatgtaccctgaaacatgtcacagagcttgtcatcagcttctattgaatttcaaggtttatttgtatacatttgaaaggattatggaacatgaggaaggggaggaggtttcacTGTCCCAAGGAAAACCTCAGAATATTTAgaaggaaggaaggaaggaaggaaggaaggaaggaagGAAAGAAGGAAGGAAGGAAATGTAAGTCAGGCTGGGACCTATGgaaagaaggaaggaaggaaatgtaagtcaggctgggacctatggcagccactacagaatatcccagttggggttataatcccatgtacacattagtcgatagattag
>Prochilodus_lineatus_cor_scaffold10151_2338
gctacaccttctttaccttacctagggggggtcctaggttctgtatgccatttaatgtgactgcagcattgtttaaggtggaaaggaacttagatcagcctcagtcaacctcagtcttctcctcATTCCCACCTGTGTGGACAATCTGGAatctatctatctatctatctatctatctatctatctatctATNNNNNNNNNNNNNNNNNNNNNNNNNNNNNNNNNNNNNNNNNNNNNNNNNNNNNNNNNNNNNAAAGAACCAGGCTTGAAAACTACATTACCCatnnnnnnnnnnnnnnnnnnnnnnnnnnnnnnnnnnnnnnnnnnnnnnnnnnnnnnn
>Prochilodus_lineatus_cor_scaffold10156_2341
attggacttaggggaacgctaactagcatcttgctaaacaatagaggagtaggtgggccatttagacagagcaagaccgagtgtacTCTGATAGATTCCCAGCTGTAGCATCACTGGTGAACAAACTTGCGATCTCAAACAGATCTAATTttagcattagcattagcattagcaATGTATTGCCCAGGCCTAAATTCCAGCATTACTTTTACAAGCACCAGGATTCATGGTCATCATAACACGAatgtattgcccaggcctaaattccagcattacttttacaagcaccaggattcatggtcatcataacacgacatccaggcc
>Prochilodus_lineatus_cor_scaffold10211_2352
agctgactgccagggatccgtcagcactctgattgccaccacagggggtgcctccctggctggagtgggaggagagtgctggccactgtaaagaaaaatgacccactgtctttGTGATATCATGGTGGGAAGGAAAGAGGGGAGGAATAGgagagagagagagagagagagagaAGAGCACAGGAGGTATATGTCTCCCAAGATCGTTTTGACCTGTTTCAGTCTCGGCTGTCATACCTagagcacaggaggtatatgtctcccaagatcgttttgacctgtttcagtctcggctgtcatacctaagtgagtttcagactggag
>Prochilodus_lineatus_cor_scaffold10232_2355
nnnnnnnnnnnnnnnnnnnnnnnnnnnnnnnnnnnnnnnnnnnnnnnnnnnnnnnnnnnnnnnnnnnnnnnnnnnngagcggtctctctTGCCTTCCCTGTTTATCTTCTCTGGTTTAGACTTCTCTTTGCTTTTGACTCTCTCTCTCTGtctctctctctctctctctctctcCCTCCCTACTCATTGATCTGGTTGCTGGTTAGTTTTGcctccctactcattgatctggttgctggttagttttgcnnnnnnnnnnnnnnnnnnnnnnnnnnnnnnnnnnnnnnnnnnnnnnnnnnnnnnnnnnnnnnnnnnnnnnnnnnn
>Prochilodus_lineatus_cor_scaffold10245_2356
tgctgccaattatacatggagcatgcattaaagtaattattagtgattattaaaaaattattcaattagttgttaagtaaactacaataatactatgccaatatctagaaCCTGTGTGAATATAATGGTGCCAGTTATACAAGGAGCAAAtgttgttgttgttgttgttgttgttgttgttgttgttgttgtTGNTCATATTTGTTGTTGTTGTTGTTGTTGTTGTTAGTAAACTACAATAACGCTGTGCCAGTTATTGTTTGtgntcatatttgttgttgttgttgttgttgttgttagtaaactacaataacgctgtgccagttattgtttgcgggcggt
>Prochilodus_lineatus_cor_scaffold10245_2358
aggggtagacggtacgggaaagagaaagagaagaaacaagtgccaaacaaacaaacaaatagagaagagaaTGTGGGTTGGCCTAAGCTATAGAAGAGAAAGAGGAAAAACAAGTGCTTGAAAAATAGACAGACAGACAAACAAACAAACgaatgaatgaatgaatgaatgaatGGAGAAAAGAACGTGGGTCAGACTGggagaaaagaacgtgggtcagactgagcaagagaaaagagagagaaagacaccgagacccataaggaatgatctcccctttctctttgaccctgtcctggttgtttctgtttctgccactgatgg
>Prochilodus_lineatus_cor_scaffold10272_2361
tcagtgctgcaaaatgaaaaccagtggttataaatggtcagattgtaatctccagatatatggaaactcgttatctatagatgttatctgtgagaaaagcaagaaaaaCAGTCAGTCATCATTTCATCTTTGCTTTTATAAACGGCATCAgtgtgtgtgtgtgtgtgtgtgtGAGTGGGCCCATTAAATTATCAGCACCGAATGATCCTGCCCACACTTGTAATGCCTTAAAGgagtgggcccattaaattatcagcaccgaatgatcctgcccacacttgtaatgccttaaagctataaataaatgtcatatatataaaag
>Prochilodus_lineatus_cor_scaffold10274_2362
tttacactttaactgtttagctgaatatcttcatggactgaaacagtgcagtagtgaaggatggtactacagtacagatgagaaaataggtaACACTTTACAACAAGGGCACGTCTATTAATGGTACTTAATAGTGTATCTACTTAATACtctatctatctatctatctatctatctatctatctatctaTCNNNNNNNNNNNNNNNNNNNNNNNNNNNNNNNNNNNNNNNNNNNNNNNNNNNNNNNNNNNNNNCCCTTTATGTTTAACAAAAGTCTATAAATGAATGGGAAGCGAGAAGACtcnnnnnnnnnnnnnnnnnnnnnnnnnnnnnnnnnnnn
>Prochilodus_lineatus_cor_scaffold10302_2367
nnnnnnnnnnnnnnnnnnnnnnnnnnnnnnnnggcccaacaacggcagacgtgactacacctgccccagggacaacagaaggtgcctcgggtgcaacaacagcagacaatgcgggcgtgacaatAACAACAGAAATAACAACAGCAGCAGcaacaacaacaacaacaacaacaacaacaaCGACAACAACAGCAACAACAACAGCAACAACAAGAGCAACAACAACAGCAACAACAAGAGCAACAATAACTACCAAAAAACCTTCTCTTGTTTGTGACAATGGcgacaacaacagcaacaacaacagcaacaacaagagcaacaacaaca
>Prochilodus_lineatus_cor_scaffold10304_2368
tcaagcagccagaaggtacaagagaacaaagccaaatgggtcaaagaagagatcgttagtcagaataacaaaggaggtcaaagccggaaatagcaagacagtagaatgaACATTCAGAGTTGCAAATGAGGGTTTGGCAAAACTTTGCAAtgtgtgtgtgtgtgtgtgtgtgtgtgtgtgtgGCTTATGTGCAGACAGATTATTGATTACAGCTGGGTTAGAATTCTGGTGACCTAGAACGGAAGTGTTTgcttatgtgcagacagattattgattacagctgggttagaattctggtgacctagaacggaagtgtttgggagacaggggac
>Prochilodus_lineatus_cor_scaffold10308_2369
caagcaaattagatgcattagactgcattagagctctatagaaaattggaaattaaatcaaatcgtgttctcagaatcacaaatattaaatattaaaactaaaactaaaaagcaaaaaaTGCAGCTAATAAAGCAAATGCTAGAGAACAAgatggatggatggatggatggatgGATAGATAGATAGTATGTACAGATCAGTATGTATATATAAATAAAACAGTAGTGGTTCGGTGTTTTACATTGTGCTTTGgatagatagatagtatgtacagatcagtatgtatatataaataaaacagtagtggttcggtgttttacatt
>Prochilodus_lineatus_cor_scaffold10372_2373
ccatatgaatccaccgtaatcacatgttaacattaacacgagaggttaaacacgtagaggtaaaagattagcacaggtgATAGCACACAGGAGAGGTTTGTCCTCAGGGCTTTTTGCCAAATATAATAATCCAACCCTCAAGTGTCTGACatggatggatggatggatggatggatggatggACGGATGGACGAATGAATGTATGGATGAATGGAacggatggacgaatgaatgtatggatgaatggatgaatgtatggatggatagacagattgatggattcatagatagatagatgaatggatggatggactgacaggtgaatgaaagga
>Prochilodus_lineatus_cor_scaffold10395_2380
ctcttctcgtttctcctcctgtcttcttttctcctctcttctttcctcctctcttctctttatttctcctctcccctcccctcctctcttctcttCTACTCTCTTCCCTCCTCGCCTCCTCTCCTCCCTTTTCTCCTCCTCTCTTCTGTCctcttctcttctcttctcttctcttctcttctcttctcttNNNNNNNNNNNNNNNNNNNNNNNNNNNNNNNNNNNNNNNNNCTCTCTTCTCTTCTTTTCTCCTATCTCCCCCTCTCTTCTCCTCTTTTCTCTTCACGTCTCCTCTCTTTTTTTCTCCCCTTTTCTTTTCTCTTCnnnnnnnnnnnnnnnn
>Prochilodus_lineatus_cor_scaffold10395_2381
cttccctcctcctctcctcccttctcctctcccctcctctccacttttcctctcttcacttctcctctttTTTTCCCTCCTCTCATCACTTCTCTTTTTTCCTCCTCTTTTTTCTTCTCCTTTCTTCTCTTCTCCTCTTTTCATTTTTCCtctcttctcttctcttctcttctcttctcttctctTCTCNAGACTGGGATTTTATCCACTGCTGGTAGACCCATtctcnagactgggattttatccactgctggtagacccataagaccgtacgcttccatacacctgcagattcagctacttccttcacactatcgtttttggccacgcccaca
>Prochilodus_lineatus_cor_scaffold10435_2388
tgcaattcccagtgccaaaatgacatttttgcgggggattctaggataccaaagctaaaagtgggaaatgaaggtgtactataatgttaaatttcaGGTCAAAGGTTAGACACATGCAGATTCCAATGATCATGTAGAAATCTGGATTATtgtgtgtgtgtgtgtgtgtgtgtgtgtgtgtgtgCAGAACCTCTTAATTGAACGGCAGGGCAGAAGGCAACTTCTGATGGGAGGTTATGCACTAATGAcagaacctcttaattgaacggcagggcagaaggcaacttctgatgggaggttatgcactaatgacagtttgggctatagtcttcac
>Prochilodus_lineatus_cor_scaffold10446_2392
acagttaatcagtattaattaataataattattatgaatatttattcatttattaaatttttaagattgatctctttctctctttcattctcttttctacaagcagtttttttcctgtcatttaaAGGCAATGTTATAGCAATGTGTGGTtctctctctctctctctctctcACTCACTCACTCACACTCACTCACTCACTCACTCACTCACTCACTCACACACACACAATCTCTGTCTGTTGTACAGTCAGTGTGAGGTTGGTGAGTGATGAGAGTCactcactcactcacactcactcactcactcactcactcactcac
>Prochilodus_lineatus_cor_scaffold10446_2393
aatatttattcatttattaaatttttaagattgatctctttctctctttcattctcttttctacaagcagtttttttcctgtcatttaaAGGCAATGTTATAGCAATGTGTGGTTCTCTCTCTCTCTCTCTCTCTCACTCACTCACTCACactcactcactcactcactcactcactcactcACACACACACAATCTCTGTCTGTTGTACAGTCAGTGTGAGGTTGGTGAGTGATGAGAGTCacacacacacaatctctgtctgttgtacagtcagtgtgaggttggtgagtgatgagagtcgctgtgctgggagagtggnnnnnnnnnnnn
>Prochilodus_lineatus_cor_scaffold10466_2395
nnnnnnnnnnnnnnnnnnnnnnnnnnnnnnnnnnnnnnnnnnnnnnnnnnnnnnnnnnnnnnnnnnnnnnnnnnnnnnnnnnnnnnnnnnnnttttacctatggAGGTACCTCATGAAACTGGGTGAGCTCATTCCTGTTTTTTTTTTTTattattattattattattattattTTGCATTGCTGGGCCCTGTGTTGATTTTTGAGTATTTTGGTAACATTTATTTCACTACATATTTACCCCATGCATTGGttgcattgctgggccctgtgttgatttttgagtattttggtaacatttatttcactacatatttaccccatg
>Prochilodus_lineatus_cor_scaffold10491_2399
gttgtcctctgctaaaccacggttttgttttcgctaagatcagagtgagtatgagaattaGATGCAAACTTATCTATCATTGCCAATATTTTGCCTAATATCTTGAGATAACAAACTTAGTCCAGTATGTATGTATATATATATATATAAtgtgtgtgtgtgtgtgtgtgtgtgtgtgtgtgtgtgtgtgtgtgtgtgCATGTATGTATGTGTGTGTGTATATATGTGTGTGTATATGTATATCACTTAAATTAATTTAATATCTTAAAATATTAACAGCACCAATATAAAATTTTTGTAAACATTTTATATCTACTAAAGAAAATCTGGAAAATGTGTCATTCTGca
>Prochilodus_lineatus_cor_scaffold10498_2401
cgttttggatccaaccattcttggcttaacagtatcaaacatcatattcatggttgtggttttatgtttgtgtagaaaattacacagtaatcatcataaaggtaGGATTTATCTGCAAGATTCCATCATTATTATTATTATTATTATCATtagtagtagtagtagtagtagtagtagtagCAGTAGTAGTAGTAGCAGTAGTGGTAGTAGTAGCAGTAGTGGTAATAGTAGTAGTAGCAGTAGTGGTGGTAGTAGTAGTAGTAGTAGTAGTAGCAGTAGCAGGAGTTGTAATGTTGTTGTTGcagtagtagtagtagcagtagtggtagt
>Prochilodus_lineatus_cor_scaffold10498_2402
aaggtaggatttatctgcaagattccatcattattattattattattatcattagtagtagtagtagtagtagtagtagtagcagtagtagtagtagcagtaGGATTTATCTGCAAGATTCCATCATTATTATTATTATTATTATCATTAgtagtagtagtagtagtagtagtaGTAGCAGTAGTAGTAGTAGCAGTAGTGGTAGTAGTAGCAGTAGTGGTAATAGTAGTAGTAGCAGTAGTGGTGgtagtagtagtagtagtagtagtaGCAGTAGCAGGAGTTGTAATGTTGTTGTTGgcagtagcaggagttgtaatgttgttgttgttattggtgttttaatactctgaccagtcacttcattaaaactacctc
>Prochilodus_lineatus_cor_scaffold10513_2405
ctgccccctaatatgatgccctctgaccttagtcatcacagcaacgctcaaccaaccactcagccTGATGGCAACCAGGTATGTGTTTAAATAATGCTGACTGTACTGCATAGTGAAATCTGTCCTTCTTAATCTGACTTCAGTCAGGTCattattattattattattattattACGACTGAATACAGTCAAGTTTCTTANGTCCTTAGACTTCAGTCAGGTCATTATTATTATTATTATTATTACGACTGAATACAGTCAAGTTTCTTATAGGTACACTGTCGGTCAAAAGGTTGTGacgactgaatacagtcaagtttctta
>Prochilodus_lineatus_cor_scaffold10521_2406
attaatcgtttggacgatttcattttccgtacgtatttagaagaaaaaaaagattttgcgcaaatcttttgagaggctaaaaaaacccgaaaccggaggttttacacctcaactttTTACTCCCTCCCACTTTAACCCTCCCTCCCTCTTtctctctctctctctctctctcTTTCTTNNNNNNNNNNNNNNNNNNNNNNNNNNNNNNNNNNNNNNNNNNNNNNNNNNCCTTGAAATGGTGTCCCTCCCTTTGGCTGTAGGTACCATTCATGAtttcttnnnnnnnnnnnnnnnnnnnnnnnnnnnnnnnnnnnnnnnnnnn
>Prochilodus_lineatus_cor_scaffold10549_2409
gtaaatggatgtctatggaatgtaaccatgcacctagccctaccattagctttagggttgatgcagtacatcacattcaacttaggtttcagttgaatttaaggcatATTCAGTTGAATGTCAGGTCAGCAGCTACAAGGTATCTACAGTgggttagggttagggttagggttaGGGTTGGAAACCAGCCACTCCACTGTCCACAAACACCATAgggttggaaaccagccactccactgtccacaaacaccatactgaccatatgaccagatcagaccgtccgagcaagttcagcagaacacaagatgagtaaggagtctcgaa
>Prochilodus_lineatus_cor_scaffold10554_2410
nnnnnnnnnnnnnnnnnnnnnnnnnnnnnnnnnnnnnnnnnnnnnnnnnnnnnnnnnnnnnnnnnnnnnnnnnnnnnnnnnnnnnnnnnnnnnnnnnnnnnnnnnnnnnnnnattctctcTGTCTCTCTGTCTCTCTGTCTCTGTCTCTGtctctctctctctctctctctcATtctctctctctctctctctctcTCTCTCTGAGGTATCAGAGAGTTGGAGCTTCCCTCattctctctctctctctctctctctctctctgaggtatcagagagttggagcttccctcctctgtgtctggtcccgtatctctccccctcacatgtgttatgtaagtgagtgagctaagaaagagagagaaagatagtgagaggaaag
>Prochilodus_lineatus_cor_scaffold10554_2411
nnnnnnnnnnnnnnnnnnnnnnnnnnnnnnnnnnnnnnnnnnnnnnnnnnnnnnnnnnnnnnnnnnnnnnnnnnnnnnnnnnnnnnnnattctctctgtctctcTGTCTCTCTGTCTCTGTCTCTGTCTCTCTCTCTCTCTCTCTCTCATtctctctctctctctctctctctctctcTGAGGTATCAGAGAGTTGGAGCTTCCCTCtgaggtatcagagagttggagcttccctcctctgtgtctggtcccgtatctctccccctcacatgtgttatgtaagtgagtgagctaagaaagagagagaaagatagtgagaggaaagaga
>Prochilodus_lineatus_cor_scaffold10559_2412
gggccttctgtccagtcagtgtgagagctaccttagttgtatccacctggataccgcagtaaaaaaaaaaaaaatttgaccaattcaaaatcttaaaacgatcaaataaataagagaatCAAATCAAACGAGTTAACGTCTGCAGATGATtgtgtgtgtgtgtgtgtgtgtgtgtgtgtgtgTNNNNNNNNNNNNNNNNNNNNNNNNNNNNNNNNNNNGGAAATCATTGGGCTTTGTCTGAAGCCCTACAGAAGtnnnnnnnnnnnnnnnnnnnnnnnnnnnnnnnnnnnggaaatcattgggctttgtctgaagccctacagaagtccaga
>Prochilodus_lineatus_cor_scaffold10559_2413
tgcataacttttttgctgaagatgagttttgcagttaggactggattacaTGTAGCCCTAATTTATTTTGTCAACACAACTTATATATAATTTACATAAACACTCATGTTCACTTAATGTTGAATACTTTTGCTTAATAGTAATAAAAACaataataataataataataataataataataataatANNNNNNNNNNNNNNNNNNNNNNNNNNNNNNNNNNNNNNNNNNNNNNNNNNNNNNNNNNNNNNCATAGTACTAAAGTGACCCACTACTTGCTCACATTAGGAGannnnnnnnnnnnnnnnnnnnnnnnnnnnnnnnnnnnnnnnnnnnnn
>Prochilodus_lineatus_cor_scaffold10559_2414
agatgaaataaaatagtgcctaaatgttttttgagtgatgccatagaagaaacatagaagaaatttggttccctaagaacctttaaatgtatattccattacagatcggtTGGCTGATGCCATAAAAATCACTTTTGGTTTTTTCTTTCTttccttccttccttccttccttccttccttccttccTTNNNNNNNNNNNNNNNNNNNNNNNNNNNNNNNNNNNNNNNNNNTTTCCTTTCTCCAAAAGCACCTCACAGTGCAACTACATCttnnnnnnnnnnnnnnnnnnnnnnnnnnnnnnnnnnnnnnnnnntttcctttctccaaaagcacctc
>Prochilodus_lineatus_cor_scaffold10578_2421
atctcacctgatggagctggatctcaggggaaacgatcctggagagacaggagtaaagaagataacTGATCTTCTGAAGGGTCCAAACATTTACTAACAATTTCCACAGGAAATCTGTCACAAACTAATTAAATATATATATATATATATgtgtgtgtgtgtgtgtgtgtgtgtACATTTCCATATATGCAGTTTGGAGTTGGGGAGTCTGAGGTAGATTTGCTGAacatttccatatatgcagtttggagttggggagtctgaggtagatttgctgacattaagatagaaaggttatttacctggcatcagcgtgtcagaaaa
>Prochilodus_lineatus_cor_scaffold10578_2422
tgcttgtctttttaagctgtaagtgtttattagcatatgcatttagattgcttcatcccgacttggtgttgcatataatcttcatataaaaacataatcttttcatagaggttgactTTACACCTGTCAAATCCTGCAGTCTGAGGGTGAagatagatagatagatagatagatagatagatagatagatAGNNNNNNNNNNNNNNNNNNNNNNNNNNNNNNNNNNNNNNNNNNNNNNNNNNNNNNNNNNNNNNNNNNNNNNNNNNNNNNTTCTTGCTTGCACAGAAGGGTAGAGTCAGGAGACTGAAGGCTGGAGATGTTGAAGTagnnnnnnnnnnnn
>Prochilodus_lineatus_cor_scaffold10578_2423
tggtgcataaattggacattggacagcaaccatatccaatcttccttctgatttgaatatgaattcaatcaAATCTCCACAGCAATGTTCCAAGTAACAGAAAGAGAGAGACAAAGACAGAGAGAGAGAGAGAGAGAGGGAGAGAGAGAGagagaaagagaaagagaaagagaaagagaaagagaaagagaaAGATAGAAAATCAAGAAGTGAACCTGGTCTGATCAagatagaaaatcaagaagtgaacctggtctgatcagttagtgtacattttcgcacccacccacacccacacacccacacaccagctattttaatgtgtgaatcagacctgatttt
>Prochilodus_lineatus_cor_scaffold10601_2428
gggtggtgtattttaaatagggcaaatctgtttattttttctccccaatttacaaaaaaaacAAATGCAAATGGCACACCAATAATCATTACTTGTTACACTGTTAAGTGTTATTTTAATATTTTTGTTATTCGGCCAAAAAAAATCAACtaataataataataataataataaTATTATCATACATTGTGAACAGGCAGAGGAtattatcatacattgtgaacaggcagaggaccacagctaaagaaagtgatgcatagagggattatgtataatcagaggcagtttgaagaagcagtatatggccattcacagcgagcaggt
>Prochilodus_lineatus_cor_scaffold10604_2430
aaatctcatcctttctccagatcctgctagctgtagaggtgaaactgaaaataccagtgacagagaatTTAGATTTGCCACCGTGACTCCCGAAATCACAGTGATGCTATTTTGCTATTGTACACCAAGTGTGTTTACATGCACACCATTtagatagatagatagatagatagatagatagatagatagaTNNNNNNNNNNNNNNNNNNNNNNNNNNNNNNNNNNNNNNNNNNNNNNNNNNNNNNNNNNNNNNNAGTACTCTAATAAATAATAATAATAATAATAAGCACCACTATGAGTGGGATGGtnnnnnnnnnnnnnnnnnnnnnnnnnnnnnnnn
>Prochilodus_lineatus_cor_scaffold10650_2439
aaaggcgccgaaaacaaacagaaagaaagaagacgatcaaactgcgggcactcagtttgtatcatgaaaccaacagaagcctcgagggagaggacccaaGAAGGCTGGTGAGCAAACTCATAGTTATTTTCTTTCGTTCGTTGTTCGTTCgtttgtttgtttgtttgtttgtttGTTCATTCGTTTCGTTTCTTTTCTTTTCTTCTAGGAGTATGTACAAGCTGTACTACCAACACTGGCGTgttcattcgtttcgtttcttttcttttcttctaggagtatgtacaagctgtactaccaacactggcgtggtctgaattggat
>Prochilodus_lineatus_cor_scaffold10670_2441
ccactctgagtgaatctttttgaagtcttaaaaatacagtttaactttttggccataatacattgtacagctactatattgttgagctACTATAGGCTACTTCTCCAGGGGGGTGATAAAACATAGATTAAACACACAATACAAAATGTGtattattattattattattattattattattattattatNNNNNNNNNNNNNNNNNNNNNNNNNNNNNNNNNNNNNNNNNNNNNNNNNNNNNNNGAAGTTTTGTCATCTCTGCTCCGGCGGTAGTTGCAGAATCCGCCAGTATCCCACAATGCCTTTGATTTCnnnnnnnnnnnnnnnnnnnnnnnnnn
>Prochilodus_lineatus_cor_scaffold10685_2442
agactgtgatacagtctatggtgtgtgtgtgtgtgtgcgcgtgtgtttgttttgaaggtggtcagacgctgttgttttctagatttcTGGTCCTCTTAGTGACCTCACAGCTCATCATTAACTTCAGAATCAAAACAAACAAACAAACAAacacacacacacacacacacacacacATACGTTTATGTGTACTATGGGGACAGCACACAGGCTTCCATTAATTTCCCAGAGACatacgtttatgtgtactatggggacagcacacaggcttccattaatttcccagagacttaccccaaccttaaccagaactactactagcccaa
>Prochilodus_lineatus_cor_scaffold10690_2443
tatatcagatcacattacacgggacagtcctccttccctgtttaatacttcttcattgttctttttctttctttcattctttctttgtttatccatctaTCTGGCTTTCTTTCTTCTTTGTTCATCNCTTTATTGACCTGTTCCATTTTCctttctttctttctttctttctttctttCTNNNNNNNNNNNNNNNNNNNNNNNNNNNNNNNNNNNNNNNNNNNNNNNNNNNNNNNNNNNNNNNNNNNNNNNNNNNNNNNNNNNNNNNNNNNNNNNNNNNNNNNNGACCTGTTCCATTTTCATTTCTGCctnnnnnnnnnnnnnnnnnn
>Prochilodus_lineatus_cor_scaffold10690_2445
nnnnnnnnnnnnnnnnnnnnnnnnnnnnnnnnnnnnnnnnnnnnnnnnnnnnnnnnnnnnnnnnnnnnnnnnnnnnnnnnnnnnnnnnnnnnnnnnnnnnnnnnnnnnnnnnnnnnnnnnTTGTTCCGTTTTCATTTCTGCTTTCATTCAttctttctttctttctttctttctTTTATTCTGTCTTTCTTTCTGTCTTTCTTTGTCTATTTTTCTATCTTCTTTTCTGTCTCCTGTGTTTATTTCATTCCTGCTGTCTTTCCTCTACCTTTTTtttattctgtctttctttctgtctttctttgtctatttttctatcttctt
>Prochilodus_lineatus_cor_scaffold10693_2446
ccacacccctgcgtccctgtccctcaagtaaatgtgtcccacagcctgaaaatcagtgtgtaacattaagaatataagtaagtattgacattgttgattgtatatgaacgttatgttGTTTCTTTTGGACCCTGCATCTCTGCCTACCACagagagagagagagagagagagagagagagagagagagagNNNNNNNNNNNNNNNNNNNNNNNNNNNAAAAGAAATGGGAGAGAGTGTTAAAGAGAGATAGAGTGAGAGAGGGAAAGACAGAGAAAnnnnnnnnnnnnnnnnnnnnnnnnnnnaaaagaaatgggagagagtgttaaagagagatagagt
>Prochilodus_lineatus_cor_scaffold10696_2447
aataaatattttaacaaacataacacaaatgacaaattatatttaaggcatttaaaagtgcatattattaatataaagaaTTAACACAGATCTGGCAACCTTGAGAAAATAATACATTTCACAGCTTATTCAAAGGAGAAAAAAACCCAGaaataaataaataaataaataaataaataaataaataaatAAAAGGAGCTACCAGCTAATTCAAATGAAATACCAGCTCAGTCAGTGCAAaaaaggagctaccagctaattcaaatgaaataccagctcagtcagtgcaatatctcccactcaccagaaatactctctcactctctactttctctagaca
>Prochilodus_lineatus_cor_scaffold10740_2449
tcccattctcccatttagtgcactgtccacatgtataaatgtatttaatatctatattgtatattaccgatcttctttattgcctatagtttcttctaggagagtgtcacactaaatTTGGTTGTATGCAAGTACAATGACAATTAAATGattctattctattctattctattctattctATTCNNNNNNNNNNNNNNNNNNNNNNNNNNNNNNNNNNNNNNNNNNNNNNNNTATACATAACTTAAAACCCCACGTAATCATTGTCAattcnnnnnnnnnnnnnnnnnnnnnnnnnnnnnnnnnnnnnnnnnnnnnnnntatacataact
>Prochilodus_lineatus_cor_scaffold10741_2450
tccaatgctgcactgctacagtcagtggcacaactgagagcaaagctgagcaatggttattaatacatactcgtcatgctcaggatgtgtgtagtccaaatgcccgcacccgAGAAATAACACCGCTTTTCCCTGGAGGGAACACTCCCTgaaagaaagaaagaaagaaagaaagaaagaaaAGGAAAAAAGTCTAATTAACTTTAAATGCACTCAAACAAAGAATATAACAAAAATGAGAATATAACAGTCCGACCTTAAAGCGTGaggaaaaaagtctaattaactttaaatgcactcaaacaaagaatataacaaaaatgagaatataa
>Prochilodus_lineatus_cor_scaffold10758_2454
ttgtgtgtctctcctttgttgtaactgggtgcaggtctatgattgaacacttgggggtGCCCAAGTGTATAAAGGGTCATCAAGAGGCCGTCTTGGGGAAAAGTTCAGGGTTCTCGCCCCTTCAGATATCATCCAGTGAAACGTCACTCTagcccagcccagcccagcccagcccGCCACCACGCTTCACCAGTTTATTTGTgccaccacgcttcaccagtttatttgtaaaacttctggaaaagctttattagtaaagctctgtgggacgggtgccattttggttttgttaaaccctctgtttctaaaatagggggttaaggcc
>Prochilodus_lineatus_cor_scaffold10775_2457
ggactactgtctgtatggctgacaacagccatcttcttaattgctcagcaaatggtttaccactacctccatttatactttacacagacactaaggactttacacggacactaaggactttacaCGGACACTAAGCACTTTACACAGGACtctatctatctatctatctatctatctatctatctatctaTCNNNNNNNNNNNNNNNNNNNNNNNNNNNNNNNNNNNNNNNNNNNNNNNNNNNNNNNNNNNNGGAGAAGCATTTCAGGTGGCTCCTCTTGAAtcnnnnnnnnnnnnnnnnnnnnnnnnnnnnnnnnnnnnnnnnnnnnnnnnnnnnnnnn
>Prochilodus_lineatus_cor_scaffold10783_2458
atgacagtctggaacgacatctttgcagtctttggtgattctgatgtatcagatgtatctgatgtataTGATGTTCTAATGATGCTGGCAATAACAGAATGACTTATGCAGCTATTATAGACAGACAGACAGACAGACATAGATAGGTAAatagatagatagatagatagatagatagatagATANNNNNNNNNNNNNNNNNNNNNNNNNNNNNNNNNNNNNNNNNNNNNNNNNNNNNNNNNNNNNNNNNNNNNNNNNTATGCAATGGTTAGTAATGAGCATCAatannnnnnnnnnnnnnnnnnnnnnnnnnnnnnnnnnnnnnnnnnnnn
>Prochilodus_lineatus_cor_scaffold10812_2467
nnnnnnnnnnnnnnnnnnnnnnnnnnnnnnnnnnnnnggtctggcactgtactgagtctggcactgtactgaaaccaggaggctaatgtagctaacaattaaTGGAAGCTTATAGCCCACCAATTAGCATGGTGCCAGTAGGAGGCCTGAatcatcatcatcatcatcatcatcatcCTGCCGGAAACCATGTGGCGATGTTCAGTATTTTAAACAGACTTGCTGATGCTGTTTGACACTGTActgccggaaaccatgtggcgatgttcagtattttaaacagacttgctgatgctgtttgacactgtatggctataaatatggnnn
>Prochilodus_lineatus_cor_scaffold10826_2468
tctgactggggcgcgcaggagttttagagactggctcaaatgtctccacttcttagtgcagcccttcagactgctgttaacagtggtatgcatgcattttcATAGCCGAGATGCTAGCACGTTACTCTATTTTGGTTGAAAAGGCAATCCagagagagagagagagagagagagGCAGAGAGAATTTAGCACTGGCCCTTGTTATAGGCCACTTTCATGgcagagagaatttagcactggcccttgttataggccactttcatgtattggattaaccaaacctttttacactgatcgtttccacaacaatgtttcagtaagaaa
>Prochilodus_lineatus_cor_scaffold10826_2469
agctggcccactggaagtttgaagtgtgactttttttctgttgatggatgggaaggaagctagcaagagcttcgttagtcttggcccatctgtcctcccggtcatacagtgaaaagttagtattggCTCCCTCTCACTGTGATCATCCATgagagagagagagagagagagagaGTGAGAGAGAGAGTAAGAGAGAGNNNNNNNNNNNNNNNNNNNNNNNNNNNNNNNNNNNNNNNNNNNNNCTAAGTAAAAGCCGAATTTAGAGAAATGAATCTCAAgtgagagagagagtaagagagagnnnnnnnnnnnnnnnnnnnnnnn
>Prochilodus_lineatus_cor_scaffold10835_2471
tttaaagaatgaatctaaaaaaaaacactaaatactacaagaaaacactactactacagcatactgtagatcatttgaaacactgcaaaatgaggagaacactttaCCACAGTTACAACAATAAAAGACACTTCATGTTTTACTGTGTATacacacacacacacacacacacATATATATATGTATGTACTGCATTAACAAACTACTTACTACATAACTGAATTTAATTTAATAAAATTTAACCGAGGTTGCCTTTTAAGatatatatatgtatgtactgcattaacaaactacttactacataactgaatttaatttaata
>Prochilodus_lineatus_cor_scaffold10835_2472
tgatgaattgcctgagtctggggaatatttgcaattacttacaCTGTGCACTGTGTAGAAAGAACAGCTTTAGTTTTCTTTGTAGCTGGTCTCTACAGAGTATTTCTCAGTCAAAAGAGTCAAGTTTGTATACATTTACCTATGAACACTcacacacacacacacacacacacacacacacacacacaCNNNNNNNNNNNNNNNNNNNNNNNNNNNNNNNNNNNNNNNNNNNNNNNNNNNNNNNNNNNNNNNNNNNNNCACACAGACACACATGCACACTCACcnnnnnnnnnnnnnnnnnnnnnnnnnnnnnnnnnnnnnnnnnnnnnnnnnnnnnn
>Prochilodus_lineatus_cor_scaffold10863_2474
tgggtagcgtctctctgagctccacgtcctcatgtacttcctctccattcttctgccaggtgatgctcactgctttggggaagaatcctgtagcatggcaagtcactgaataggtgttcttctGGAATAGATACACCTCAGGACGGACTGgagagagagagagagagagagagagagagagagagaNNNNNNNNNNNNNNNNNNNNNNNNNNNNNNNNNNNNNNNNNNNNNNNNNNNNTGTAAACATTAACCTTTAAACTGGGATTTTATGACTCATGTCAnnnnnnnnnnnnnnnnnnnnnnnnnnnnnnnnnnnnnnnnnnnnnnnnnnnntgt
>Prochilodus_lineatus_cor_scaffold10863_2475
[truncated: 13,785,904 more chars]
